# Supplementary material for: Identification of Circular RNAs and Their Targets in Leaves of Triticum aestivum L. under Dehydration Stress
Source: Front Plant Sci. 2017 Jan 5;7:2024. doi: 10.3389/fpls.2016.02024 (PMC5215283; doi:10.3389/fpls.2016.02024)
Supplement: Supplementary file 1 [file Table1.XLS]

## Sheet: circRNA Expression Profiling
Supplementary Table 1. The circRNAs in wheat seedlings leaves identified by CIRI
CircRNAID	Chromosome distribution	txStart	txEnd	Strand	Catalog	Predicted_sequence_length
1B:145050281|145050367	1B	145050280	145050367	+	exonic	87
IWGSC_CSS_7BL_scaff_6691207:3871|5300	IWGSC_CSS_7BL_scaff_6691207	3870	5300	+	intergenic	1430
3D:107865941|107867447	3D	107865940	107867447	+	intergenic	1507
IWGSC_CSS_4DS_scaff_2307013:2345|3583	IWGSC_CSS_4DS_scaff_2307013	2344	3583	-	exonic	713
IWGSC_CSS_4AS_scaff_5938272:4530|8081	IWGSC_CSS_4AS_scaff_5938272	4529	8081	-	sense overlapping	3552
7B:162875562|162875740	7B	162875561	162875740	-	intergenic	179
5D:147437889|147439226	5D	147437888	147439226	+	sense overlapping	1338
3B:68150153|68152981	3B	68150152	68152981	-	exonic	711
4D:8516993|8517078	4D	8516992	8517078	+	sense overlapping	86
IWGSC_CSS_2BL_scaff_8076317:475|1891	IWGSC_CSS_2BL_scaff_8076317	474	1891	+	intergenic	1417
3D:107862756|107864109	3D	107862755	107864109	+	intergenic	1354
1A:151108383|151109134	1A	151108382	151109134	-	sense overlapping	752
2D:18117255|18118458	2D	18117254	18118458	+	intergenic	1204
IWGSC_CSS_6BS_scaff_3041719:1597|4431	IWGSC_CSS_6BS_scaff_3041719	1596	4431	-	antisense	2835
7D:12625731|12627163	7D	12625730	12627163	+	intergenic	1433
1B:170821470|170822995	1B	170821469	170822995	-	exonic	601
6D:24079021|24080453	6D	24079020	24080453	-	intergenic	1433
2D:62914891|62916501	2D	62914890	62916501	-	antisense	1611
3D:115012791|115014147	3D	115012790	115014147	*	intergenic	1357
IWGSC_CSS_2BL_scaff_8088213:1496|2963	IWGSC_CSS_2BL_scaff_8088213	1495	2963	+	intergenic	1468
4A:1812736|1975272	4A	1812735	1975272	-	sense overlapping	162537
7A:11715620|11717078	7A	11715619	11717078	+	intergenic	1459
6A:201878372|202172929	6A	201878371	202172929	-	sense overlapping	294558
7D:12625789|12627116	7D	12625788	12627116	+	intergenic	1328
3B:669974611|669983063	3B	669974610	669983063	-	intronic	8453
5A:128534161|128535165	5A	128534160	128535165	+	intergenic	1005
IWGSC_CSS_2DL_scaff_9883850:326|1869	IWGSC_CSS_2DL_scaff_9883850	325	1869	+	sense overlapping	1544
5A:128534308|128535150	5A	128534307	128535150	-	intergenic	843
7D:12625708|12627116	7D	12625707	12627116	+	intergenic	1409
7A:11713998|11714826	7A	11713997	11714826	-	intergenic	829
5D:124926662|125373509	5D	124926661	125373509	-	sense overlapping	446848
IWGSC_CSS_7AS_scaff_4186469:2571|2682	IWGSC_CSS_7AS_scaff_4186469	2570	2682	+	exonic	112
6A:105062543|105062634	6A	105062542	105062634	+	intronic	92
5B:221655459|221836117	5B	221655458	221836117	+	sense overlapping	180659
IWGSC_CSS_6BS_scaff_2990619:1337|2493	IWGSC_CSS_6BS_scaff_2990619	1336	2493	-	intergenic	1157
IWGSC_CSS_3AS_scaff_3336756:3042|3878	IWGSC_CSS_3AS_scaff_3336756	3041	3878	+	sense overlapping	837
7D:12625708|12627163	7D	12625707	12627163	*	intergenic	1456
3D:115012797|115014147	3D	115012796	115014147	+	intergenic	1351
5B:127808198|127808352	5B	127808197	127808352	-	intergenic	155
1D:107208124|107209585	1D	107208123	107209585	+	intergenic	1462
6D:24078974|24080453	6D	24078973	24080453	-	intergenic	1480
5A:70254325|70255036	5A	70254324	70255036	+	exonic	426
IWGSC_CSS_2AL_scaff_6433346:437|3086	IWGSC_CSS_2AL_scaff_6433346	436	3086	+	intergenic	2650
3B:653527149|653535412	3B	653527148	653535412	-	sense overlapping	8264
5D:147436328|147437150	5D	147436327	147437150	+	intergenic	823
IWGSC_CSS_2BL_scaff_7985665:1994|3344	IWGSC_CSS_2BL_scaff_7985665	1993	3344	*	intergenic	1351
IWGSC_CSS_5BS_scaff_1259558:599|1545	IWGSC_CSS_5BS_scaff_1259558	598	1545	+	intergenic	947
7D:12625731|12627116	7D	12625730	12627116	-	intergenic	1386
7D:12625724|12627163	7D	12625723	12627163	-	intergenic	1440
5D:18963119|19091255	5D	18963118	19091255	+	sense overlapping	128137
IWGSC_CSS_5AL_scaff_2769159:6619|7560	IWGSC_CSS_5AL_scaff_2769159	6618	7560	+	intergenic	942
6A:140003990|140005122	6A	140003989	140005122	*	sense overlapping	1133
7A:11715613|11717031	7A	11715612	11717031	-	intergenic	1419
IWGSC_CSS_7BL_scaff_6659916:68|172	IWGSC_CSS_7BL_scaff_6659916	67	172	-	intergenic	105
6A:195062322|195064793	6A	195062321	195064793	+	sense overlapping	2472
5A:128534161|128535150	5A	128534160	128535150	-	intergenic	990
IWGSC_CSS_1DL_scaff_2261115:1821|2710	IWGSC_CSS_1DL_scaff_2261115	1820	2710	-	intergenic	890
IWGSC_CSS_2BL_scaff_8076317:483|1891	IWGSC_CSS_2BL_scaff_8076317	482	1891	+	intergenic	1409
IWGSC_CSS_6AS_scaff_4412301:3349|3432	IWGSC_CSS_6AS_scaff_4412301	3348	3432	+	intergenic	84
6B:40781487|40781624	6B	40781486	40781624	-	intergenic	138
1D:107208140|107209585	1D	107208139	107209585	+	intergenic	1446
IWGSC_CSS_2BL_scaff_7100511:706|2290	IWGSC_CSS_2BL_scaff_7100511	705	2290	-	sense overlapping	1585
3B:15806226|15817694	3B	15806225	15817694	-	sense overlapping	11469
3D:115010704|115012101	3D	115010703	115012101	+	sense overlapping	1398
1B:196713053|196715302	1B	196713052	196715302	-	sense overlapping	2250
IWGSC_CSS_5AL_scaff_2801994:5461|6705	IWGSC_CSS_5AL_scaff_2801994	5460	6705	+	intergenic	1245
IWGSC_CSS_2AL_scaff_6433693:844|2347	IWGSC_CSS_2AL_scaff_6433693	843	2347	+	intergenic	1504
1D:107206656|107207522	1D	107206655	107207522	-	intergenic	867
7A:11713998|11717078	7A	11713997	11717078	+	intergenic	3081
7A:11715613|11717078	7A	11715612	11717078	+	intergenic	1466
IWGSC_CSS_5AS_scaff_1537813:2026|26359	IWGSC_CSS_5AS_scaff_1537813	2025	26359	+	sense overlapping	24334
7D:12625724|12627116	7D	12625723	12627116	+	intergenic	1393
IWGSC_CSS_1BS_scaff_1121668:201|1661	IWGSC_CSS_1BS_scaff_1121668	200	1661	-	intergenic	1461
6D:169739848|170130661	6D	169739847	170130661	-	sense overlapping	390814
IWGSC_CSS_2BL_scaff_7985665:1994|3329	IWGSC_CSS_2BL_scaff_7985665	1993	3329	+	intergenic	1336
Pt:96387|96532	Pt	96386	96532	+	sense overlapping	146
v443_0549:503631|504959	v443_0549	503630	504959	*	sense overlapping	1329
IWGSC_CSS_5DS_scaff_2774127:618|2091	IWGSC_CSS_5DS_scaff_2774127	617	2091	*	intergenic	1474
5B:221655648|222074380	5B	221655647	222074380	-	sense overlapping	418733
6B:180465133|180465193	6B	180465132	180465193	+	intergenic	61
7B:236192799|236193700	7B	236192798	236193700	-	intergenic	902
IWGSC_CSS_6BS_scaff_3041719:2848|4431	IWGSC_CSS_6BS_scaff_3041719	2847	4431	+	sense overlapping	1584
4A:214775737|215210034	4A	214775736	215210034	+	sense overlapping	434298
6B:195302800|195307032	6B	195302799	195307032	-	intergenic	4233
3D:82442003|82443431	3D	82442002	82443431	+	intergenic	1429
2D:140376866|140377399	2D	140376865	140377399	-	intergenic	534
IWGSC_CSS_5BL_scaff_10847294:1080|2227	IWGSC_CSS_5BL_scaff_10847294	1079	2227	*	intergenic	1148
IWGSC_CSS_5DS_scaff_2774127:618|2014	IWGSC_CSS_5DS_scaff_2774127	617	2014	-	intergenic	1397
