# Supplementary material for: Identification of Circular RNAs and Their Targets in Leaves of Triticum aestivum L. under Dehydration Stress
Source: Front Plant Sci. 2017 Jan 5;7:2024. doi: 10.3389/fpls.2016.02024 (PMC5215283; doi:10.3389/fpls.2016.02024)
Supplement: Supplementary file 2 [file Table2.XLS]

## Sheet: PEG_vs_CK
Supplementary Table 2. Differentially expressed circRNAs in dehydration-stressed wheat seedlings leaves compared to well-watered control Fold Change cut-off: 2.0
PEG_vs_CK 2.0 fold up regulated genes
CircRNAID	Fold Change	Regulation	Chromosome distribution	txStart	txEnd	Strand	Catalog	Predicted_sequence_length
1B:145050281|145050367	2.7	up	1B	145050280	145050367	+	exonic	87
IWGSC_CSS_4DS_scaff_2307013:2345|3583	2.7	up	IWGSC_CSS_4DS_scaff_2307013	2344	3583	-	exonic	713
7B:162875562|162875740	4.1	up	7B	162875561	162875740	-	intergenic	179
3B:68150153|68152981	6.8	up	3B	68150152	68152981	-	exonic	711
1A:151108383|151109134	2.7	up	1A	151108382	151109134	-	sense overlapping	752
IWGSC_CSS_7AS_scaff_4186469:2571|2682	2.7	up	IWGSC_CSS_7AS_scaff_4186469	2570	2682	+	exonic	112
6A:105062543|105062634	2.7	up	6A	105062542	105062634	+	intronic	92
5B:127808198|127808352	2.7	up	5B	127808197	127808352	-	intergenic	155
IWGSC_CSS_6AS_scaff_4412301:3349|3432	4.1	up	IWGSC_CSS_6AS_scaff_4412301	3348	3432	+	intergenic	84
3B:15806226|15817694	8.2	up	3B	15806225	15817694	-	sense overlapping	11469
IWGSC_CSS_5AL_scaff_2801994:5461|6705	6.8	up	IWGSC_CSS_5AL_scaff_2801994	5460	6705	+	intergenic	1245
IWGSC_CSS_2AL_scaff_6433693:844|2347	2.7	up	IWGSC_CSS_2AL_scaff_6433693	843	2347	+	intergenic	1504
6D:169739848|170130661	4.1	up	6D	169739847	170130661	-	sense overlapping	390814
Pt:96387|96532	63	up	Pt	96386	96532	+	sense overlapping	146
4A:214775737|215210034	2.7	up	4A	214775736	215210034	+	sense overlapping	434298
6B:195302800|195307032	5.5	up	6B	195302799	195307032	-	intergenic	4233
PEG_vs_CK 2.0 fold down regulated genes
CircRNAID	Fold Change	Regulation	Chromosome distribution	txStart	txEnd	Strand	Catalog	Predicted_sequence_length
5D:147437889|147439226	2.2	down	5D	147437888	147439226	+	sense overlapping	1338
4D:8516993|8517078	2.9	down	4D	8516992	8517078	+	sense overlapping	86
3D:107862756|107864109	3.7	down	3D	107862755	107864109	+	intergenic	1354
2D:18117255|18118458	2.2	down	2D	18117254	18118458	+	intergenic	1204
IWGSC_CSS_6BS_scaff_3041719:1597|4431	2.2	down	IWGSC_CSS_6BS_scaff_3041719	1596	4431	-	antisense	2835
7D:12625731|12627163	3.7	down	7D	12625730	12627163	+	intergenic	1433
1B:170821470|170822995	2.2	down	1B	170821469	170822995	-	exonic	601
6D:24079021|24080453	3.7	down	6D	24079020	24080453	-	intergenic	1433
2D:62914891|62916501	4.4	down	2D	62914890	62916501	-	antisense	1611
7A:11715620|11717078	5.1	down	7A	11715619	11717078	+	intergenic	1459
6A:201878372|202172929	2.9	down	6A	201878371	202172929	-	sense overlapping	294558
5A:128534161|128535165	5.1	down	5A	128534160	128535165	+	intergenic	1005
IWGSC_CSS_2DL_scaff_9883850:326|1869	5.1	down	IWGSC_CSS_2DL_scaff_9883850	325	1869	+	sense overlapping	1544
7D:12625708|12627116	4.4	down	7D	12625707	12627116	+	intergenic	1409
7A:11713998|11714826	2.3	down	7A	11713997	11714826	-	intergenic	829
5D:124926662|125373509	2.2	down	5D	124926661	125373509	-	sense overlapping	446848
IWGSC_CSS_6BS_scaff_2990619:1337|2493	14.6	down	IWGSC_CSS_6BS_scaff_2990619	1336	2493	-	intergenic	1157
IWGSC_CSS_3AS_scaff_3336756:3042|3878	2.2	down	IWGSC_CSS_3AS_scaff_3336756	3041	3878	+	sense overlapping	837
7D:12625708|12627163	2.2	down	7D	12625707	12627163	*	intergenic	1456
5A:70254325|70255036	2.2	down	5A	70254324	70255036	+	exonic	426
3B:653527149|653535412	2.2	down	3B	653527148	653535412	-	sense overlapping	8264
5D:147436328|147437150	4.4	down	5D	147436327	147437150	+	intergenic	823
IWGSC_CSS_2BL_scaff_7985665:1994|3344	5.1	down	IWGSC_CSS_2BL_scaff_7985665	1993	3344	*	intergenic	1351
7D:12625731|12627116	2.6	down	7D	12625730	12627116	-	intergenic	1386
7D:12625724|12627163	3.7	down	7D	12625723	12627163	-	intergenic	1440
5D:18963119|19091255	2.2	down	5D	18963118	19091255	+	sense overlapping	128137
IWGSC_CSS_5AL_scaff_2769159:6619|7560	4.4	down	IWGSC_CSS_5AL_scaff_2769159	6618	7560	+	intergenic	942
IWGSC_CSS_7BL_scaff_6659916:68|172	2.9	down	IWGSC_CSS_7BL_scaff_6659916	67	172	-	intergenic	105
5A:128534161|128535150	5.8	down	5A	128534160	128535150	-	intergenic	990
IWGSC_CSS_1DL_scaff_2261115:1821|2710	2.9	down	IWGSC_CSS_1DL_scaff_2261115	1820	2710	-	intergenic	890
IWGSC_CSS_2BL_scaff_8076317:483|1891	4.4	down	IWGSC_CSS_2BL_scaff_8076317	482	1891	+	intergenic	1409
6B:40781487|40781624	2.9	down	6B	40781486	40781624	-	intergenic	138
1D:107208140|107209585	4.4	down	1D	107208139	107209585	+	intergenic	1446
IWGSC_CSS_2BL_scaff_7100511:706|2290	2.2	down	IWGSC_CSS_2BL_scaff_7100511	705	2290	-	sense overlapping	1585
3D:115010704|115012101	12.4	down	3D	115010703	115012101	+	sense overlapping	1398
1D:107206656|107207522	2.2	down	1D	107206655	107207522	-	intergenic	867
7A:11713998|11717078	2.2	down	7A	11713997	11717078	+	intergenic	3081
7A:11715613|11717078	2.2	down	7A	11715612	11717078	+	intergenic	1466
IWGSC_CSS_1BS_scaff_1121668:201|1661	2.9	down	IWGSC_CSS_1BS_scaff_1121668	200	1661	-	intergenic	1461
IWGSC_CSS_2BL_scaff_7985665:1994|3329	3.7	down	IWGSC_CSS_2BL_scaff_7985665	1993	3329	+	intergenic	1336
5B:221655648|222074380	2.9	down	5B	221655647	222074380	-	sense overlapping	418733
7B:236192799|236193700	2.9	down	7B	236192798	236193700	-	intergenic	902
IWGSC_CSS_6BS_scaff_3041719:2848|4431	3.7	down	IWGSC_CSS_6BS_scaff_3041719	2847	4431	+	sense overlapping	1584
3D:82442003|82443431	2.2	down	3D	82442002	82443431	+	intergenic	1429
2D:140376866|140377399	2.2	down	2D	140376865	140377399	-	intergenic	534
IWGSC_CSS_5DS_scaff_2774127:618|2014	9.5	down	IWGSC_CSS_5DS_scaff_2774127	617	2014	-	intergenic	1397
