# Supplementary material for: Identification of Circular RNAs and Their Targets in Leaves of Triticum aestivum L. under Dehydration Stress
Source: Front Plant Sci. 2017 Jan 5;7:2024. doi: 10.3389/fpls.2016.02024 (PMC5215283; doi:10.3389/fpls.2016.02024)
Supplement: Supplementary file 3 [file Table3.XLS]

## Sheet: Sheet1
Supplementary Table 3. The mimic mRNAs corresponding to the miRNAs that were through sponge action with differential expressed circRNAs
miRNA_Acc.	Target_Acc.	Inhibition
tae-miR171a	Traes_2BL_87F3FA93A.1	Translation
tae-miR171a	Traes_2AL_45B7B7ED0.2	Translation
tae-miR171a	Traes_2BS_63A1659C7.1	Translation
tae-miR171a	Traes_2AS_5F6B83EE7.1	Translation
tae-miR171a	Traes_2AL_CF499107F.2	Cleavage
tae-miR1118	Traes_2BL_928000A2B.2	Translation
tae-miR1118	Traes_4AL_0942D5308.1	Cleavage
tae-miR1118	Traes_3AL_88DD697D6.1	Cleavage
tae-miR1118	Traes_1BS_19CAD4E6A.2	Translation
tae-miR1118	Traes_7DS_5B70DA747.2	Translation
tae-miR1118	Traes_5AL_257B235B2.1	Cleavage
tae-miR1118	Traes_2AL_A549CD02E.2	Translation
tae-miR1118	Traes_5BL_97668CE01.1	Cleavage
tae-miR1118	Traes_5AL_99493C9A9.1	Cleavage
tae-miR1118	Traes_7DL_CC652D869.1	Cleavage
tae-miR1121	Traes_1BL_D2C0285B1.1	Cleavage
tae-miR1121	Traes_6AS_A0F3D0F24.1	Cleavage
tae-miR1121	Traes_6AS_67E068EB5.1	Cleavage
tae-miR1121	Traes_5BL_3128A316D.3	Cleavage
tae-miR1121	Traes_2AS_859DE6040.1	Cleavage
tae-miR1121	Traes_2BS_926E8FE94.2	Cleavage
tae-miR1121	Traes_2DL_E075C5750.1	Cleavage
tae-miR1121	Traes_1AL_CDAE3B3EB.1	Cleavage
tae-miR1121	Traes_6DL_F96912A2F.1	Cleavage
tae-miR1121	Traes_4DL_4C8E1BC03.2	Cleavage
tae-miR1121	Traes_2DL_DE4E10CE3.2	Cleavage
tae-miR1121	Traes_2DL_D23336B31.2	Cleavage
tae-miR1121	Traes_1DL_09A2FB54D.2	Cleavage
tae-miR1121	Traes_6AL_A104F5F9E.1	Cleavage
tae-miR1121	Traes_6AS_71FFC6817.2	Cleavage
tae-miR1121	Traes_3DL_D6D540044.1	Cleavage
tae-miR1121	Traes_3AL_0EA99F8F1.1	Cleavage
tae-miR1128	Traes_7AL_17DFF1FE8.10	Cleavage
tae-miR1128	Traes_5AS_F4290A5DD.1	Cleavage
tae-miR1128	Traes_2AL_7BD3C659E.1	Cleavage
tae-miR1128	Traes_7AS_253CD9243.1	Cleavage
tae-miR1128	Traes_7AL_076CFDA60.1	Cleavage
tae-miR1128	Traes_2AS_6BF19AB61.1	Cleavage
tae-miR1128	Traes_2DL_EF5D7C7E4.1	Cleavage
tae-miR1128	Traes_5BL_54CC7D2D6.1	Cleavage
tae-miR1128	Traes_1AS_675F5F1DC.2	Cleavage
tae-miR1128	Traes_5BL_A6C9022BD.1	Cleavage
tae-miR1128	Traes_4AL_65CC5AE42.1	Cleavage
tae-miR1128	Traes_6DL_7E4EE095C.2	Cleavage
tae-miR1128	Traes_2DL_622F4AD96.2	Cleavage
tae-miR1128	Traes_6DL_19EBEA68F.1	Cleavage
tae-miR1128	Traes_4BS_90B7D3855.1	Cleavage
tae-miR1130a	Traes_7AS_E43D64A80.2	Cleavage
tae-miR1130a	Traes_2BS_30AB5AF6F.2	Cleavage
tae-miR1130a	Traes_2BL_260DF778A.1	Cleavage
tae-miR1130a	Traes_5DL_1AF98078D.1	Cleavage
tae-miR1130a	Traes_6AL_78BA52492.1	Cleavage
tae-miR1130a	Traes_7DL_FBE9894EB.1	Cleavage
tae-miR1130a	Traes_4AS_77298075B.1	Cleavage
tae-miR1130a	Traes_3DS_FA579628B.1	Cleavage
tae-miR1130a	Traes_4BS_F83CB32DD.1	Cleavage
tae-miR1130a	Traes_5BL_014EC616D.1	Cleavage
tae-miR1130a	Traes_3AL_C0B6CE358.1	Cleavage
tae-miR1130a	Traes_2BS_748FD4958.1	Cleavage
tae-miR1130a	Traes_4DL_3FD11FE1C.1	Cleavage
tae-miR1130a	Traes_4AS_265BF3644.1	Cleavage
tae-miR1130a	Traes_4AL_BC704AB76.1	Cleavage
tae-miR1130a	Traes_7DL_68CB1808C.1	Cleavage
tae-miR1130a	Traes_2DL_7679795E3.2	Cleavage
tae-miR1130a	Traes_7BS_9B69EEDDB.2	Cleavage
tae-miR1130a	Traes_5DL_6ADDEBB8B.1	Cleavage
tae-miR1130a	Traes_6BL_102D3B9FB.2	Cleavage
tae-miR1130a	Traes_1DL_DDCF517E1.1	Cleavage
tae-miR1130a	Traes_7AL_076CFDA60.1	Cleavage
tae-miR1130a	Traes_2AL_240AD61B7.1	Cleavage
tae-miR1130a	Traes_2DS_7B7201B62.1	Cleavage
tae-miR1130a	Traes_4BL_B8AFF0CE3.1	Cleavage
tae-miR1130a	Traes_5DL_A061F2DD6.1	Cleavage
tae-miR1130a	Traes_6DL_9AD655CD3.1	Cleavage
tae-miR1130a	Traes_2BS_BD5C477FF.1	Cleavage
tae-miR1130a	Traes_4AL_C428C4DF6.1	Cleavage
tae-miR1130a	Traes_1DL_C5F65B9D4.2	Cleavage
tae-miR1130a	Traes_4DS_FEAA10316.1	Cleavage
tae-miR1130a	Traes_2AS_607E72B1A.1	Cleavage
tae-miR1130a	Traes_5AL_A9B2624E6.1	Cleavage
tae-miR1130a	Traes_4DS_AD9285C66.1	Cleavage
tae-miR1130a	Traes_4AL_81AAFD885.1	Cleavage
tae-miR1130a	Traes_5BL_82E45824C.1	Cleavage
tae-miR1130a	Traes_1AL_5F778FAAB.1	Cleavage
tae-miR1130a	Traes_1BL_63F0F0FAA.1	Cleavage
tae-miR1130a	Traes_5BL_B25C017A2.1	Cleavage
tae-miR1130a	Traes_4DL_C48B2CF26.1	Cleavage
tae-miR1130a	Traes_2BS_0E4C76A6B.2	Cleavage
tae-miR1130a	Traes_3DS_2BA4812B7.2	Cleavage
tae-miR1130a	Traes_7AS_8E0288B85.2	Cleavage
tae-miR1130a	Traes_7AL_4E998FAC1.1	Cleavage
tae-miR1130a	Traes_1AL_1E7404054.1	Cleavage
tae-miR1130a	Traes_2DL_24888A074.1	Cleavage
tae-miR1130a	Traes_4AS_35A112009.2	Cleavage
tae-miR1130a	Traes_4DS_3C8A8F7B9.1	Cleavage
tae-miR1130a	Traes_7BS_692011F75.1	Cleavage
tae-miR1130a	Traes_1DL_06B73F05D.1	Cleavage
tae-miR1130a	Traes_1DL_71EF4E68D.1	Cleavage
tae-miR1130a	Traes_4DL_73FAC8F36.1	Cleavage
tae-miR1130a	Traes_1AL_38EEA508C.1	Cleavage
tae-miR1130a	Traes_5DL_799647EA7.1	Translation
tae-miR1130a	Traes_2DL_F442822EF.1	Cleavage
tae-miR1130a	Traes_5AL_DA7865AEF.1	Translation
tae-miR1130a	Traes_7DS_649C86819.1	Cleavage
tae-miR1133	Traes_7BL_07C4E8081.2	Cleavage
tae-miR1133	Traes_4DL_E85C4F1A4.1	Cleavage
tae-miR1133	Traes_7AS_2D94ACEA3.2	Cleavage
tae-miR1133	Traes_5BL_F7FF5F98C.2	Cleavage
tae-miR1133	Traes_7AL_17DFF1FE8.10	Cleavage
tae-miR1133	Traes_6DS_7402E88F1.1	Translation
tae-miR1133	Traes_5BL_FC55C864D.1	Cleavage
tae-miR1133	Traes_6BS_1F8620694.1	Cleavage
tae-miR1133	Traes_5BL_CCD48A1CB.1	Translation
tae-miR1133	Traes_1BS_770EAB074.1	Translation
tae-miR1133	Traes_4BS_ADA821068.3	Cleavage
tae-miR1133	Traes_4DL_73FAC8F36.1	Cleavage
tae-miR1133	Traes_2DS_7B7201B62.1	Cleavage
tae-miR1133	Traes_2DL_A4CDA7A31.1	Cleavage
tae-miR1133	Traes_7DL_ACACA513D.2	Cleavage
tae-miR1133	Traes_3AL_0AB33F72B.1	Translation
tae-miR1133	Traes_1DL_EE867865C.1	Cleavage
tae-miR1133	Traes_2AS_607E72B1A.1	Cleavage
tae-miR1133	Traes_4DS_F33F58A71.1	Cleavage
tae-miR1134	Traes_1DL_837E581B1.1	Cleavage
tae-miR1134	Traes_5AL_CFDCBACFC.1	Cleavage
tae-miR1134	Traes_3DL_0F01B7B18.2	Cleavage
tae-miR1134	Traes_2BS_FBE40AC05.1	Cleavage
tae-miR1134	Traes_4BS_30AB4C61D.2	Cleavage
tae-miR1134	Traes_2AL_1883527BF.1	Translation
tae-miR1134	Traes_4BL_F7C734D2D.2	Cleavage
tae-miR1134	Traes_1AS_D67B5B3FB.1	Cleavage
tae-miR1134	Traes_1DS_6F2879364.1	Cleavage
tae-miR1134	Traes_4AL_234D9FEC7.2	Cleavage
tae-miR1134	Traes_5DS_8C58849C9.1	Cleavage
tae-miR1134	Traes_5BS_8AE80FDD2.1	Cleavage
tae-miR1134	Traes_5AS_012355141.2	Cleavage
tae-miR1134	Traes_1BL_5C0E7A70E.2	Translation
tae-miR1134	Traes_4DS_AD2883675.1	Cleavage
tae-miR1134	Traes_7BS_5DA531C57.5	Cleavage
tae-miR1134	Traes_2DL_2641A5662.1	Cleavage
tae-miR1134	Traes_7DL_5C3218877.1	Cleavage
tae-miR1134	Traes_5AS_2D48EE4CA.1	Cleavage
tae-miR1134	Traes_1AS_F94C0ABED.1	Cleavage
tae-miR1134	Traes_2DS_2A5B8A159.3	Cleavage
tae-miR1134	Traes_3DL_DC71E47C5.1	Cleavage
tae-miR1134	Traes_7DL_E39609586.1	Translation
tae-miR1134	Traes_1AL_AF222553D.1	Cleavage
tae-miR1134	Traes_1AL_596C0AD5A.1	Cleavage
tae-miR1134	Traes_2BL_2235B36E0.1	Translation
tae-miR1134	Traes_5BL_3B50B6963.1	Cleavage
tae-miR1134	Traes_5DS_DB5B99939.1	Cleavage
tae-miR1134	Traes_3AS_13C53D119.1	Cleavage
tae-miR1134	Traes_2BL_25CF3B305.1	Cleavage
tae-miR1134	Traes_4AS_A4405219A.1	Cleavage
tae-miR1134	Traes_2DL_C5CA5148F.1	Cleavage
tae-miR1134	Traes_5DL_D4AC8C679.1	Cleavage
tae-miR1134	Traes_5BL_553A52826.1	Cleavage
tae-miR1134	Traes_5AL_CB0F2D278.1	Cleavage
tae-miR1134	Traes_7DS_BE9F3B065.1	Cleavage
tae-miR1134	Traes_3B_427E8C9C5.1	Cleavage
tae-miR1134	Traes_5DL_230E818AD.2	Cleavage
tae-miR1134	Traes_4AS_EDC478940.2	Translation
tae-miR1134	Traes_4DL_5492EC04D.2	Translation
tae-miR1134	Traes_2AL_F1E89334D.2	Cleavage
tae-miR1134	Traes_4AL_CB2996256.1	Cleavage
tae-miR1134	Traes_4BS_23B0029CF.1	Cleavage
tae-miR1134	Traes_7DS_C74DAC3CE.1	Translation
tae-miR1134	Traes_2AS_184D85E5C.3	Translation
tae-miR1134	Traes_1BL_9F08B6CF1.1	Cleavage
tae-miR1134	Traes_2AL_C05164B10.1	Cleavage
tae-miR1134	Traes_1AS_236F036B6.2	Cleavage
tae-miR1134	Traes_1AS_236F036B6.2	Cleavage
tae-miR1134	Traes_4AL_B02A50C63.1	Cleavage
tae-miR1134	Traes_4AL_AB52582F7.1	Cleavage
tae-miR1134	Traes_6AS_D81B63B06.1	Cleavage
tae-miR1134	Traes_6DS_093473483.1	Cleavage
tae-miR1134	Traes_4BS_749EEDDB6.1	Translation
tae-miR1134	Traes_4DS_A2F68DFDE.1	Translation
tae-miR1134	Traes_3DL_1825C1F9E.1	Cleavage
tae-miR1134	Traes_5DL_4E9E5C873.1	Cleavage
tae-miR1134	Traes_3DS_7C5548BC4.1	Cleavage
tae-miR1134	Traes_6BL_F8CC1424D.3	Cleavage
tae-miR1134	Traes_6BL_F8CC1424D.3	Cleavage
tae-miR1134	Traes_3B_55C9357A4.1	Cleavage
tae-miR1134	Traes_2AS_8782E41C8.3	Cleavage
tae-miR1134	Traes_6DL_443EB161C.1	Cleavage
tae-miR1134	Traes_6AL_461C9D776.2	Cleavage
tae-miR1137a	Traes_2AS_A84BCA3A7.2	Cleavage
tae-miR1137a	Traes_1AS_8912BD052.1	Cleavage
tae-miR1137a	Traes_5BL_C83F945F6.2	Cleavage
tae-miR1137a	Traes_4DS_5FF646FC1.2	Cleavage
tae-miR1137a	Traes_3AL_F267E868C.2	Cleavage
tae-miR1137a	Traes_4DL_C95A997A8.1	Cleavage
tae-miR1137a	Traes_4BS_787A31F78.1	Cleavage
tae-miR1137a	Traes_4AL_65CC5AE42.1	Cleavage
tae-miR1137a	Traes_4DL_97AA63CA2.1	Cleavage
tae-miR1137a	Traes_2DS_6477FCF5F.1	Cleavage
tae-miR1137a	Traes_2DL_BB0277ECD.1	Cleavage
tae-miR1137a	Traes_2DL_5C445EE47.1	Cleavage
tae-miR1137a	Traes_4AL_80727DCA6.1	Cleavage
tae-miR1137a	Traes_1DL_BA83DD00D.1	Cleavage
tae-miR1137a	Traes_2BL_4EAE12D10.1	Cleavage
tae-miR1137a	Traes_1AS_7DCCD2977.2	Cleavage
tae-miR1137a	Traes_2BL_939853C70.2	Cleavage
tae-miR1137a	Traes_3DS_04185602B.1	Translation
tae-miR1137a	Traes_3AS_ACF016AD4.1	Translation
tae-miR1137a	Traes_3AL_E4A0B69C5.2	Cleavage
tae-miR1137a	Traes_1BS_E87950A97.1	Translation
tae-miR1137a	Traes_1AS_84F5E9C0E.1	Translation
tae-miR1137a	Traes_3AL_C85200A48.1	Cleavage
tae-miR1138	Traes_7DL_2D8356B05.1	Cleavage
tae-miR1122b-3p	Traes_4DL_455113C391.1	Translation
tae-miR1122b-3p	Traes_4DL_CC7FC2CE3.1	Translation
tae-miR1122b-3p	Traes_3AL_E7124368C.2	Translation
tae-miR1122b-3p	Traes_2DL_0C6C7C3A6.1	Translation
tae-miR1122b-3p	Traes_6DL_7AE5749B8.2	Translation
tae-miR1122b-3p	Traes_4DL_323E0E63C.1	Translation
tae-miR1122b-3p	Traes_4BL_9A3730016.1	Translation
tae-miR1122b-3p	Traes_5AS_46DF79652.2	Translation
tae-miR1122b-3p	Traes_4DL_558B56820.2	Translation
tae-miR1122b-3p	Traes_3AL_F646B87051.1	Translation
tae-miR1122b-3p	Traes_2AL_D2CC35E59.2	Translation
tae-miR1122b-3p	Traes_1AL_AE0622D50.1	Translation
tae-miR1122b-3p	Traes_1BL_19E99972B.1	Translation
tae-miR1122b-3p	Traes_5DL_C9385EE59.1	Translation
tae-miR1122b-3p	Traes_6AL_166BD3BEC.1	Translation
tae-miR9655-3p	Traes_7DL_5D114AED4.1	Translation
tae-miR1127b-3p	Traes_7AS_A509F2FD1.1	Cleavage
tae-miR1127b-3p	Traes_5AL_83CEC08B6.3	Cleavage
tae-miR1127b-3p	Traes_1DL_B6E6AC518.1	Cleavage
tae-miR1127b-3p	Traes_2DL_36DD958E1.1	Cleavage
tae-miR1127b-3p	Traes_3AL_CF48B3F4A.1	Cleavage
tae-miR1127b-3p	Traes_1AL_12123508E.2	Cleavage
tae-miR1127b-3p	Traes_5AL_E5FB83F56.1	Translation
tae-miR1127b-3p	Traes_5AL_00CD65EAA.1	Translation
tae-miR1127b-3p	Traes_1DL_198A02950.1	Cleavage
tae-miR1127b-3p	Traes_4BS_02C5D7625.1	Cleavage
tae-miR1127b-3p	Traes_3AL_7F0DD95F8.2	Cleavage
tae-miR1127b-3p	Traes_6AS_F18C49565.1	Cleavage
tae-miR1127b-3p	Traes_5BL_0A9B605FB.1	Cleavage
tae-miR1127b-3p	Traes_5AL_96E30FD9B.1	Translation
tae-miR1127b-3p	Traes_1BS_24FC582AD.1	Cleavage
tae-miR1127b-3p	Traes_4AS_4F615C5CC.2	Cleavage
tae-miR1127b-3p	Traes_4DL_8C572B927.1	Cleavage
tae-miR1127b-3p	Traes_4AL_6D0CB768A.1	Cleavage
tae-miR1127b-3p	Traes_1AL_1EB3BBACE.2	Cleavage
tae-miR1127b-3p	Traes_3AS_B6A286A65.2	Translation
tae-miR1127b-3p	Traes_5BL_EF4C578F2.1	Translation
tae-miR1127b-3p	Traes_1DS_51BD5E17A.1	Cleavage
tae-miR1127b-3p	Traes_1AL_5DA69A7AC.2	Cleavage
tae-miR1127b-3p	Traes_5BL_159685EF1.1	Translation
tae-miR1127b-3p	Traes_7AL_8C73DEC63.1	Cleavage
tae-miR1127b-3p	Traes_6BS_359806358.4	Translation
tae-miR1127b-3p	Traes_4AL_8B074D0DF.1	Cleavage
tae-miR1127b-3p	Traes_4BS_718B422BF.2	Cleavage
tae-miR1127b-3p	Traes_5AL_C3F3E95BC.1	Cleavage
tae-miR1127b-3p	Traes_4AL_44D3A228A.2	Cleavage
tae-miR1127b-3p	Traes_7BL_97ADB0D8A.1	Translation
tae-miR1127b-3p	Traes_1AL_EDBE3B3F1.1	Cleavage
tae-miR1127b-3p	Traes_2DL_C9AF029BD.1	Cleavage
tae-miR1127b-3p	Traes_4AL_F04F9FDF5.1	Cleavage
tae-miR1127b-3p	Traes_3DL_AE1EA68FB.2	Cleavage
tae-miR1127b-3p	Traes_1DS_01116EDC0.1	Cleavage
tae-miR1127b-3p	Traes_5AL_675D0818E.2	Cleavage
tae-miR1127b-3p	Traes_5AL_BE831EEC2.4	Cleavage
tae-miR1127b-3p	Traes_5AL_898DAA873.1	Cleavage
tae-miR1127b-3p	Traes_2BL_D12DCF896.2	Translation
tae-miR1127b-3p	Traes_1AL_60E5366B0.1	Translation
tae-miR1127b-3p	Traes_6BS_147BF2D07.2	Translation
tae-miR1127b-3p	Traes_7DL_85F15FD45.1	Cleavage
tae-miR1127b-3p	Traes_2AL_463692D9F.1	Translation
tae-miR1127b-3p	Traes_2BL_F0E4D42E0.2	Translation
tae-miR1127b-3p	Traes_6BS_2BCF1B8D0.2	Cleavage
tae-miR1127b-3p	Traes_5AL_15765F705.1	Cleavage
tae-miR9667-5p	Traes_7AL_E293A710E.1	Cleavage
tae-miR9667-5p	Traes_7BS_9B69EEDDB.2	Translation
tae-miR9667-5p	Traes_4AL_057F5D2E9.1	Translation
tae-miR9667-5p	Traes_4AL_057F5D2E9.1	Translation
tae-miR9667-5p	Traes_1BL_137EA1D05.1	Cleavage
tae-miR9667-5p	Traes_1AL_A54B21BC1.2	Cleavage
tae-miR9667-5p	Traes_1DL_A557B61E5.1	Cleavage
tae-miR9667-5p	Traes_2BS_05C0FEB08.1	Cleavage
tae-miR9667-5p	Traes_7BS_A09B7B71E.4	Cleavage
tae-miR9667-5p	Traes_7DL_7DF4743A5.1	Translation
tae-miR9667-5p	Traes_4DS_1E45D7AC7.2	Cleavage
tae-miR9667-5p	Traes_5AL_6DA42BBDE.1	Cleavage
tae-miR9667-5p	Traes_7AS_E8FB35B03.1	Translation
tae-miR5175-5p	Traes_5DL_0D8BB1DD6.1	Cleavage
tae-miR5175-5p	Traes_6BL_B695B18C9.1	Cleavage
tae-miR5175-5p	Traes_2AS_2980E0300.2	Cleavage
tae-miR5175-5p	Traes_2AL_28B13CC56.1	Cleavage
tae-miR5175-5p	Traes_6BL_B640A0E09.1	Translation
tae-miR5175-5p	Traes_5AL_2A90A4D77.2	Cleavage
tae-miR5175-5p	Traes_2AL_CECF497D2.2	Cleavage
tae-miR1120b-3p	Traes_1AS_801D9F0BC.1	Cleavage
tae-miR1120b-3p	Traes_4BL_AB3EBF1FD.2	Cleavage
tae-miR1120b-3p	Traes_2AS_537B3DF63.1	Cleavage
tae-miR1120b-3p	Traes_3AS_5875028F9.3	Cleavage
tae-miR1120b-3p	Traes_2BL_316434127.1	Translation
tae-miR1120b-3p	Traes_1DL_66B426FE4.2	Cleavage
tae-miR1120b-3p	Traes_6BL_76C2C2F3A.2	Cleavage
tae-miR1120b-3p	Traes_6DL_F2CADEFF6.1	Cleavage
tae-miR1120b-3p	Traes_4BL_CF3E56FCD.1	Cleavage
tae-miR1120b-3p	Traes_2DL_BCFBE0E93.2	Cleavage
tae-miR1120b-3p	Traes_2BS_FBBD5645B.2	Cleavage
tae-miR1120b-3p	Traes_7DL_85A6FC0F2.1	Cleavage
tae-miR1120b-3p	Traes_2AS_D38A5E045.1	Cleavage
tae-miR1120b-3p	Traes_6DL_5CB149734.2	Cleavage
tae-miR1120b-3p	Traes_7DS_619769289.1	Cleavage
tae-miR1120b-3p	Traes_6DL_36006E6FD.1	Cleavage
tae-miR1120b-3p	Traes_2BS_F4DF1DB26.2	Cleavage
tae-miR1120b-3p	Traes_4AS_049576319.2	Cleavage
tae-miR1120b-3p	Traes_3DS_561941A6E.1	Cleavage
tae-miR1120b-3p	Traes_6DL_29D1C52F2.1	Cleavage
tae-miR1120b-3p	Traes_7DS_CAB1BF6AC.1	Cleavage
tae-miR1120b-3p	Traes_2AL_EE1350B36.1	Cleavage
tae-miR1120b-3p	Traes_6BS_F87437638.3	Cleavage
tae-miR1120b-3p	Traes_5DL_A061F2DD6.1	Cleavage
tae-miR1120b-3p	Traes_5BS_7C0EA9D4A.1	Cleavage
tae-miR1120b-3p	Traes_4AL_1C6E2A6BF.1	Cleavage
tae-miR1120b-3p	Traes_7DL_DE178FDB4.1	Translation
tae-miR1120b-3p	Traes_5DL_DFE47E78E.1	Cleavage
tae-miR1120b-3p	Traes_4BL_65EF527FF.1	Translation
tae-miR1120b-3p	Traes_2AS_D5A07A9C6.1	Cleavage
tae-miR1120b-3p	Traes_7AS_7E99B3482.1	Cleavage
tae-miR1120b-3p	Traes_2BS_71A601005.2	Cleavage
tae-miR1120b-3p	Traes_2DL_3D4B9145A.1	Cleavage
tae-miR1120b-3p	Traes_4AS_CBEEADECC.1	Cleavage
tae-miR1120b-3p	Traes_5DL_F243512BC.2	Cleavage
tae-miR1120b-3p	Traes_2BS_48B2AB466.1	Cleavage
tae-miR1120b-3p	Traes_3DS_2D56E83A6.1	Translation
tae-miR1120b-3p	Traes_7DL_82C99049D.1	Cleavage
tae-miR1120b-3p	Traes_6BL_634758C90.1	Cleavage
tae-miR1120b-3p	Traes_6DS_6190B0566.1	Cleavage
tae-miR1120b-3p	Traes_5DS_BDE53BB5F.1	Cleavage
tae-miR1120b-3p	Traes_2BL_9685774DE.1	Cleavage
tae-miR1120b-3p	Traes_3DL_1825C1F9E.1	Cleavage
tae-miR1120b-3p	Traes_2DL_DA1A74C0D.2	Translation
tae-miR1120b-3p	Traes_2DL_1497E5611.2	Translation
tae-miR1120b-3p	Traes_6AL_9F1580D39.1	Cleavage
tae-miR1120b-3p	Traes_4BL_65AB61144.1	Cleavage
tae-miR1120b-3p	Traes_7AS_8D7DB1F64.1	Cleavage
tae-miR1120b-3p	Traes_2BL_E8D551BE0.2	Translation
tae-miR1120b-3p	Traes_5AL_6A1F041A8.1	Cleavage
tae-miR1120b-3p	Traes_2AL_229EBA080.1	Cleavage
tae-miR1120b-3p	Traes_4AS_EC6DAA3AE.2	Cleavage
tae-miR1120b-3p	Traes_2AS_913212C56.2	Cleavage
tae-miR1120b-3p	Traes_1BS_931C293A4.1	Cleavage
tae-miR1120b-3p	Traes_2DS_3A1E64B9D1.1	Translation
tae-miR1130b-3p	Traes_6DL_5CB149734.2	Cleavage
tae-miR1130b-3p	Traes_6BS_F87437638.3	Cleavage
tae-miR1130b-3p	Traes_7DS_619769289.1	Cleavage
tae-miR1130b-3p	Traes_6DL_F2CADEFF6.1	Cleavage
tae-miR1130b-3p	Traes_5DL_A061F2DD6.1	Cleavage
tae-miR1130b-3p	Traes_4AS_049576319.2	Cleavage
tae-miR1130b-3p	Traes_3DS_561941A6E.1	Cleavage
tae-miR1130b-3p	Traes_4BL_CF3E56FCD.1	Cleavage
tae-miR1130b-3p	Traes_2AL_EE1350B36.1	Cleavage
tae-miR1130b-3p	Traes_2AS_D5A07A9C6.1	Cleavage
tae-miR1130b-3p	Traes_4AL_1C6E2A6BF.1	Cleavage
tae-miR1130b-3p	Traes_6AS_7B38D5B47.2	Cleavage
tae-miR1130b-3p	Traes_5DL_DFE47E78E.1	Cleavage
tae-miR1130b-3p	Traes_7AS_7E99B3482.1	Cleavage
tae-miR1130b-3p	Traes_2DL_3D4B9145A.1	Cleavage
tae-miR1130b-3p	Traes_7DS_CAB1BF6AC.1	Cleavage
tae-miR1130b-3p	Traes_4AS_CBEEADECC.1	Cleavage
tae-miR1130b-3p	Traes_5DL_F243512BC.2	Cleavage
tae-miR1130b-3p	Traes_7DL_313D3CE50.1	Cleavage
tae-miR1130b-3p	Traes_1DL_66B426FE4.2	Cleavage
tae-miR1130b-3p	Traes_3AL_C9A8E6ED4.1	Cleavage
tae-miR1130b-3p	Traes_7AS_45F0BB787.2	Cleavage
tae-miR1130b-3p	Traes_2AS_537B3DF63.1	Cleavage
tae-miR1130b-3p	Traes_5BL_010E1E2A3.1	Cleavage
tae-miR1130b-3p	Traes_2BL_C963272C8.1	Cleavage
tae-miR1130b-3p	Traes_3DL_1825C1F9E.1	Cleavage
tae-miR1130b-3p	Traes_1DS_D08902BD6.1	Cleavage
tae-miR1130b-3p	Traes_3AL_5790EDDE7.2	Cleavage
tae-miR1130b-3p	Traes_6BL_76C2C2F3A.2	Cleavage
tae-miR1130b-3p	Traes_6DL_36006E6FD.1	Cleavage
tae-miR1130b-3p	Traes_2DL_BCFBE0E93.2	Translation
tae-miR1130b-3p	Traes_7DL_DE178FDB4.1	Translation
tae-miR1130b-3p	Traes_6BL_634758C90.1	Cleavage
tae-miR1130b-3p	Traes_4BL_65AB61144.1	Cleavage
tae-miR1130b-3p	Traes_1DL_41E7D2C4E.1	Cleavage
tae-miR1130b-3p	Traes_6DS_6190B0566.1	Cleavage
tae-miR1130b-3p	Traes_7DL_85A6FC0F2.1	Cleavage
tae-miR1130b-3p	Traes_3AL_20BAF937E.2	Cleavage
tae-miR1130b-3p	Traes_5AL_6A1F041A8.1	Cleavage
tae-miR1130b-3p	Traes_1DS_783351B30.1	Cleavage
tae-miR1130b-3p	Traes_2AL_229EBA080.1	Cleavage
tae-miR1130b-3p	Traes_2AS_D38A5E045.1	Cleavage
tae-miR1130b-3p	Traes_2BL_9685774DE.1	Cleavage
tae-miR1130b-3p	Traes_2DL_1497E5611.2	Translation
tae-miR1130b-3p	Traes_4DL_C615C8567.1	Cleavage
tae-miR1130b-3p	Traes_1BS_2F6DD776E.1	Cleavage
tae-miR1130b-3p	Traes_4BL_65EF527FF.1	Translation
tae-miR1130b-3p	Traes_7DS_CA0DAA41B.1	Translation
tae-miR1130b-3p	Traes_5DL_432CC0CB0.1	Cleavage
tae-miR1130b-3p	Traes_6AL_9F1580D39.1	Cleavage
tae-miR1130b-3p	Traes_3AL_04CD57FC2.1	Cleavage
tae-miR1130b-3p	Traes_7DL_C7C46033E.2	Cleavage
tae-miR1130b-3p	Traes_4BL_AB3EBF1FD.2	Translation
tae-miR1130b-3p	Traes_1AS_801D9F0BC.1	Translation
tae-miR1130b-3p	Traes_3AL_3E4E162EE.1	Cleavage
tae-miR1130b-3p	Traes_3B_24278CD93.1	Translation
tae-miR1130b-3p	Traes_3AS_5875028F9.3	Cleavage
tae-miR1130b-3p	Traes_6DS_1B409CE95.1	Cleavage
tae-miR1130b-3p	Traes_2BL_316434127.1	Translation
tae-miR1130b-3p	Traes_2BS_48B2AB466.1	Cleavage
tae-miR1130b-3p	Traes_7DL_D1A06F4A0.1	Cleavage
tae-miR1130b-3p	Traes_6BL_9E43B8FCD.1	Cleavage
tae-miR1130b-3p	Traes_7DL_82C99049D.1	Cleavage
tae-miR1130b-3p	Traes_4DS_E3FF7A34C.1	Cleavage
tae-miR1130b-3p	Traes_2BS_F4DF1DB26.2	Cleavage
tae-miR1130b-3p	Traes_6DL_29D1C52F2.1	Translation
tae-miR1130b-3p	Traes_2BS_71A601005.2	Cleavage
tae-miR1130b-3p	Traes_5BS_7C0EA9D4A.1	Cleavage
tae-miR1130b-3p	Traes_4AL_4B7E7B1AA.1	Cleavage
tae-miR1130b-3p	Traes_6BS_A7DE5BFD1.1	Cleavage
tae-miR1130b-3p	Traes_1DL_BDDCF33B3.1	Cleavage
tae-miR1130b-3p	Traes_3DL_1DA454A9F.1	Cleavage
tae-miR1130b-3p	Traes_2AS_913212C56.2	Cleavage
tae-miR1130b-3p	Traes_2BS_88803DFE6.2	Cleavage
tae-miR1130b-3p	Traes_4DL_5F8CEB299.1	Translation
tae-miR1130b-3p	Traes_7DS_16B6D3A80.2	Cleavage
tae-miR1130b-3p	Traes_2DS_198CE54FE.1	Translation
tae-miR1130b-3p	Traes_1DS_0CFC1995D.2	Cleavage
tae-miR1130b-3p	Traes_2AS_CBB2430AD.1	Cleavage
tae-miR1130b-3p	Traes_5AL_3976F401A.1	Cleavage
tae-miR1130b-3p	Traes_5BL_81C5C85C4.2	Cleavage
tae-miR1130b-3p	Traes_1BS_D62813EDF.1	Cleavage
tae-miR1130b-3p	Traes_4BS_F83CB32DD.1	Cleavage
tae-miR1130b-3p	Traes_3DS_2D56E83A6.1	Translation
tae-miR1130b-3p	Traes_2BL_13C33B42C.2	Cleavage
tae-miR1130b-3p	Traes_1BS_D8AED68B0.3	Cleavage
tae-miR1130b-3p	Traes_4AS_EECF41BA4.2	Translation
tae-miR1130b-3p	Traes_1AL_FA4A9FA74.1	Cleavage
tae-miR1130b-3p	Traes_5BL_0948B4BFA.1	Translation
tae-miR1130b-3p	Traes_3DL_8CF059E3E.1	Translation
tae-miR1130b-3p	Traes_2BL_09184B677.2	Cleavage
tae-miR1130b-3p	Traes_2DL_DA1A74C0D.2	Translation
tae-miR1130b-3p	Traes_7AL_2C31E1078.1	Cleavage
tae-miR1130b-3p	Traes_5DS_5BB2751BD.2	Translation
tae-miR1130b-3p	Traes_1DL_84C15D335.1	Translation
tae-miR1130b-3p	Traes_2BS_FBBD5645B.2	Translation
tae-miR1130b-3p	Traes_2BS_F2F72A2B3.1	Translation
tae-miR6197-5p	Traes_6AL_5A650095E.1	Cleavage
tae-miR6197-5p	Traes_5DL_2EF28DE96.2	Cleavage
tae-miR6197-5p	Traes_4DS_08D73885C.1	Cleavage
tae-miR6197-5p	Traes_4BS_2767E4D9C.1	Cleavage
tae-miR6197-5p	Traes_7BL_D98EB530E.2	Cleavage
tae-miR6197-5p	Traes_4DL_075CEB82F.1	Cleavage
tae-miR6197-5p	Traes_2DL_34B333668.1	Cleavage
tae-miR6197-5p	Traes_3AS_0FAE5E099.1	Cleavage
tae-miR6197-5p	Traes_3DS_6EF9C79B3.1	Cleavage
tae-miR6197-5p	Traes_4AS_61EEDA259.1	Translation
tae-miR6197-5p	Traes_1AS_DB3082568.1	Translation
tae-miR6197-5p	Traes_2AL_1883527BF.1	Translation
tae-miR6197-5p	Traes_3DL_E9E91FBC5.1	Cleavage
tae-miR6197-5p	Traes_7DL_1AB6ACE33.1	Cleavage
tae-miR6197-5p	Traes_7AS_ECBB6F731.1	Cleavage
tae-miR6197-5p	Traes_4DL_7ADC14F38.2	Translation
tae-miR6197-5p	Traes_5BL_8783A50DA.1	Translation
tae-miR6197-5p	Traes_7AL_FBCF34598.3	Cleavage
tae-miR6197-5p	Traes_5AL_01A13992D.2	Translation
tae-miR6197-5p	Traes_5AL_3777CEE34.2	Translation
tae-miR6197-5p	Traes_6BL_104A721EF.1	Translation
tae-miR6197-5p	Traes_6AL_328012CF3.2	Translation
tae-miR6197-5p	Traes_6AL_BEC4260EC.3	Translation
tae-miR6197-5p	Traes_1BS_A43C87800.2	Translation
tae-miR6197-5p	Traes_4BS_13566D854.1	Translation
tae-miR6197-5p	Traes_7DL_250AD5A45.1	Translation
tae-miR6197-5p	Traes_3AS_60683CC66.1	Translation
tae-miR6197-5p	Traes_6AL_6C8740229.1	Translation
tae-miR6197-5p	Traes_4BL_B64C157DC.1	Translation
tae-miR6197-5p	Traes_3AL_2BD08DAA6.1	Translation
tae-miR6197-5p	Traes_5BL_286F38830.1	Translation
tae-miR6197-5p	Traes_4DL_A7AFE1359.1	Translation
tae-miR6197-5p	Traes_3AL_50575ADC9.2	Translation
tae-miR6197-5p	Traes_7BL_4924E1631.2	Translation
tae-miR6197-5p	Traes_6AL_166BD3BEC.1	Translation
tae-miR6197-5p	Traes_5BS_AE8F8B4E8.1	Translation
tae-miR9679-5p	Traes_1DL_846015F59.5	Cleavage
tae-miR9679-5p	Traes_4AL_E60E5B7BA.1	Translation
tae-miR9679-5p	Traes_1AL_C4FA8404A.2	Cleavage
tae-miR9679-5p	Traes_2DL_A62853748.1	Cleavage
tae-miR9679-5p	Traes_5DL_352EABC97.1	Cleavage
tae-miR5049-3p	Traes_6BL_A8ADBD18B.1	Cleavage
tae-miR5049-3p	Traes_7BL_27009DE7F.2	Cleavage
tae-miR5049-3p	Traes_2DS_3BA4A57A9.1	Cleavage
tae-miR5049-3p	Traes_6DS_53B15C3C4.1	Cleavage
tae-miR5049-3p	Traes_5BS_ACADC6031.2	Cleavage
tae-miR5049-3p	Traes_6DL_55216B908.1	Cleavage
tae-miR5049-3p	Traes_1BL_C5810FD69.1	Cleavage
tae-miR5049-3p	Traes_5AL_EA37BF645.1	Cleavage
tae-miR5049-3p	Traes_7DS_7FF1BD780.2	Cleavage
tae-miR5049-3p	Traes_5AL_CDD517489.2	Cleavage
tae-miR5049-3p	Traes_5AS_0A6E08DA6.2	Cleavage
tae-miR5049-3p	Traes_1DS_A171C7D59.1	Cleavage
tae-miR5049-3p	Traes_2BL_7B501C41D1.3	Cleavage
tae-miR5049-3p	Traes_7BL_3FA257C78.2	Cleavage
tae-miR5049-3p	Traes_5DL_5AF1A3A17.2	Cleavage
tae-miR5049-3p	Traes_7DS_2539B820C1.1	Cleavage
tae-miR5049-3p	Traes_2AL_CD7087A98.1	Cleavage
tae-miR5049-3p	Traes_4BL_A338A98AF.1	Cleavage
tae-miR5049-3p	Traes_2DL_0913275A7.1	Translation
tae-miR5049-3p	Traes_5DL_752AA8D30.1	Cleavage
tae-miR5049-3p	Traes_7DS_B0A8F540E.1	Cleavage
tae-miR5049-3p	Traes_7AL_10D2723DC.1	Cleavage
tae-miR5049-3p	Traes_4AL_057F5D2E9.1	Cleavage
tae-miR5049-3p	Traes_5DL_71E95AEF1.2	Cleavage
tae-miR5049-3p	Traes_4AS_3EFF6A752.2	Translation
tae-miR5049-3p	Traes_6DS_D1FFAD181.1	Translation
tae-miR5049-3p	Traes_3DL_1652E03C0.1	Cleavage
tae-miR5049-3p	Traes_3AS_D23A03DFB.1	Translation
tae-miR5049-3p	Traes_2AL_CB8D989DF.1	Cleavage
tae-miR5049-3p	Traes_5DL_ABE67F1AD.1	Translation
tae-miR5049-3p	Traes_2DL_F177646BE1.2	Translation
tae-miR5049-3p	Traes_2DL_45F0B52C7.1	Cleavage
tae-miR5049-3p	Traes_1DL_99A04DF9C.2	Translation
tae-miR5049-3p	Traes_3AL_143EEBA69.2	Translation
tae-miR5049-3p	Traes_5DL_0924913F8.1	Cleavage
tae-miR5049-3p	Traes_3AL_79B345E61.1	Cleavage
tae-miR5049-3p	Traes_1AL_CD4872CA5.2	Cleavage
tae-miR5049-3p	Traes_4DS_58CA6888F.2	Cleavage
tae-miR5049-3p	Traes_2BL_F89F00A2C.1	Cleavage
tae-miR5049-3p	Traes_4DL_6D374AA401.1	Translation
tae-miR5049-3p	Traes_6DL_829AD2C16.2	Translation
tae-miR5049-3p	Traes_5BL_E8E506F82.1	Translation
tae-miR5049-3p	Traes_5DS_E1914EEE6.1	Translation
tae-miR5049-3p	Traes_4AL_23E7E01CE.1	Translation
tae-miR5049-3p	Traes_7AL_B9FB00BBC.1	Cleavage
tae-miR5049-3p	Traes_7AL_B9FB00BBC.1	Cleavage
tae-miR5049-3p	Traes_7DL_313D3CE50.1	Translation
tae-miR5049-3p	Traes_2DS_CA627938A.1	Cleavage
tae-miR5049-3p	Traes_7DS_DF3CFF776.1	Cleavage
tae-miR5049-3p	Traes_5DL_DFE47E78E.1	Translation
tae-miR5049-3p	Traes_2BL_2C02834FB.1	Cleavage
tae-miR5049-3p	Traes_2DL_14AAEFFAA.1	Cleavage
tae-miR5049-3p	Traes_4DS_B07D4415A.1	Cleavage
tae-miR5049-3p	Traes_1BL_4BA918249.4	Cleavage
tae-miR5049-3p	Traes_3DL_496DC5D56.1	Cleavage
tae-miR5049-3p	Traes_2BL_18B3CED75.1	Cleavage
tae-miR5049-3p	Traes_3AL_12863FBD6.1	Cleavage
tae-miR5049-3p	Traes_6DL_169CFED8F.1	Cleavage
tae-miR5049-3p	Traes_5BL_81C5C85C4.2	Translation
tae-miR5049-3p	Traes_5BS_B31394D11.1	Translation
tae-miR5049-3p	Traes_1AL_5DA69A7AC.2	Translation
tae-miR5049-3p	Traes_5AL_84AF4670A.1	Translation
tae-miR5049-3p	Traes_2AS_5A5258192.1	Translation
tae-miR5049-3p	Traes_3DL_E81FADE35.1	Translation
tae-miR5049-3p	Traes_3AL_9D6C25FCD.1	Translation
tae-miR5049-3p	Traes_5DL_1C408ED3D.1	Translation
tae-miR5049-3p	Traes_3AL_5790EDDE7.2	Translation
tae-miR5049-3p	Traes_2BL_0C484ADD3.1	Cleavage
tae-miR5049-3p	Traes_1DL_690793124.1	Cleavage
tae-miR5049-3p	Traes_3AL_9323E9786.1	Translation
tae-miR5049-3p	Traes_7DS_FF7C9C6FD.1	Translation
tae-miR5049-3p	Traes_4BS_83A556A42.1	Translation
tae-miR5049-3p	Traes_2AL_39874D115.2	Translation
tae-miR5049-3p	Traes_4DL_F31F9F02F.2	Translation
tae-miR5049-3p	Traes_2AL_AF02A6B9B.1	Cleavage
tae-miR5049-3p	Traes_5DL_23458B3EB.3	Cleavage
tae-miR5049-3p	Traes_2DL_50EFF28FF.1	Cleavage
tae-miR5049-3p	Traes_3DL_22A192607.2	Cleavage
tae-miR5049-3p	Traes_1AL_830763C49.1	Translation
tae-miR5049-3p	Traes_6AS_E5666AE7C.1	Translation
tae-miR5049-3p	Traes_4AS_D13EBCE43.2	Translation
tae-miR5049-3p	Traes_5BL_7E2018260.1	Translation
tae-miR5049-3p	Traes_7AS_B5A965B6D.1	Translation
tae-miR5049-3p	Traes_4DS_2941A5643.2	Cleavage
tae-miR5049-3p	Traes_7BL_5A29EBE02.1	Translation
tae-miR5049-3p	Traes_1BL_3699A930D.1	Cleavage
tae-miR5049-3p	Traes_1BL_408EABE70.1	Translation
tae-miR5049-3p	Traes_3DL_4A9ED8F1D.1	Translation
tae-miR5049-3p	Traes_7DL_3CFC9FA82.2	Translation
tae-miR5049-3p	Traes_2DL_C9AF029BD.1	Translation
tae-miR5049-3p	Traes_4AL_F04F9FDF5.1	Translation
tae-miR5049-3p	Traes_2AL_7F98A66D3.2	Translation
tae-miR9773	Traes_7AL_014D9E18A.1	Cleavage
tae-miR9773	Traes_2AL_5820BAF68.2	Cleavage
tae-miR9773	Traes_4BL_8FCA8CED0.2	Cleavage
tae-miR9773	Traes_4DL_000F5B03C.2	Cleavage
tae-miR9773	Traes_4AS_21D23671D.2	Cleavage
tae-miR9773	Traes_4DL_2D40CA233.1	Cleavage
tae-miR9773	Traes_4BL_C857F2F2D.2	Cleavage
tae-miR9773	Traes_2BS_221659629.1	Cleavage
tae-miR9773	Traes_4AL_A74AC2EDC.1	Cleavage
tae-miR9773	Traes_3DS_A143BB5EB.2	Cleavage
tae-miR9773	Traes_2AL_7BD3C659E.1	Cleavage
tae-miR9773	Traes_2DL_10E3118B4.2	Cleavage
tae-miR9773	Traes_2BS_C5CD6C816.1	Cleavage
tae-miR9773	Traes_4AL_B9FA07247.2	Cleavage
tae-miR9773	Traes_3DL_E0CF082E7.2	Cleavage
tae-miR9773	Traes_5DL_0FE117A1A.1	Translation
tae-miR9773	Traes_2BS_BD5C477FF.1	Cleavage
tae-miR9773	Traes_6DL_FEB17A5E4.1	Translation
tae-miR9773	Traes_3AL_D84872B12.1	Cleavage
tae-miR9773	Traes_5BL_06D4312EE.1	Cleavage
tae-miR9773	Traes_3DS_4DDB9D8F6.1	Cleavage
tae-miR9773	Traes_3DL_0603E6D11.1	Cleavage
tae-miR9773	Traes_4AS_50C9B363A.1	Translation
tae-miR9778	Traes_7BL_E41865FE0.2	Cleavage
tae-miR9778	Traes_5DL_51EF17022.2	Cleavage
tae-miR9781	Traes_1AL_3791A0A3A.1	Cleavage
tae-miR9781	Traes_4DS_909F2D57C.1	Cleavage
tae-miR9781	Traes_1BL_A0A187E85.2	Cleavage
tae-miR9781	Traes_4DL_3E4AD3406.1	Cleavage
tae-miR9781	Traes_4AL_23E7E01CE.1	Cleavage
tae-miR9781	Traes_6AL_D1DF94066.1	Cleavage
tae-miR9781	Traes_2AL_65782D26E.1	Cleavage
tae-miR9781	Traes_2BL_5B2C9F821.1	Cleavage
tae-miR9781	Traes_2BL_DA615F345.2	Cleavage
tae-miR9781	Traes_7DS_0989F08EB.1	Translation
tae-miR9781	Traes_1BL_E69212CE6.1	Translation
