# Supplementary material for: Identification of Circular RNAs and Their Targets in Leaves of Triticum aestivum L. under Dehydration Stress
Source: Front Plant Sci. 2017 Jan 5;7:2024. doi: 10.3389/fpls.2016.02024 (PMC5215283; doi:10.3389/fpls.2016.02024)
Supplement: Supplementary file 4 [file DataSheet1.FASTA]

>1A:151108383|151109134
TGAAGAGACCAAAATTAAGATATCATTGGGAGTGAGGCGTGGGTGGAGCTTGCGTCTACA
GAAGCTAATGGTTCAGGATGGCTGCTTTGTGGAGTGGCGGGAAATGATAGCAGATGCAGC
TAGGAAGGGCTTTGCTGGTGGAGTTGCCTTCCAATGGAATTCACATAAAATATTGACTGA
GCAATTGCGGCAGGAATGGTTGGAGAAAGTCCAGCAAAGACGATCAATGCCTAGGCCGAC
AGGTAATAGAAGAGCGCCAAAAACTCCAGAGCAGAGGAGAAAAATTGCAGAAGCCATTGC
TGCGAAGTGGTTGGATCGAGTAAGATTATCTATGCCTTGCTGAACATATTTCATGGTTCT
CATCCTCTCATTCCAATGTCTTCGGGGCAATATATGGCTTATTCATATTGCATAAACTAA
TGGTAGAAACGATTGATTTTCTTGCAGGAATACCGTGAACGTGTTTGCAGTGCAATTAAT
AGCTATCATGGAACATCTTCTGGATCTAAAGTACCGCGTAAACAAAGAACTCCGAGAGAA
CCAGGTGCAAAGCGTGaaaaaaaGAAATCTATTCAACACAGAGCTGTCAGCTTGGACGAT
GCACATGCAAAAACTGCTCCGGTTAAGAGAAAGAAAAGTGCAACTCCTTACAAAGATCCT
ATGGCAGGTGAGAAACTAGAGATGATAACGAAGATTCGAGCCCAAAGGACAGCACTGGAA
ATAGAGAAGAAAGAGGCTATTGAAAGGGCCAG
>1B:145050281|145050367
TGGGACAGGGTGGAGGACAAGTACGCGGTGACCACGCTCGCCGTCGCCGCCACGCTCGGC
ATGTGGAGCGCCGGCGGAGTAGTATCG
>1B:170821470|170822995
CGCGGCGGTTAGTTCGGATACAGGAGAGGAGGTTGCGATCAAGAAGATTGGAAATGCGTT
TGACAACCACATCGATGCCAAGCGGACGCTGAGAGAAATAAAGCTTCTTCGCCACATGGA
CCATGAGAATATTCTTGCCATAAAGGATTTAATACGCCCCCCAAGAAGAGATGATTTTAA
GGATGTGTACATTGTTACTGAGTTGATGGACACCGACCTCCATCAGATCATTCGCTCAAA
TCAATCATTGACTGATGACCATTGCCAGTACTTCTTGTATCAGTTGCTTCGAGGGCTAAA
ATATGTGCACTCAGCAAATGTCTTGCACCGTGATCTGAAGCCAAGCAATTTGTTCCTAAA
CGCAAATTGCGATCTCAAGATTGCAGACTTTGGGCTTGCAAGGACCACTTCAGAAACCGA
TCTCATGACAGAGTATGTGGTCACTCGTTGGTACCGAGCACCAGAGTTGCTGTTGAACTG
TTCACAATATACTGCTGCTATTGATGTCTGGTCAGTTGGGTGTATACTTGGTGAAATTAT
TACTCGTCAACCCCTATTTCCTGGAAGAGATTACATCCAACAGTTAAAATTGATCACTGA
G
>1B:196713053|196715302
CTCTTTTGAAGATTAGCACTGAAAAGAACATGATCAAGTGCCTCAAGAGTGACATAAAGC
AACTGAATAACAAATTGTCAGAACTGCAAGCATTGTTAGAGGTGAAGGAAGTTGAACTAT
CTCTGCTGAGAAGGTAAAGCTATGCTCTTTGGACTGCAAAATTGCTCATATATCTTCAGA
TGCATGGCCTTTTGTAAATAGGCTATCATCTGTTTGCAACTTTGCATACGAATAGCTGAT
TTACAGATGTGATAGAACTAATAAAACTAGGTTCATCAAGTGCTCTTAGCTCCAGCTTTC
TTCACTATTAGGTTACATAGCTTATCATTGTAGAGTATGACGTAGAATGTGACTGCTAGA
GTTTTTGCGAATCTCAAGCGCCTATGGGTATCCACTAAATATCTCGTAACTGATAAATAC
AGGAGTGGTAATAGTATTGATTCTGGACACAAGAATTTACTCGAGATTACTACATTTGGT
TCTTCCGTTGATGGACAAGCTTTCTCAGGAGTCTACGAAGAATCCTCAACTTCAAGTATA
CAGGGTGTTGATTCACATACTTTGAGTTCAGTAAAATCAAGAGATGAGAAATTGTGTGAT
TCTTCTAGGATGAGCAATGCAGGTTGGCTCCTTTTACTAGCTAGttttttttcataccat
attttttttGGACTGTGGTTTTCTCAAGCATATGTATGATTATTTACCATTGGGTTATGC
GAGGTAACTAAAtttttttGGTCTGCCGACAAGTACATAACCTTTCTTTCCCATCAACCA
TTCTAATATCCACACTTTGGATTACTTTTATGCTTCACCGAGCATATATTTCTATTTTGA
TGTTCTTCAATGTATTTGTTCTGTACATGCCCATTTAGGATACTACATTGTCTTACATAT
GAAAACCTTGAAGAATAATATGTTTCTTTTGTTGCAGAAAATGAGCAGATTTTGGTGTCA
GAGGAAGATTTTCCTGAAGTGAAGGTGGATTTTCAGGTACGCTATAGTTTATCCCTAGTA
ATTATCCATCTTTGTGGTTTCCTATATAACTAATTAAACCTGCTAACAGGAAACATTTTT
AGGCCATAACAGTTCCATAAGTAGCTGTCGGTTTTCTGCTTCTGGATCAAATATTGCCAG
TTCTTCGACTGATGGCACAGTGAGGTAATTGCGCTATCTTGATTCTGAtttttttttttC
CTAACTGAAGTTTCTAGACTTTGACCCGTTGATTTTTCAAACTCTTATAAAGAATCTGGA
CATACGACTCATCAACACCATCATCAAAAAATGCAACTATATACTGTGGAGCTGAAGTCA
GCGCACTTTCTTGGGAATGCAGATCTGACCGCTTGGTATGTCTATTGTATATTTTAATTT
TACCACGTTAGTTTTTCCACACCATTTCACCTTTGAAGAACATATTTTAAGACTTTTGTT
TTTATCACCCATTTCTCTTGACAATAGCTGCTCATAGGCACAGCTAATGGAGGCATTAAA
GCTTGGAATGCTGATGCAAAGAGAGTTGTTTGTGACCTCAGTACATCCAAGGACTTCCCA
AGGTTAGAAGTTACCACCTATTACTTTTGGGCTCACAGCTCTATCTATGCTGATGAAGCT
TTTCAATTTCTTGCAGTGTGCTTGATTTGAAGTGTAGCCCTGTAGATCCTGTGTTCGTCT
CTGCAGCTGCATCGAGACGGTAAACCTCAGATTTCTTGCTTTGTAAGAAATCAGTTGCCA
GTTGCTGCAAAATGGCAGCTTCTTTCTCCTATAAAAAAGCTTTACTGCTAAACTCCTGTT
TCTGACAGCAGTGTTTTGTCCTATTTTCACATATCTATTTAAACTATAAAAGTAATACTA
GTTTTAGCATGACCTATCTACAACTAGTAGTATAGCTCTCAAATACCTTTGTCTTATTGT
ACCTTCAATTGTTATTGTCTTATTTCCAGCTTTAAATTACTTTTCAGGCATGGGTCAACT
ATATTTGACAGAACAGGATTTGCCTCCTTGACAGTATGGCATATGAAAACATGGAAGCCT
CTGGTACTGAttttttttCTTTCAACCCCTTATCTTGAACGTAGCGGGAGTCTCTAGCCA
GTAACCTTTCCGTTATGTATTTCCGTTTCTTCTATTTGAAGACAGTCCTCCCTCTTGGCG
AGGATCCACCTGCTATTACTTCACTTTGCTTCAATCACAATGGGAAGATCTTGGCAGCAT
CTGCAACAGATGGCATGATTCACATGTTTG
>2D:62914891|62916501
TCATCCCCAATTTGGCGTTGCTCAATTTGAGAGATACCATAGTATTGAAGTGCAACTTTT
TCGATCTAAAATTCTCTCATAGCAGACCTACAAGAGATATAAGGGAACTAAATTTTTGTC
CTTAGTTGTAGACATAGATTATTAAACTGTTTCTGAACCAACAAACCTTGTACTGTAAGT
CCAGAACTTCCTGGTTGCTGTTTGTGACAAAAAACGAGGCTCTGTTGATAAAAGCTTCAG
CATTCACTGCATCATCATCCTACAAAATGAAGAACTACATTAGTCCAGCTGACAATGCAA
TGACGACAAAGGCTAAAAACAGGACTAACCTCCAAATAGAGTCATGCAATCTGGACACAC
TTGGATAATTTGTTTGTGTCATCAAGCATCCCGATTTTTAAGAAGATGGTCAGATTTCCC
AGAATATCCAATGACATGTAAAGAGAGACAAAAGCTTTGCTTCTACTTGATTCCTGATTC
CAAGTCAATGCCACTAAGCATTTGTGCTGCTCTCGACCATTGTTTTTCAAATTCATACAG
TTCTGCAAGCTTCCCTAATCACTACAACCTGCATATAGATAGCCAGCACGGTTATAGATC
AAGAATGTTGCAAGACTTTTTTACATAATAACAACAAGGTCAATCACAAAGTCACCGAAG
AAGATTAGTGAGCAGTTACAAAGCCCACAGAAATACTATATATTATGTCAGTTATTTGTG
GTAGTGAAACAAATCTAGAGATAAACTTTCTCTATGAGATTTACATGAAGACCCTAGAAG
TAGTAAATTCACTGTATGATTTCTTTCACAAGATGACAAGCATGATGCAGGCATTCTTTG
TACATTTTTCTGCACAGGTATATATTAACCAGCTCCGATCTACACAATCTTTCAATACTA
GAGCCCTGTTTGGAATCTCTTCGCTTTGCGGAGCTGCGGAGCTCGGTTTGAGCTGCTCCG
TAAAAAGTTGCAGCTGCCTGCTCCGCTCCGGGAGCTGAGTCGCAGGAGCGGAGAGAAACC
GAACAGGCACTAGGTATTTCTCTGCACACTTATTCTATATTTATTTACTTTGATGGTAGC
TAATACCTAGAAATATGAATAGTTAAGACTAAGACCACATGATTGCAATAAATAGAAATC
ATACTACTCCTTAATGGCTAATTTTAGTGATTGTTTTCAGCAGCTTAACAAAGTTTAATC
CCATGAGACATTATAAATTGCAACTTCAACAAGAACTCCCAAACAGTAACACTAAAGAAG
ACAAAGCTATTTAGATTTTTGAAATGCGGTGCATATGAGGGACATGATGCACGAAGATAT
ATGTAGATATTTAGGTTTCTACAATGCAACCCATGTGAGCATGAAATGAGTGGCAACAGT
AATCCCTATATTGCATTATTTTCTCTACCCACAGACAAGATCATGAGGTATTATAAAACT
ATAGTCCTTCAACAATAATTAGTGCTTGATAATTGAATTGATATAACTCGGTTTGAGATA
AGCTACCTTTCTACTCTTTGGTGTCTTCTATACATATTCTTTAAGTTGGTCGGTTGTAAT
GTTACTCCTAGTCTCTTCCATTACAGATTTGATCCGGAGCAACACTTCCTG
>3B:15806226|15817694
GGACAGAGGATCGAGAACGGCGTGTACCTGGGCCCGGCGGGGAGCCTGACCTTCGAGGGG
CGGCTGTCATGGAAGAAGAAGATCCTGGCCTTCGTCTTCGAGCGGATCCGCGTCAAGGTC
GGTCCGCTGCCCTCCCTGGAGATCCCCTTCGGCGGCGGCGACAAGAGCAGGGAGCCGAGC
ACCAAGGACCCATTCTTCCTGTGGTTCTACGTGGACGAGGAGATCGCCGTGGCGCAGGGC
AAGGGCGGCGGCACCGCATTCTGGTGCCGCTGCAAGCGCGTCCCCGCATGACGACCAAGG
TCTTGAAACATCAGAAGCTCCCTCTCTTTCTCTAGTCTATGGCCATTGTTTTGATGTTCT
TCAGCTTACTGTGCACAACTATGTAGACGGATGACCAAATATTCGAACGATGAGATGATA
CTACTTGCTCGTGCGTAGTTCtttttttttttGTAATGGAGGACTTTTTGTATGTATAAT
ACGTAAGCTATTTTGaaaaaaaaaCAAAGCTATATCGATAGCTTTTGTAGAATATACATT
GACATTTCACAAGCATTGATGCCGCATACAAATCGGCAATCCAATTCGGCTCTTGCGAGC
ATATGTTCCTGCACACCAAAAATATTTTTTGCAGATGTCCaaaaaaaTGGGGAAGAAAGA
TGGGTTCATTGTCACACTGAAATGCTACATGCAATTAGGGGGAGGGGGAGGCTTAAGCAT
TTTGACCTGTGAAAACAAAACAAATTGAACACCAAATATTATCTTCAAATGTTACACTTA
ATTTTGTCTTTTTCATCAATGAAGATTGCTATCACGTTTCGCATGAAAATCGGCAAGCAC
ACTTGTTACACTAACAAAAACATCTAGCAAAAATAACAAAAAATTTAAATTTTATTTACT
ATTTCTTTTGAATTTACTATTCACCCGAGAATATATGGATGTGTGTGTGCGTTCATAGGG
GTGAGTGTATGCTCCTATATGTGAGCGACTTCGATTATACCGTGTTaaaaaaaaTCCATG
TAAAAGTGGTTTTACGGGCTATGACTACAATTTAGGGTAAGTGGTTTTTGGCAGTGGCGC
GGCGGCAATGGTGAACTTCGACGGTGGCTGACAGAGGACGATGGTGGTCAACTGTGGCGG
GAGGGAGGTGTGCCAGCGATGGTCGTCGTCGACGTGCGAGTCAGCGGAGTGGCGGTGGTT
GGCGACAACGGCATAACGGTCTTCAACTTTTTTATCAAATGCTACAGGCTATTAATGGCT
TCACTATGCAGACAAAGTGCTGGGAGAAGAGGAATCGACTACACTTTGGATAGTGAGCGC
GCAGGGATCATCGTGCAGACGGGAATCATGTCATTTGACTAGTTTGCGAGGTCTTCCAGC
ATGACGCCAACCCTATCAATACATCAACAAATCTCTTAGGCTATGATCATACACTTCGTT
TGGATGTTGATATTCAGACTTAGATATTGATATTGGCATTGGCTAGCCCGAATTCCGCTG
TTTAGATGTACAAGGAATCAGCCCACCGAATTGGGCTGAAATATTGGTTGCCCCGCTCTG
AAAGCCCGCGTACCTGTTCCCGAATTCAGAgggggggAGCTCGATTTTGGCTGATATTCG
GGAACCAGCCCGCAACCATACCGCTTCGACCTCTCCAGAAACAGAAGAGGCGGGCTCGAG
CGGGAGAAGAGGCGGGGAGAAGCGGCGCGCACTGCCCCGACGCGGAGCTCCCGGCGGCGC
AGGTCAGATCCCGTCCACCATCTCCTTCGCGCCCTCTCTCTCCGGCGGATCCCTTCCTCC
CCCGCGTGTGGGCACATCCCTCTCCTTCCCTTCCAGACCGCACCCTTCTCCTTTGCGCTC
GCCACCCCTGGCCGCCGTCTTCCCGAGCAGCACGGCGCACGGCGCTCCCTCTCATGGTGG
TTGTCGTGGCAGGCTTCCCCACccccatgggcagttctttcttcatccccatggcccgtt
cttcctccatccTCAACCCTAACCCTAGACAGAAACCCAATCCCCTTCTAATCCCAACAG
TATATGTTTGTTTGCTGATGTATTTTTCCTTTCAAACAACAGGTCAATTGATTGGTCTGA
AGATCGATTCGAGGATGGACCCCGAGCAGCAGCAGCAGGCAGATCCAAGGTAATGGTTTG
ATAGTTGTAAAAGTTCTGTTTAACATGTGATGGTTTGATAGTTGTAAAAGTTCCCCTTTT
ATCCTTTTGATGCTTGCTTGAATATGCAATTTGTTGATTCATAATCTGTACAAACGATTG
TTGTCTAATTATATAATTATTGTGTAGTTTCATAATGCCAGATCAAGTAGACATGATTTC
ATACATAACTGAAGAGAACAAAAGGAGAAAGAGGAAAAGGATAATATTGACAAAACTTTA
CTTTGAATTTGTTCTTCTCGGAATGGCATACCTTATTTCACAAAGAGCACCTCATGGATT
AGGTAGTTTTAGTGATGATGAGCACAAACACACACTTAGGAAGTATTTGTTGAAGGATAT
GTATGATGGCTCAGAAGTGGCATGCTATGATCAGCTACGTTTAACGAAAAGAAATTTTCA
TGATTTATGTACCATGTTGCGTGAGAGGTGTGGTCTGCGTGATAGTGTGTATGTGGCTGT
GGAAGAAAAGGTTGCCATGTTCTTGCTAGTAGTGGGTCATGGTCTGAAAATGAGGTTGCT
TCGAGGCACATACAAGCGGTCTTTAGGAACTATAAGTACTCACTTTTCCGCAGTGTTAAG
AGCCATTCTATCTATGCATGGGGAGTTCATTAAGCTTCCAGATGCTAATGTTCAACCTCC
CGATGACTACAAATGGAAATGGTTTGGTGATGCACTAGGAGCATTAGATGGCTGTCATGT
AGATGTTTCCATTCCTGTGGCTACCCAAGGGAGGTACAGGAATAGAAAACAAGACGTCAG
TACTAACATGCTTGGTGTGGTGGACTGGAACATGAAATTTCTATATGTCTTACCTGGCTG
GGAGGGTTCCGCTTCGGACTCTAGAGTCCTACGCGACTCCATGAGAACTGATCGCCAAGA
TGCATTTGTTGTACCTCATGGTATGGCTTTTTCTCTTGGCTTTTTGTTCTCTTTAATTTC
GTATGCTACAACCAACCTAACTCACTTGTTTAACAATAGGAAGATATTACTTGGCTGATG
CTGGTTACACGAATGGACCTGGATTTCTAGCTCCATTCAGATCCACTCGGTATCACTTGA
AAGAGTGGGCATCAAGTCAGCAACAACCCCAAAATGCCAAAGAGCTATATAACTTGCGCC
ACTCTCGTGCTAGAAATGTAGTAGAGAGAACTTTTGGGTTGTGGAAGAAGAAGTGGGGTA
TTCTTCGCACTCAAAGTTTCTTTGACATAAAGGACCAGGTAACATGTGTCCATTGGGTTT
TCAATAAGATGCATAACATACTGAAAAATTCTTACGTAAAGAGAACATTGTTGCAGATTT
AAATCATTAATGCTTGTTGTGTGTTACACAACTTTGCAAGGGATAGGCAACATATGATGG
ATGACTTATTGCTGCATGAAGTGGATAATGAAATAGCTTCCCAGCCAATTGAGGTTGATG
ATGCTAACTCAATAAGAAGTGTTCAAGTCACTAATGCATGGACCAACTTCAGGAACCAAT
TATCTAATGACATGTTTGTTGAATATGTTGTGGCGCATGCAAATTTACAGCAGTAGTATG
ACATGTGATTTAGCAAGATGATGTATTTTGCTTTTGTGGTAGCTAGATGTTGGATTAGCA
AGATGATGTCTTTTGCTTTTGTGGTAGCTGGATGTTCTCTTTTGTGCATAGCTATCGTAT
GGTGACGTTTGGATATTTTGTACATCATCACCACGAGAAAGCAATTAATATATGTTTCCT
TTTGTTTGTCAATTGTTATTCAAATTTTTTACTTTCAGCACCATGGTTGAAGAAACAAAG
AAGAAGTTTAGTAGAGATTACTTGACATGGACAGATGAGATGGATAAGGTATTGTTGGAT
GTTTTTGTTGAACATCACAACAGAGGTGATCAGGGCCAAAATGGATGGAAGCCACATGTA
TACAATGCTGCTATAAAGGCAATACATGATAAGTGCGGACTACATGTCACAAAGGAGAAA
ATATGTTCAAGGATGAAAACTTTTGACAAGCATTGTGGTACAATTAGCAAGATTCTTTCT
CAGAGCGGGTTTGGTTGGGATTGGGTCAATAACAAGCTACTCATGGATAGTGATGATGTT
TGGAACAAATATGTCCAGGTAAAAAATGATGTTTAGTTAATTTATTCTATCATATATGCA
TGCAAGTGATTTACTTTGTATGTGTGTGCAGGCTAATCCGAAGGCAGCTTGTTACAAGAA
CAAAGAAGTGAAGAATTGGGAGGCAATATTAACAATATACTCCAAAGATCATACAACCGG
TGATGGTGCAATGACAGGTGCTGAAAGTGCGGCGCAACCAATAGAACTAGATGTAGTAGT
CGTTGAAGCCTCTCCAGAATTGCCACCAAAAAGGCAGCGAACAGGTGATGCTATCTTGTG
CATGCTTGGAGAAATGAAGGGTTCTTTTCAAGATGCTATGAAATCACTTGAGCCACTAGA
ACTGCCCAAGGTTACTCCTCCTCTTGAAATCCTTGCTGCCCTTGAAAAGATCCCGGATTT
GGCTCGTTCAGACATGTTACGAGCATATGGTAAACTCATCCTTAGTGAACGTTTATTCCA
AGCGCTTATGGAGTTACCCATGGAGTTTAGGAAGGAGTGGCTATTGATGCTCAACGAGAA
GAACAATGTTTGATTAGTTTCAAGTGCTTATGTCGTTTCTTTGTTTCATGTAATAGGTAT
GAACTTGTTGTACTTGAATTTCCTATGTCATGTAATGATGGAAAACACATGTATTGTGTG
CTTCATTTGATCGTACTTGAATTTTCTATGTTATATGTTGTTGTTGGCTAAGTGCCGATT
TATAAGTGCTGTTGTTATAATTGTTGCTGATGAAAAgtgttgctgctattgtacaagtgt
tgttgtacatgtgctgctgtatatgtgctgctgctgtgcaagtgctggtgtgcaagtgct
gctgtatatgtgctgctgctgtataagtgctgatgtgcaagtgctgctgatttataagtg
ttgctaatatgtgcggctgctatggaataagtgctgctgctatagaatatgtgctgctgc
CATTGTATTCTTCATATATAATCGTTCAAAAATATATTACATTGTAGTTAAGGCTGGACA
CGAGCCGAGCCGAGCCGAGTTCGGTCCGAGCCTGGATTTGGCTCGCCATGAACGAGCCAT
GCTCGGCTCGGCTCGCTGGTTGAACGAGCCCGCATCTGGAGGCTCGGCTCGTCATGCCTA
TGGCTCGGTCCAGCCCGAGCAGCTCGTTTTGCCTCTGGAGGCTGGGTGCGTGGGCGTACG
GGCGCATCAGGCGAGGCTGGCTTGACGGCGTTGAGGGGAGCACGGCGGAGACGTGCCGGC
GTGGCGAGGTCGGGCGTCTGGTGCGTCGAACGCAGGTGGCTAGCCTCCGTAGCAGTTGAT
CTTGCTTCCTCTCGTACGTGTGCATCCAGCCAACTCCAGGATTCAATCAACGTGCTTCAA
GTTTTGTACTTGTGTCCAAGAATCAATCAACAGGCTGGTGATGCGTGCGTGCGCTGCGGC
CGCTGGATGCGTTCGTGCGTGCCGACGCCGGCGGCAGGATGCGTCGTGGTGGCATGTAGG
AAATAGGTTGGCGAGATGCGTGGGGCGGCGGCGGCGGGGAACCCTAGCGGGAGGAGACAG
TGGAGACGACGCGACTCGCTGGGTTGGGCTGGTTGCGCTCCTCTGCTGGGCTGTGTGATT
GCGTCGCGTCCTGGGCTTCGGCTTCGGACGAGCCACCGAGCTGGACCGGGCCAAAACAGG
CTCGGCTCGGTCGGCCAACGGGCCCATTTTACGTGGCTCGGCTCGGCCTATTTAGGTCTC
GGGCCGAGCTGAGTCGGGCCGAGCTGGAGCGAGCTCCGAGCCGAGCCCATTAGCCCGTTC
GGACGTCCAGCCCTAATTGTAGTCCTGCTGTATATGTACATATTGAATACAATGTAGTTT
CAAACATTACATCAAAGTTCAATTTTTATCATTTGACAAATGGGCAATTCCAATGTAGAG
AAAGACCATCCAAACAAGCTTCAGAATTGAGCCTCTCAGCCAATTCCAAGCGGCAATTCT
GTGCACATCCAAACAACAGAATTCATGCTCAATGTCAATATCAAAGTCAAGAAGATTTGA
TATTGGGGCCAATTCAATGCCATGGCCCAGAATATCAACATCCAAACAAAGCGATAGAGA
ATACTCTCCTCAAGTGAATCAACCTATCCTTCCTAGACAGGGGACTTGCATGATAATTGG
GTGTGGGGACATCTTTGGTTGTGAACTCTAGTGTAACAGATCCAATTCTTTATTTGTGTG
GCCAAATCAATAATTCAGAAATACCCAATGGTTCTTGGTTGTATATGCACCCTATACGGA
GATTTTTTAATAATTGAATAAAAAGTCAAAATAGTTCAAAAGTATTTTTAGATTAACCTT
GACTTTGTTTTGCACTAGTATATAAATTTTCACaaaaaaaaaCCAAGTTGACTTCAGGGC
AAAAAAGACAAAATTTATTTGCTATATTATACTCCCTCCGTTCGAAATTACTTGTCTTAA
AAATGGATGTATCTAGAACTAAAATATATCTAGATACATCCATTTTCGCGACAAGTAATT
CCGAACGAAGGGAGTAGGTCACTATTCACACTATTTTGACCGAAAATTTGTCTCtttttt
tAAAAGAAGTCGAAGGGCGAtttttttGTGAAATTTTTCTCACAAGTATAATAGAAGGTA
AAGtttattttaaaaaatattttcagttttcttttgactttttgttgaattgctaattta
tttttccattttcatccggttttttttcgtcccaccactttcgtccggtttttttcgtag
gttaaccgtcgtagatttttttcgTCACCTCCCCCACTTCATTGGTTTATTTTCACTTCA
CCCTCTCACACAACGaaaaaaaCTGAACGGATCGGAACTTTCCATACTGACGCAAATTAT
TTAGTAATGTCTTTATGTAAAAGAATCAATCACAATCAATCTCTAAAGGTCAAATCTAAA
TTAATTAATCTTTATAACGTTTGTTTCCTTTCGAATCACGTCCATAACTTTCCTTCCTTG
TTTGGGCAGAAACTGGTTGGTAGCAGAGATTAGGAAGCTTCCTATGAGTGTAGTAATAGG
AAGTATTCTTTTTCTTGATGATTCGTTTTCATGCATGATGATAGTAAATTAGGCCAACAT
TCACCACTGTTTATCAACATCATCAATTGTATCCATTCCTACCAGTTTTAAGGGAATCTG
CTCGCTATATCTTTTTTAAGGGGATCCGCTCGCTAAGTCATCGTCGCACGTTATTTTCAC
AAACAATCTCTACTCCTAATGGAGCAGTTGGTAGCCTCGTACGGTTTATTTTTGTCCTCC
TTCCACCTCCACAggttctttttctctccactctttccttgcaaaccaataatttcctaa
catacaaaagatcatgaatctatctttccttacccgaaccaatcgcgccctacatcagaa
catttctttattaagaaaactaacacgtaaatcttaacgcattgtaaacaaatcctgtta
tggacctaattaatttattatggaatctatacatggtcgcattggttctttttctctcca
ctcttttcttgcaaaccactaatttcctaacatacaaaagatcacgaatctatctttcct
tacccgaatcaatcgatccctacatcagtgcatttctttattaagaaaactaacacgtaa
atcttaacgcattgtaaagaattcctgttatggacctgattaatttattatggaatctgt
acgtggtcgcatCTCTCCCCTCGTGAAAAAATCGCATCCATCTCCCGTTAAAAAAGAAAA
GAGAACATGAACGATCAATCCCACACCATGCATCTCAGTAGCAAAAAATCGCCCCCGCCT
CTGCTACTGCGCCTCGCCGTGTGCCCGGCTCGACCCATGCCTCGCCTGCATGGCTGGACG
CCGCCGTCTCCACCGCCACGTATAAGAAAATGGTGGGCAGAACCATCCATTCAAATCGCA
CCCCCCACCCTCCTCCACAATCCCTAGCCCCGCATCACCCTATCGCTTTCTCGCCTCTCT
TTCCCCTCGATGTAGATGGTGCCGAGCGGCGGCCTCGAGCACCGGCAGTGCCGCCCTCTC
TATCTTCGCTGCGTCGAGAGATGGGCCGAGGCTATCGTCGGTTCGCCGCCCACGATTGGG
CCACCTCCGGTTGTCGCGCACCACCGGCTCCACCAAACGTGCCCGACCCTCTCCGCTTTC
GACCTTCCGGCGACCACATCCCTCCGCGCCTCCATCCATCATCCACAAGGCCACTCCCTG
CACCCACCCTCCTAAATTCTCCATACCGGCGGACAATCACCGAAGATCCAAGTTGGCCCG
ATATCAATTTTCTTACATGCTTTCTTTATCAGTTGGTGATGGGAATGGGTTCCAATTTCT
CTCTCTGACTGTGGATTCGCAGGCAATAAGCGCTTCTACATGCATCCTCCTGTCGGTCCC
TAAAGTACCAAGGTAAATGGTTGATGTTGCGTTTGTCTAGGATGATATATGTTGGCTCTG
TTCCGGTTCATCCGAGCAGTTCCGGTACATCGTGCATTTATCTTGCCAGTAATGTTCTGT
GATGCTCTGATGCACTTTGGGAATTGTTTATCTTGTCTTCAGTGCAGAACATTTGTTTAT
TAATGCATGAGAAGAATCCTTGTTACTACCTTGAACCTGTTTTATAATCCATATTGTTAT
GCACTAGCGCGTGTATGTGTGAAATAGATGGATTATGGTCCCGTACCCAATAAGATGAGT
ATGTGTGTGTGTTagagagagagagagagggagagggggagagagtgaggaggagggagg
gagagagtgtgtgtgagaATTTGATGGTAAAAAGGTCGCCAATGTCACTTGATATGTATG
AGAATACTAAATGTAATATTAACATAATTGATATTGAACTCTTAAATTTAATGTGGCCCC
GTTGCAACGCACGGGTGTTCTTCTAGTATACACCCAGGAACTAAGCGTTCCCATCCGTCA
CACACTCCTATAATCCGTCTTTTTCTTTCGTAAAATTAACTTCAACAATTTGTATTGTAG
CAAAatattatagtcatctatatctatatcttatattcatttatgtatgttgcatctcta
tctatGTCACACACttttttttGATGTACTGTTGCACCAGGTTTTTTAATTCGAATCAAT
CACAAGACTCTTGATTTGTGGAGTTCATCTTAGTTTTCTTTGTTCTTTAGATTTTGGATG
AAGAATCTAGTCAGACATTCTGATTCGCTGATTTACATGGTACAATGAACTAATTAATGA
GTTGTACATGTATTATTATTCTCACTTCAAGAACACAATTTTTGGCTCACAGATGGAAGG
ACATGGAAGTGGCATTTTCTAAGTTGGACCTGAGGTTGAGGAAGTTGATTCCAGTAACGC
TTATACAACACCCTTCCGAACAGCTTCGAAGAATTACCACGTGCGTTCAACGAGGTTTCT
TTTGTACATAACATGTCGAGTAATGTGCTTTCTATTTCGGTTTCCATATATTGAGTTGTA
TTTGGGGCAATGCATTGTTAGTAAGGGCGAAATATTTCTTATGTACATATTGTGCTAAAT
GATTGAGGAGGGCAACACTTATTTAGTATACCTGATTTCTTTACCATTTGATGATAGTTG
ATTTGAAGAAGTATGTTTTTGGTCTTTCGTGTCTGTGCACACATGAAAATAAAAGTCGAG
AGGTTTAGAGATGGCATGGTGTTTACGGGGGCCTTATCCCCTTATGTGGACCTTTTTTCC
AAGATATGTTGCACAAGGCTCCAAAAGCCAATGTTCATGTAATTGATGTTGTACAACCTA
ATGTTGGTTGGCCAACTATAATTCTAAAATTTCCTTTCAGAACATAAAATTTGGAGTTAC
CAGTCGTTCCATAGAATTGAGCTACTGAATCACATGATAATGAGTTATGCTTTTATGCAC
TAATTTCAAGTACACAAGGAAAATGCTTGATTATCCAGGGTGAAAGAAATATTGTAATGT
AAATGACTTACAATCTTCTCTACTCCCTAAATAGTGTTTAAGTGAAATTTCTCTTAAATA
GACCTCAAATAAAACGATGAAGGATCCATGGAAGAATTAGACTATGATTTATTTGTTCTA
TGGCAAATCTCTTATGGTACATGAGGACCATTTCATTTATTTGTTTAAAATTTAAAAAGG
TTCCCAAGCTGATGGTAAGGCGAGATGGATAAGTTTTGAGGCGACAACAATGCTAGAGCA
AGGATGAATGAAGCTTTGATCGTGACACGCCGTTGACGGACGGATGCGGGAGGAAGAAGA
CTTCAACGACCCCAGGCTTTGATTATGATTTTACCCTTGTGTATATGTGTGTTTGTAAGG
TCATGATTTTTATATGCCATTTAGGCTTCTTTGGGAGAGaaaaaaaaaTCAAAGTCGAGG
AATTACGGTGGGCCTTAAGCTCGTGCTTGTCTACCGTCGACGCGTGCGCCACAAGTGTCc
actcctcactcacacgtcacacgctcacactcacaggcacagcgctcgttcctccacagc
cacagAGGCAGAGACTCCGAACCCGTGGTTACCATCTCGGCACCTCGTCGGAAAACAGAG
CAACCTGACACTGCCCGAGCAAGGGGAAGAAGATGGCCTCGTCCGCCTCCTTGCTCCACC
CTTCCACGCTCGCCGCAGCCTTCTCGCCGCCCGCACCCCGGCGCGGACTCCCCTCGTCAC
AGCTCGACCTCCGCTCCAGCCGCCGGCACCACGGCGTCTCGGTCTCACTCGCCGCCGCCT
CGTCATCCGCCGCGTCGCCGGAGGTAGAGAAGGAGCCCTCCTCGCCGTCGACCACGCCGC
CGGACGAGTCCTCAGCCCTATCGGTGAGCAGCGAGCACGACACGCCCCCAATTTTTGCTG
ACACTTTCTTTACCCATGCTCTGGCAAGAATCAAATGGCTTTCTTGGCTCTGGTTTAGCG
CAGGCCGTGGCGGAGAGCGTGAAGGTGCTCAAGGAGGCGGCCAAGACGAGGAAGGTGCCG
GCCGACGACGTGCTGGCGGCGCTGGCCAAGATCAAGAAGGCCAAGCTCGACACCTCCGCC
TTCTTCGAGACGCTCGGCGGGACCGAGTCCCCCGGCAGGACATGGAAGCTCATCTTCACC
GCTCAGGGTAGTAAGCTCGGCAAAGGCAGCTACTTCCCGGTGACCGCCGTCCAGCGCTTC
GACGCCGCG
>3B:653527149|653535412
CCACGCGATCGTGGAGGAGCTGGCGGGGCACGGGGCGCGGGTGCACACGTGCGCCCGGAG
CGCGGCGGAGCTGGAGGAGTGCCGCCGCCGGTGGGAGGCCAAGGGGCTCCTGGTTACCGT
CTCCGTCTGCGACGTCTCCCTGCGCGCCAGCAGGGAGCAGCTCGTGGAGACGGTCAAGTA
AGTCTTCGACGGCAAGCTCGACATACTGATGACTACTCACTTCATCTCAGCGTCAAAAGA
CGTCTTATATTATGGGACAAAGGAGTAATAATTTTGAACTTAGTTGTCTTCCTGAAATCT
CCAGAGTTCGTCGGTTCAGATTGAGATCACGCCCGCCGTCCAAGGACTGCAAATTGGCTC
TAAAATTCCACCCAATCCAAAGAGGTTCATATGGGTTTACAGGGCTGACCACTCCTACTG
TATATATGCAGGTGAACAACGCGGCGCAGGCTCTTGCCAAGGCGGTTGTGGAGTGCACAC
CGGAGGAGTACACGAACCTCATGGCGACCAACCTAGAGTCGTGCTTCCACCTGAGCCAGC
TCACGCACCCCTTGCTCCTCAGGGACTCCATCGCCGGAGGAGGTAGCATTGTCAACCTAT
CCTCTCTTGGGGGCACGCTTGGGTTCCCATGCTACACACTTTACGGTATCAAAGAAGGTA
ATATGTGCTATTCCTTCCAGTTTTCCTATTTCTGAAAGTAGTATTATTATTCAGTTTTGC
TAGAACTCATCTAGATGACATATAACTTGGTCTCATTCACCTTTTATAGCCACTGGATGT
GATGATATAAGATGCGTGTATGCCGGCGTGGGTTGTATATGTTCtttttttCAAAGTGAA
TGGGACCAAATTATATCTCATCTGGATAAGTTCTAGGTACTcccactgaaaatatcgata
tggttgactagaggggggggggtgaataggcaactaacaatttttagcttttctttacca
aattaaactttgcatcaaagtaggttgtctagatatgcaactagatgaacaaactatatg
atgcgacaataacaagtacacgagcaagtaagggaaacaacacaagtaagcttgcaaaag
taaaggcgcgagataaccaagagtggagccgatggagacgagaatgtgttaccgaagttc
catccttttgagcggaagtacgtcttcgttagagcggtgtggaggcacaatgctccccaa
gaagccactagggccaccgcattctcctcacgccctcacacaatgcgagatgtcgtgatt
ccactattggtgcccttgaaggcggcgaccgaacctttacaaacaaggttggggcaatct
ccgcaacaattggaggctcccaacaacaccacaaaacttcaccacaatggagtatggctt
cgaggtgacctcaaccgtctagggtgctcaaacacccaagagtaacaagatccgctaggg
ataagtggggagaatcaaatctctcttggtggaagtgtagatcggggccttgccacccaa
tcccgagcaaatcaacaagtttgattggctagggagatagatcgggcgaaaatggagctt
ggagcaacaatggagcttaGAGGTGGAAGAGGTGGTCAACTAGAGGTAGAAGACGCCCCT
TTTATAGTCGTGGAAGAAATCCAACCGTTATCCACTTAGACCAGCCTGCGACACACGGTA
CTACCGCTCCAGGGGTgcgatactaccgcgaggccacgcggtactaccgtggaggaccac
ggtactaccACGGCAGCTGCAGAGACTATACCATAAGCAGAACTGCCGCGAGTGCGGTAC
TACCATACCCACGCGCGGTACTACCGCGAGGCAGGTAAGACTAAGTCTGGAATCGGCATG
GATGAATAAAAATACATGCGTGCCTACTTCCGCTATCAAAGAGACGATGCAAACATCCGT
CACGGTACTACCATCCACGGGGCGCGGTACTACCGTGTGGGTGCGGATGTAAAAAATTAC
ATCCGCCCCTACTACCGTGAAGTCACGGCACTAGGCCAGGGAACCACAGTACAACAGCTC
GGAGGGAGCGGTACTACCATGGGCACCAGCGGTACTACCGCCCTAGACGTGCGGTACTAC
CGTGTGGGCACGGATGTAAAAAATTACATCCGCGCCTACTACCGCGATGCAGCGGTACTT
GGCCTAGCAGCCACGGTACTACGACTCCGAGGGAGCGGTACTACCGCAAGCTCAGCAACA
GTAGTCCAGACATTCACATAGAGGATAGACGGGGAATGCTCCAAGGTGCAGGGGAAAGGA
GGAGACAGTGAAGAAAACGTGTACGTGATGATTCCTCCCGAACCTTTCCGACGCGGACCC
CCTCTTAATAGTACGGCTCTCCTACAACTCAAATCCACCAAAAAGAAATGTAGAACAACG
CCGTCTTCAATAGTCTCGAGGGGCACCGAATCGTCTCGTGCCTAGTGACGAAGCGTCTGA
GAAACTCAAGGCACACGATTAGTCCACAAATGCATTGTCATCAATCACCAAAACACATAA
GGGATAAATATGCCCTTACACCCACTATTATTATCTCGATAAATATTCAGAGGGAGGGAT
ACTTAAAAATTACACCGTCCATCCATGTTAAAAATGAAACTTTGAAATAATGACAGTTTa
aaaaaaaCAGTCGTTAAGATCATGTCAATGTCCAAAACAGCGGCCATGTTTTCATTTAAT
ATATTTGTAAGGTCCAAAAAATGAATGTTGTATTTCTCGATACAAATTCAAACGCATGAT
TTTAGGTGTTCAATCTCAATATTTCTAGATATCAATAGTCAAGTGATTATTTTGAAAATT
TGACTCTTTCCATGCCTCAACCGACGTTGTTTTTTCGAGACGATTGTACTATGACATTTT
AACCATCCAATCTAACTATTTGTGACAATACTCAAAGATGCTCTAATTGAAGGTACTCGT
GGCCATAGCCACAACTCGATCCAAATTTTAACTTAGGCATAAAACCGACATGTCTTTTTT
GCCTCTAATTTACCGCCTGACACGCAGAAGGAATCAACCAGCTTACAAGGAATCTTGCTA
CTGAGTGGGCCCAGAACAAGATTCGGGTGAATTGCGTTGCCCCGGGCGTGACCAAGAGTG
ACATGTTAAACAGTGTAGGCACCGACTGAGTCTTTATTAAAATTACATTAAAGAAAATAC
ACAAGCAGAACTATTTAACCTAATTTGTTATGACTTTTTTACCGGAGATTAGAGAGAACG
AGTTGGCAGAATCCTACTACACAACTCTTTAGTATCGTTTTTTCTAAGAAACAAATCATT
TGGAGAACTGATCATTTGTGAGTGGAACAGCTCGCACCGGACATTTTAGAGAAGGAGTTG
GCGAGGATTCCGATGCGGCAAGCAGGCGAGCCAGAGGACGTGGCTGCAATGGTGTCGTTC
CTCTGCATGCCAGCGGCATCCTTCATCACTGGCCAGGTCATCACCGTCGATGATGGTCGA
ACAATTAGTGCTTAGTTAATTAAGAGTACCTCACTGATAAACTCGTCTGCATGTCAATCA
ATTAATAAAGTAGCAGGTGGGCACTCCCTCCGTCTCATAATTATGGGACGGAGGAAGTAA
TTATAGCAAGGATATGAGTGTTGTTCACTAAGATGACTTATGCACCTAGACGCAGTAAAA
TTATTTTGCTACATTGTTGATTTGTTGTTAGTTTTCTTTTGTATTTCTAAAGTAGATTTG
CCTATTCAACTAGCCAAGCAAGCGTGGCCCATGATGCATGATCTTGGATGTTCGCATTGC
CGTTACTGTGCTTTGTGTGCTTTTGTTGTACAAGTTATAAAGATGCGTATATTTTGGAAC
CAAACCGATATAGAGCACCCTATAGTGGTGATATTCATCCCATGGAGTGAAGCATCTCAA
CTATTGATCTTTGGTATAATATATATAATTAAtttttttCCCTAAACTTAAAAGGTAATT
ATCCATGGTACAATCGAACAACTATTGGATCTTAACAAGGGTATTCGATTTTGCCCCGGA
TACGCACCTACATATATACAGTTCACATAATTAATATACTGTTAAACCGTAAAGAGGCAT
ATAATCAAGGACAAATCTTTGAATTGTCATGCCaaaaaaaaaTCTCGATGGGGAAACCTT
GAACGTTGTAGAAGGGTGAACTATGTTCCTTGCCACAAGACCATCCAATGCACAAAAGCT
TCCTATACCCTTACTGTGGGAGCACCCAGTGGCCCAAAAGGTATATTTAAATTATTACTA
CCACCATGCTAAAGAATTACGCGCAACAACAAAAATAAAATATCTATTGGTTTCATCTGA
TTCAAAGCCCCCAACCCCAACGCTCAAACCAACAACCAGATCCGGACATACAGGTGGTCG
CGAGCATCCCAGGCCGGCAGGGAAGACTGAGGAATGAGGGAGAGGACCGTCATCTTCAGA
TCAGGTCAAAGGGCCAACCTAGGATCGAGCTCTGCGCTCTACGTCATCATGCCGCCCAAC
GGCCATATATGACGCACACCAGCATTCCACGCCAGTCCCCATCATGGGGAAGGAGGCGCG
TGCCCCAACACGACCGTTGCCACAGATCCAAGCGCTCCACGTGAGGACCACCACCACCAT
GCGGCCATCACAACTCCATCGTGTCATTGTCTTGGGCATGCGCGCAGCTGCCAAGGCACC
CCGCGCGAGCACCGTTGGTCGTCGCATCCGGCGGTACTCGCTACCTGCCAGGAAGGACGA
AGccccccccccccccGCCACTAACCACCGCGAGGGGCTTTACCCAGGTGACACTGACCG
GCGGTGGCCAGAGAGAAGAGGAAAGGAAGGGAGAAGAGGCAAAGTGACTAAGTTGCCACC
TGAGTCGCCAGCGGGGGACGACATGGGGGCCTAGGGTTTCCCTTGTGTATGACGTGACGT
ACTACCCTAGATCAAGGTACACAAAAGATTGAATATATCACATGCAAATAAAGCACATGT
TGCTATTATGTGCAAAAGTTGTCTACCTACTTACTTACATGCCTCAATTTCTATCCATGG
AAGACAACTACAATAACAAACTCAGAGAGTAAGCATGTGTTGCACCTTGTATACTTATCT
AGAAGGCAAAAGGACAACATCGACTAGAGCTCATCTTCTATGTAGCAACATCCTTAAGAT
GATCGTTCGACCCACTCGATGtttttttGTGGGGTAAAGGGATTGTATTGATTAAATAAT
AGTCACATTACAATCCTGTAGGATGAGGTCTAATATTTCATCAAGCCGTGATCCTAACCA
AACTACTGTTCGTTCCTCTAGACGACCAAAACAAGCAAGCAGGTCGCTCGCTTGGTTCAT
TTCCGAGGATATTTTGTTGACAACGAAATGCCTCCCTTGCTTCACGAGATGCTTCACGTG
CTCAACTAGATGACCCAGCTGTGAGCTATATCAAGATTGATTATTAATCATCTTAGCAAC
CTCCATGGAATCTGTTTCAACAAGGACATCCTACTGACTCCACTCCATTGCAAGGGACAT
GCCTTCCATACAGGCACCTAGTTCCGCCTCAGGTGGTGATCCGCAGCTGCTAAGAAACTG
GCAGGAAGAGAAAACAATTCGTCCTTGTTCATCACGGAGAATCATACCTGCCCCTCCCAC
ACCTGTACTCTCACTGTATGACCCATCAATATTCAGCTTCAGCATGCCAGCAGGTGATCT
CTCCCAACTATTGGTTGTAGCATGTGTCCTATGCGAAACTACACTGTGGCCGATCCATCC
ACTACACCTTTTCCTCTGATAATTTGCTCACTAGTCTGGTTCTTGATCTGCAATAAACTC
GCCAGGTAACTGCATAAGAAACCTCGGGATCCTTCGATAGATGGAAAAGGCTTGTCATGA
GTAAGCTCATTATGTCCATGCCATACTCTCCAGAGTATCATTAGGATACGAGCACAGTCC
TAGTCAGTGCATAGGAGTAGGAGCTCCAGGATCCACTCGGTTTGTAGACGCTCCATAATC
GCATGTGAGGGAAGGTCCCAGACGTCACGCATGGCATGCCATAAAGCCCGAGCCGTTGGG
CAACGATAAAGAGCGTGCTTTACATCCTCATGTTCCTGCCCACAGATTGTGCACACTTCG
GTGATCGGGATATGATGATTTTTCTTGTTCTCCTCTGTTGCTAATGAATTAGTGATTACA
CGCCATGCAAAGGTACGGACTTTGGGAGGAACGACAAACTCCACAGCTTCTTCCAAATCT
CATGATCACCACAGAGAAGATACCAtttttttCCGGCTACCAGGCAAGAAAGTCCGGTTC
ACGTCATGGTGAGGTTCATATGGATAAAATGGCCCTAGCATCAATCGGTAGAAATTTAGC
CCACACAACAGCTACATCCCATGTACCTTTTTCATCAAGCAAGCTCGAAACTCTGATGAC
TCTGGACCGGCCTTGAGCGCTAATCGGCTTGAGCGAGGACGAGCATGGTATCCATTTGTC
ACGCCAGATGAGGACTGATTCACCATTACCAATGCTCCATATCATGCCTTCCTTGACATG
ATGTTgggggggggggggggTAACATACGTGTGGAACACAAAAAATAATGAAGCTAATAT
TAATTCACAACTTAATTTACTGCAGATGGATTTGACTTCTCTTGCGTGATGACCTTGCAA
GATTTCTAGCTGCTAGCAATTGCCGAATTCCAAATATCAATTCAACAGCTATGACGAAGC
TGATAGCATTGAGAAACGGTCTAATCCTAGTAGGGCAAGTGGGATGCAACAAGCTTTTGG
TACACTCTAACTGTATGGATGTTATTGCCACGATGAAGAACTATGGAACTCAGTCGGTGT
CGCTGCTGCAGTTTATGAAGAATGATCCTTCCTTTGTAGAGGTTCTGCTATTGTCAAGAT
CGATCACTGACCTAGAGAAGCCAATCAAGTTAGCTCATTTTTTACCTCGTAATTCCAAGA
GTTCTAGTGCTATTTTGTGGCAACAACATGAACCACCTGACGTAATATTCGCGCACCTAA
CAAATGATGTAACTTTTATACTCCTTCCGTCCTAAAATATAAAAATGTTATTAACACTAG
CATAGTGTCTAAAACGTTCTTATATCTGAAACAGAAGGAGTACCGATTTTGAATAAAGTC
ACGACCATGGTTTTTCCTAAAAAGCACACCAAGAGAATTAGGGAGAGATAACAACTTACA
TAAAGATTCTAACAAACTCACGCACACTTTAGtactccctccgtcctaaaataagtgttt
caactttgtactaactttattttgggacggagggagtaGTTGATTACAACGATGTAATGA
TTCAAACTCCGCCAAAAGCTCCGACAAGTACATCTAACAATAAACTTTGGATTTGTATAC
TACTCCCTCCGTTCGGAATTACTTGTCTCGGAAATGGATGTATTTAGAACTAAAATAATC
TAGATACATCCATTTCTGCGACAAGTAATTTCGAACGGAGGGAGTACAATTTTGCAAGGA
TAAGTCAGTGGTAAAAGCTGTAACGGAATCGACATCCAAAACGGCAGCTATTCTTGAGAA
AACGCCACCCGCGTCCGTTGCATGCACGTACACGTTGTCAATCATCGCCAATCTTATCTC
CCATTCATCGTGAGCCAGTGACCGATCGGTCTACAAATTGGAGTGTGGCTTGACTGTCTG
GAGTAGGCAAATACGACTGGACACTATGATGCTCGGTGCTCGTGGAACATGTGTTTCTGC
CACGCACTGCCTACGCTACGTGTGAAGCGAGGTAACTCTCCCTAGTCCCTACGCGCCTTG
TCTTACATATACTCTATCTTGCCACTCCACAGCACAGAGTATCAGAACACGCGCACGCAT
GCACATagagagatctagagaaagacagagagagagagagagagagagagagagagagag
aTGGCGGCCGGTGGCATGAGCGAGGGAGGAnnnnnnnnnnnnnnnnnnnnnnnnnnnnnn
nnnnnnnnnnnnnnnnnnnnnnnnnnnnnnnnnnnnnnnnnnnnnnnnnnnnnnnnnnnn
nnnnnnnnnnnnnnnnnnnnnnnnnnnnnnnnnnnnnnnnnnnnnnnnnnnnnnnnnnnn
nnnnnnnnnnnnnnnnnnnnnnnnnnnnnnnnnnnnnnnnnnnnnnnnnnnnnnnnnnnn
nnnnngagagagagagagaTGGCGGCCGGTGGCATGAGCAGGGAGGAGAGGTGGAGCCTG
GCCGGCGCGACGGCGCTCGTCACCGGCGGCAGCAAAGGGATCGG
>3B:669974611|669983063
GCTGCTGGGAAGTACAGGCAGGAAGGGAAGACGTACGTGGTGCAGGATGGAGACATCATC
TTCTTCAAGTTCAATGTTTCTGGAGGCGGAAAGAAGTGATGAATTCATCACAGGGTCGTG
TATTTTAGCATTTTTGGGTTCACTTGCAAGTAGCCAGGTACTATCAGTACTGATTGCAGA
CTGCGGGGAGACTATAAGCACCAACTGGAAGGGATGAAAAATATAATTTTTCATTCGTGA
GCTAGAACTGCTCTGCTCTATCGGAAAACTGGAAGTTGTAACGGTGTGACTGGACAACTT
TGTCGTAATTAGGATGCAAAGTTCTTTGTTATGCAATTCTACCGTTGTTGCATGTGTAGC
TCCATAATTCTTACTGATACTTTACAAAGAAAATTACTTTAATTACTTTTTGGATATATT
GCCTCTTAAATTGATTTGAGTACCTCTCCATCCATGAGAGGAAAAAGAGACAAAATCACA
TGCCTGCACTGATTAAATGTGGCGCTCAAGAGAAACATATCTTAGGGTTCATAATATCTT
AGTATTGAGCTCTAAATTTTAGTTGGTGCGCATTGttttttttATAGTAAATCTTCATGA
ACGTTCATCAAGTTTATTAAAAAGAGTATCCATGTCTGCAATATCAAAGactatttttga
ttcaaataatttaagttctaggtttgtcacaagtcaaacttgttttagtttgaccaagtc
tatcgaaacatatattaacatgtagaacaccaagttagtctcatgagatcatatttcaat
attatcagtatttggtgttgtaaatcatatttttctagagttgctcaaactaaagcaagt
ttgacttatgacaaatctatgactttgattgttttggaacgagagACCATATGAAAATAT
ATTGATAAATCTTATGGTATTGATTAGGTATTCTAGATGTTGATAACTTTTTCTACGAAC
TTGCTCAAACCTTGCAAGTTTTGGCATTGAAGaaaaaaaaaTATCTAGTACTCACTATAT
TTTGGGACAGAGTccccccccccTCCACCCCAACCCCAAAnnnnnnnnnnnnnnnnnnnn
nnnnnnnnnnnnnnnnnnnnnnnnnnnnnnnnnnnnnnnnnnnnnnnnnnnnnnnnnnnn
nnnnnnnnnnnnnnnnnnnnnnnnnnnnnnnnnnnnnnnnnnnnnnnnnnnnnnnnnnnn
nnnnnnnnnnnnnnnnnnnnnnnnnnnnnnnnnnnnnnnnnnnnnnnnnnnnnnnnnnnn
nnnnnnnnnnnnnnnnnnnnnnnnnnnnnnnnnnnnnnnnnnnnnnnnnnnnnnnnnnnn
nnnnnnnnnnnnnnnnnnnnnnnnnnnnnnnnnnnnnnnnnnnnnnnnnnnnnnnnnnnn
nnnnnnnnnnnnnnnnnnnnnnnnnnnnnnnnnnnnnnnnnnnnnnnnnnnnnnnnnnnn
nnnnnnnnnnnnnnnnnnnnnnnnnnnnnnnnnnnnnnnnnnnnnnnnnnnnnnnnnnnn
nnnnnnnnnnnnnnnnnnnnnnnnnnnnnnnnnnnnnnnnnnnnnnnnnnnnnnnnnnnn
nnnnnnnnnnnnnnnnnnnnnnnnnnnnnnnnnnnnnnnnnnnnnnnnnnnnnnnnnnnn
nnnnnnnnnnnnnnnnnnnnnnnnnnnnnnnnnnnnnnnnnnnnnnnnnnnnnnnnnnnn
nnnnnnnnnnnnnnnnnnnnnnnnnnnnnnnnnnnnnnnnnnnnnnnnnnnnnnnnnnnn
nnnnnnnnnnnnnnnnnnnnnnnnnnnnnnnnnnnnnnnnnnnnnnnnnnnnnnnnnnnn
nnnnnnnnnnnnnnnnnnnnnnnnnnnnnnnnnnnnnnnnnnnnnnnnnnnnnnnnnnnn
nnnnnnnnnnnnnnnnnnnnnnnnnnnnnnnnnnnnnnnnnnnnnnnnnnnnnnnnnnnn
nnnnnnnnnnnnnnnnnnnnnnnnnnnnnnnnnnnnnnnnnnnnnnnnnnnccccccccc
cAACGATCAACAATTTTAGTAGAAGCAACTAGTAATTATCAACGAGATTCGATCAATATA
CGTACTCGGcccccccTATACTCGAATCCTGGCTCCGCCACTGGTTGCTTCCCTTTCCGG
AGCAACGTCTTGAAGAGACCTCTCGATTCCCTTCACACCCTTCATGTGCTAGACGCTCAC
GACAATGCGGTCGGTAGGTGTTCCTCCGACAATGTGGCTGGTTGTGCGCGGCTTCGCGTG
GCAACGATGGCGGCTTCGGGTGAGTTGCGATTGAGTTTTGGTAGTCGGTTTTATTCGGCG
TGTTTAAGGGGTCACCGTGCCTCACTCGTTCTTTGTGAAGTCGGATCTGCTGAGGTGGGC
CTTCGCGGTGACGATGGCACGAGATGGGTAGTCCGTTCCGGCGCTTGTTCGGCACAGGCC
CAGCTCTTTCATGCTCGTTGACAGAGTCTGCTTGGTCGTCGACGTGTGTTGCTGACTGGT
TGGCATAGGCGGCGGGTTCCTCCCCAGCACACCCCCTCGCCGCAGCGGAGCCGAGCCCGA
TGCCGCCCAAGGCGTCGAAGAAGGACGGCGAGCCGGCGGAGCGCCCCATCCTCGGCCGCT
TCTCCTCGCACCTCAAGATCGGAATCGTACGCCCCCCTCTTCTTcccccccTCCCGCGGA
TTCCCCACGTTCTGTCGCGTTAGGGAGTGCTCGCAGGGGTTTCATGGGTGCGTTACTTGT
CCCTGTTCCTGTTGGCTTTGTGTAATAGGGCTTTGGAGTTCGCTTGGTCCGCACTGGCGA
AGTTCGGAATCGCTGGTGGTTAGCTCGTGGCTTGTAACCTGGTGCAGATCTCATGGATTC
CATGATTTTGTTGTTCAACTTTTTATGTTTCAGCGGGGAAACATATTGTGGGAACTGTTC
TAGTGTCGGATCTGTATCCCAATTCAGGCTCAAAAAGCGCCCCGTTTACTTCGCTACTTC
TAGAATAGATCTCTTCGCTCTCTGTGGAATAGTAACATGTGAAATGTTATCCCTGCTTAA
ATCTTAGTCGGTACATGCTAGTAGGAGTAGGACGCGTTTATAACTTTTATGTATGTAACT
CGGTTTGCTTGGACACAATTAGCATGTTACTATGGACTGCTGTTCAACAAGCTTCGTGAG
TTGCCACTGCAGGACTTCTCTAGTTGCTTTGATGCTGTTTGACAGTACTTGCCCTTATAT
CCTCTATTCAGTATCGGATTTTATTAAATCATAATGGACTACTCTTCTGTTGAGTGTTAA
TTGGCGCATCACTTGTTCTGCTGTAGCCAAGTAGTGATACGAGGAGATATGCTGTTTACT
ATTGATGTTTCATGCAGGTTGGGTTACCCAATGTTGGCAAATCAACTTTCTTCAACATAG
TAACAAAGTTGTCCATCCCGGCTGAGAACTTCCCATTCTGTACCATTGAACCAAATGAGG
CACGGGTACATGTTCCGGATGAACGATTTGACTATCTTTGCCAACTTTTCAAGCCAAAGA
GTGAGGTTTGTTTCTTTTCTCTGCTTTACACTTCTATACAGTAATCTGCAGCTTCTAGGC
TTATGTTTCAGATGTATAGTGACTTTTGTTATTCTCTGCAGGTGGCTGCATATCTGGAAA
TCAACGACATAGCCGGGCTTGTTAGAGGAGCAAGTGCAGGGGAGGGTCTGGGCAATGCCT
TCTTATCCCATATACGTGCTGTTGATGGAATCTTTCATGTCTTGAGTATGTCTCTCTTGT
AAAATGTTTATAATTCAACTATTGTATTATGCTTCTTAATGAAGTTCCCTTGGTTATGTT
TTGAGTATATGTTAAAAGTGATAAATTTTGGATGTCTTGGTGGAGACCTAAATGAGAAGA
CTAGCCAAATGTTGGCATTGCCAAACATTGGCGATACCAAGACTTGCCAAATATTGGCAA
CTTTATGTTTCATAGACAAGAAAACTTGGCAACCCACCAATTAGCGGCCAATATGCCAAT
TTTTGGCACCAAACCAATTACGCGCTAGGTGTTCATGTAATAGAATCTTTTGCTGTATCT
GTAACTGATAGTATGGTATGATTTTTAGGAGCATTTGAAGACACGGAAATCACCCATATT
GATGATACAGTTGATCCTGTTCGTGATTTGGAAACTATTACTCAAGAACTGAGGCTCAAG
GTTTTGTTTGAGTTCTGCTTGATTTGTTTGTCAACTTAACCAGTTGTTAACCTAGTTGTA
ACAAGGTTCTGTTGCACTTCTGTAGGATATAGAGTTTGTGCAGGCTAAAATTGATGACCT
TGAGAAGGCAATGAAGAGGAGCAATGACAAGCAACTTAAGATAGACCATGAATTATGTCA
GAGGGTAGGGCATGCTTTACAGCTCTGCAGTTTTGCACTTTTGCTTCATTTCTATCAATC
AGTTAGATCTCATGAACTATTGAAATTTAGTTTCAACTTTTGTCGGGAGATTAATCGGTA
ATTTAATTTCAACTTTCCCTTACAACAGATCATGACACATCTTCAAGACGGGAAAGACCT
ACGTTTAGGAGAATGGAAAGCTGCTGAAATTGAGATCTTGAATACCTTTCAGCTGCTTAC
TGCTAAGCCAGTTGTTTATTTGGTAATTTTTACTTATTTGGATTGGAAGAATGGTCTCAT
TTGATTAATATGTACAGGCTTTGTTTGAACTTTTTATTAGCAATGACATCATTTGATTAA
TTATAGTTACATGCTTGTTGCTTGAACTTCTTTACCAGCATTTCCATCTATAATTTAGTG
GCATCCCATATTTAGTCCGGAATTTCAATCAATGTGACATTAACCCAGCTTTGTTTTCCC
CTCTGTTTTGTTGTTGCTGTCTGTCTACTTCTGCTTTCCAACATTTATTTTGAGCCATTA
CAGAACCGACGGGCGACTGGTAATCGATACGCCATACTCTTGGCATTTGTATGATTAGCA
ATAAGTGCATGCTCTGTAGACAATTAACTGAGTTTTATCCGATCACAGGAAACATAACTA
GAAAAAACTATTGCATGCTTCTTGCTATAGCATTAGAATAGGGGAACCTTTTTAGTTCCA
TATGCCAGTTTATTCCACTCCACTGTAAGGCACTGCAAGTCTGTAATAGTTGAAGCAATT
GTTAAAGTTGCACTTCCATGCGTGAGCAAGAACCAAAGCAAAGTATGCAAGAAGTGTCAC
TAGAGTTTAAGTGAACTAGTGAAGTAAGGAAATCCCAAGATATATGATGTTTCCATATGG
ATTCTTACtttttttGGACCCAAAAGGCACATCAGGGTCCCTAATAGGAATATAGGGATG
GTGTGCTGTAGAAGGGTTTATGAAGATTAGATATTACTTTTCACTTTCATATGATTATTG
CTCACCTGTTGAGAGGGAAATGAAATGGGAAGCATAAATTCTCTACTTGAAAAACCTACT
GATGTACTCGTTATATGATGGTACATATAACTAATAGCTGCTGCGCATACATCACCTGAA
ATTATATTTATTTTAGCAGCAAGAGAAAATATCTCTTTGATATCTGGAATTATCCCACGT
TCAGCTTGAGTAATCATGCCAAATGGACATTAATCGCTCTGCTATAACTGTAGCTCATTT
ACTGGGTTAATCCTTAGATTTGACCTAGTTGAAACAGAAAAGCACCTTCTCTTTTATATG
GCTTCTAAAAGGCCTAACCATCCTTTTTGAAAGTAAAATGTAGCTGTATTGATTAGTCTA
GTATGTTACTTTGTGCAGGTGAACATGAGTGAAAAGGACTACCTGAGAAAAAAGAACAAG
TTTCTACCAAAGATACATGCTTGGTACTATTTCTACCCCAAGTCTAATGGCTATAGCAGA
ATTACAGATAAACTCATGCTATACGGCATGCATTTCAAACTGCGAATGCTAATTTTCTGT
GGAACTTCTGTTCATGTACAGCCTAATTGCTGTAGCAGGATAGATCATTTCGAAGCTAAA
TCATTTCAAGTTTCCATCATTATATCTGGTTGTATATGATATTTGTTCCAACTTGCTTGT
TGAGTAGAGCAGCTGTCTGGTTAAAAACACATTGGTTTTATTATTGAAAAAATGTTATCA
CAGAGAGAGCCAGTGTTTATGCTTGGACTTGTTGATTACTGTATTTGAGGGTAGAATCTC
GCAAAATTTATGGATCGCTTACATATGAATACCAGCAATTGTCATAGGCAGTGGGCCAGG
TCCCAGtggtatgtgtcagcactcagcactaaggagcactattcatgtggacagtaccca
catggtatctgtcagcactaagcaggaattactactattcacgtgaactgtacccacTTG
AACAAGATAAGTGCAGTAGGTCTTTTAGTTACAAAAGTAGTATATCTGTTCAGTTAGGAA
ACGAGATCAGTTTAGTTAGGAAAGTAAATATATTTGATCTTTACCGAACTTCTTTTAGTT
AGGAAGGtatatatatctgctatatatatTAGACATGGTATCTGCCAGCACTATTCATGT
GCGTATATATacacacacacacCACCATATCAATTTAGCATTGAACGAGAAGTTCAGTAA
AGATCTAATCACCATCCTCAACCTTCTCACTTGGTACTCACCGTCTCAGTCCTAGAACCG
ACCCACCATGATACTGAGAAAAGCCCATGAGACAAAAGAAGGCCTGATGGTTGATGGAAT
AAATTGTATTTTCCTGAAGTATGTTGTAGGCTCTTGTCCACAGTAAGAAATTGATTATAT
GAAGTTCATGTGGTTGTGATTTTGATTAAATCTGATTATGTTGTGTTTGATTAGCATAAA
CCTAATATGCATAATTTCCTATGAGAAGGGGCTATTGCCTATTGGAATATTAGCTAATAT
CTAACTATTTCTTATTCAGGGTGAAAGAGCATGGTGGTGAAACTATTATTCCTTTCAGCT
GTGCCTTCGAACAGAAACTAGTGGATATGCCAGAAGATGAAGCTGCTAAATATTGCACCG
AAAACCAAACGACAAGGCAAGCCATAGCTAATTATGGCCGAGTTGATTACCACAATTAAG
ATAGCAATCAAGTTTATTTATTTGTAACATGCATTACAATTTCTCTCTGCATTTATTTAT
ACTAAATCTTTCACCACTGTGAACAGTTTGATCCCCAAAATCATCAAGACTGGTTTTGCA
GCAATTCATCTCATATACTTCTTCACTGCTGGTCACGGCGAGGTACATTTCGTATGTGTA
CATTGTGGTTACTTTGTGCCAGTACTATGTGTGTTGTGTAAGCCATGTTTTCCTTTATTT
TGCTAAAATGGTGGTCCAACAGCTGTCTGTCACAGTTTTGGTGTGGAAAATTCATGTGCT
CAGTATTTATTGGTTATTGCCTCTGCTCCAAAATAAGGGGTGCAATCAAGCTTATAACAT
TCATAATCAGTATGTAAAGAATTTAATGAGATTTGACAAATGAAAATAATATCCtttttt
tCTTCATAATTCtttttttACTGACATATCAACAATAATGGTCAAAGTTGCATCTTGTTG
GCTGTTCATGTTCTAAACGTGGAGGAATATATTAGAGTGTTTAGATGTCTATTCATGTTT
TAAGTTTCAAATAGGAGTTTCTGAATACATTTGACAGTTTTCTGCTGGCTTACAAGCTTG
AATTCTCTTTTCAGGnnnnnnnnnnnnnnnnnnnnnnnnnnnnnnnnnnnnnAGTATTAG
AACTAATATAAATTATTACTTTCTTTTTCTCATAATTCtttttttACTGACATATCAACA
ATAATGGTCAAAGTTGCATCTTGTTGGCTGTTCATGTTCTAAACGTGGAGGAATATATTA
GAGTGTTTAGATGTCTATTCATGTTTTAAGTTTCAAATAGGAGTTTCTGAATACATTTGA
CAGTTTTCTGCTGGCTTACAAGCTTGAATTCTCTTTTCAGGTGAAGTGCTGGCAGATCAG
ACGTCAAAGTAAAGCTCCGCAAGCTGCTGGTGCAATTCATACTGATTTTGAAAGAGGCTT
CATATGTGCTGAGGTAGAGTCCTTTCTGAAATAGCTAGACACAATTCCTTCATTTGGAAT
AATTGAACTGTGGCATTCTTTGTTGACAGTGTAGTTTAACTGTTGCTATTCTTACTATTT
GCACTTCATTATGCCAAAGTTTTGTCCCCAAGGTACATGATGCTTAGGCATGCttttttt
ttttCTTCAAATCTTGATGTTTACTGAAGCTCCTTTCATTATGTTAACTTGATGTATTTC
TGTTTGCGGTGTTCAAAATGATAAACGACATTCCTTTTTTCTCTTTCATAATATTTTGGT
ACTTTTGCTTTGAAATTGGAAATGCACGCTGTTATGGCCGGTACTATGGCATTGTTTACT
TGACTGTATGCACATTTGGAACCTTGATAGTTCATATATATAAATCTACTATTTTTGATC
AGGTAATGAAGTTTGAAGATCTAAAAGAGCTGGGCAGTGAATCTGCTGTGAAG
>3B:68150153|68152981
GTACAGACTTGTGGATCTGGACATCTCACATTTGCTCTTTATTGGGTTGCTAAGGACACT
GAACAGTTTGGCTGGGCCACTGCACGCCCTGGCTAATCAGGAAGTGTTGCCATGGATCAA
ATCTGTAATGGAAGAGACTAGGAGTAACATTACAACCGACCAACTTAAAGTATATGTATG
GAAGACACTGAAGAGTGGAAAGGTTGTAGTGATTAGAGAGAAGCTTGCAGAACTGTATGA
ATCTGAACAAGAATGGTTGAGAGCAGCACAAATGCTTAGTGGCATTGACTTGGACTCAGG
AATCAGATTGAAACAAGCTTTTGTCTCTGTTTACATGTCATTGGATTTTCTAAGTCTGGG
AAATCTGACCATCTTCTTAAAAACCAGGATGCTTGATGACACAAACAAATTATCCAAGTG
CGTCCAGATTGCACGACTCTATTTGGAGTGCTGCTGTATAACATGCACAATATTGGCTGG
TGCTGGCCCACAACGCTCTCGTGTTTTTGCTACATTGTACAAGGTTGTTCCTGGCTGTGG
TCATGGAGTTCTACATAATACAGACCAAAGATATTCATGCCAAAGGGAGTTCGCATTGAA
ATATTTacccgaggacccacttctccaactgtctcagtgcaacatattattattcccttt
taggaacgaagatctgaatcaccctcacccgaggacccacttctccaactg
>3D:115010704|115012101
GTTGTAGTGATTAGAGAGAAGGTTGCAGAACTGTATGAATCTGAACAACAATGGTTGAGA
GCAGCACAAATGCTTAGTGGCATTGACTTGGACTCAGGAATCAGGTTGAAACAAGCTTTT
GTCTCTGTTTACATGTCATTGGATTTTCTAAGTCTGGGAAATCTGACCATCTTCTTAAAA
ACCAGGATGCTTGATGACACAAACAAATTATCCAAGTGCGTCCAGATTGCACGACTCTAT
TTGGAGGTTAGTCCTGTTTTTAACCTTTGTCGTCATTGCATTGTCAGCTGGACTAATGTA
GTTCTTCATTTCGTAGGATGATGATGATGTAGTGAATGCTGAAGCCTTTATCAACAAAGC
CTCGTTTTTGGTCACAAACAGCAACCGGGAAATTCTGAACTTACAATACAAGGTTTGTTG
GTTCAGAAACAGTTTAATAATCTATCTGTCTACAACTAAGGATAAAAATTTAGGTCCCTT
CTTATATCTCTTATAGGTCTGCTATGCGAGAATTTTAGATCTAAAGCGTAAATTCTTGGA
AGCTGCACTTTGATACTATGGTATCTCTCAAATTGAGCAACGCCAAATTGGGGATGAGTA
AGGCTTACTCCATTCAGTTGTAGATTTGTTTCTCTCTTCTGCAATTTACTCCTTTTTAAT
GTTCTGTCTTGTATGGTTCTTTGTTGCCTTGCCGGTGTAGTGGCTGTATGTAATAAATTA
CCCTACTTGATACTCATGTTTAAGTACTGCAGTGGTTATTAGCAAGTCCTGTTTGGAACT
GATATTGCCTCCATATTTTATTCCCAGAAATCTTGATGCAACATGTTTCTTAGTGCTGCT
GTAACATGCACAATATTGGCTGGTGCTGGCCCACAACGCTCTCGTGTTCTTGCTACATTG
TACAAGGTATCGGCTCTTAGTTCATCTCAGTGTCCTGTGATTTCACACCTTTTTTATTCA
GCTTATTATCATTAATTGCTGCAGTAACTTGTAACCATGCATCATGATCGTCTTGTCTCT
TGATCATGTTTTGACAATTAGAAACCATGAATGCAGTGCGGCTTTATGGAGTCGCGCCAT
TTATTTAGAGTTTTAGTCTCACTGGGTTAAGTTGTTAGCCCATTCTGAGATTTAACATTG
ACTATTGTTTATGAGTTTATGGGAAGTTTGCACTGCTAAACTGTTCTAGTTGAATGCTGA
ACAAGAGATCTAAGGTTGCTTTTCACTGTTGATCTTATTTGAACATACAAGCAAAAATTA
TAAATTACTGATGTCTGGTTGCATCCATAGGTTGTTCCTGGCTATGGTCATGGAGTTCTA
CGTAATACAGACCCAAGATACTCGTGCCAAAGGGAGTTCACATTGAAATATTTACTCAAG
GACCCACTTTTCCAACTG
>4A:1812736|1975272
CTCAAAGGAATAGGAACGTTTCCCGCaaaaaaaaaGGAATAGGAATGTGCTCCTCCCAAA
AGACAATAAAAATCCAGCACCAACAATGAATAGCCGGAGTAAACAAAACAAGCAGACCAA
ATCGTGTCGGCCCTCGAGGAAGGGTTGCAGTGTCGAGGAGCAGCAGGCATGTAAATCTGA
CTGCAATTCATGTATGTCTCTTCCTATTTATCTGTTGTTCAACTGTGTTATTTGTGTACT
AGACAGATTTGAGTAATTGTTAGCTAATGTAGGTGCAGCTTCATGAACGTCTGCCAAGGT
TCTCAGTGAGGGCTTCCTCTAAGATGCTTTCAGATTTTTGATTATCTAGCATATATATGC
AGTGAAGATGTCTCTCCTTTTTGGTACCGCTCTGAATAGGATACATGGTGTTCATGTTCT
GTTAGATAATTTTATTCTTGTGTAGTTTGATTTAAAAGATGATAGGTCAGAATGACAGAA
TGTGATTAgttttgcttttgctgctgctacacatgattttacttttgtttttgattgttt
ctttttcagtttCTTAAGGCTAGAACACTACAGTGATTGATTATGCACCTGAAGGCTTAA
TGAAGCTGCTTGGACTGAATTTCTCTTTAAAATACATGGTGCTTGTTTGGGATGTTTGGG
CAAAAATAGTTGGGAATTGGTTTTTTATTATATGCAAAGCTTCAAGCCTTGGGGTCTTGC
TGACATTAGTTGTTTCAAGTTCAGACCTTATTCATCGCTGACTATACTCTCTTAAGTCAG
GTCACGGTGGATGGTTGAGAGGAGGGAGGCAGAGCAGAGACAAACGGCGCATTCCGCCAT
GCATGTGTGTGGATTTGTATCATCCTACTACTGTGTTGCTTTGTTTTACAGTAATAAATA
AAGAGATGAATCAGATTTTCTTTGGTTCGTTAGCAAAATTTTACACATCAAGTATTTGAT
CTCAGATCCTCTATTTCGGTTTGGTATATGAGTCTTTTGCCCATAGACTAACATGTCCCT
TAACCTTTCTGCTTGGTGATACTTTTCTGTATCAGCAAGTAGTTACGGATTGAACAACCA
GTTACTGATTACGCCTTATCTCAGTGCATACTAACTTCCTATGAGTACCTGGTTTGCTGC
AGCCCTTTGTGCCATTTGCGCAACGGGTCATCTAGTATATTATAACAACCACACCAAGCA
TCCAACCACGAGTCCACGACAAGGCTTGGCTCAAATGTTTAAACGGAAAACCAAAGAAAG
TGCAACAGGGACCAAATAAGTCAAGCTGGGCATAGCATAACtttttttttGAGCATCAGT
ACAGACACAAGCGCTCATATACACGCGCATACACTCATCCCTATGAACGCACACAGCACC
AGAATTAGAATTTGAACCTTGGTGGGTTGGGAATACCACTGTCCACCTAACCAACTCAAT
CACAGATTGATTCGCGGCACAGCATAACTGTTAGTGATATATTTGGTAGTTAGAGATTGT
CTGGGATTAGATAGAAATTGTTTTCATCTAACGCTTTACGCCAATCATTCATTCATGTCC
CTTCTAATATGATATCAGTCTAACCAATCTAAACCCTAGCGTCGCGTTCGCAACGTGACA
CCGTCCACGACGCTCCCGCTGCGACTGCGGGGATGTCAGCCCGCGGCTGCTATTCTCTCC
AGCCTAACCATCCGCGACGCTCCTGTTGTTTGCAACGCTACCGCTACAACTGCAAGGGTG
TTAGAGATATATTTGGTAGTTAAAATTGTCCGGGATTAGATAGAAATTGTTTCATCTTCT
TGCCCTATTGTACTCAATATATACTCGCCCCTAAGGCTAAATAATACATCCAACGTATTA
CGTCAATCGTCCCTCCCTATCCTTTCTAACAATAACAAATCCCTGTAAGTAACCGATAAT
TGCTAGCTAATCCGGCTCAGGTGAAGGTGGTGAAAGTAATCCTTGAACTGTTCCACTTGT
TGTGCTTGGCCTTCCCACTTGGTGAAGAGATTGCTGATCTTCTGTTGTATCAAATCGAGC
GCGTCAAAACGGTCCGACAGGAACTTGATCTCGGCGAGCAGCTTCTCTTCTATGCTTCCA
ATCCCAGCAACGATGTATTGTGACTAGGCACTGGGCTTGAACCTGTGGCGATCAGACGAA
CTCAGGATTCCCTCATTTCCTCGCTTCCCTCGCTCGACATGTACTTCTTCAGTTTCGTCA
GTTAgagcatctccaattacgcccccaacagatcctctttagacatttttatcgcgccgg
cgtcgaaaaaacggctcagtcacgcctctagaaggctgtttttcgtcggatcgggtcgaa
actggtgccgacggacccaggccgaacccggcgcCCCCTGGCACAAGCGAAAAGGACGCG
TGGGTCCGCCCTGTCAGCGAGGCGGGCGCCTCTTCCCGCCGTTTCTTCCCGCTTTTTTCC
ACTTCCCTCCCATACTCTTCCTTCCTCCCGCCAATCTCCCTCCCGCTCGCCTCCCAGCCG
GCTACCATGCCACCGAAGAAGTATGTCGCCCCCCGCGCGACGGCAACCGCGACCGCCTCC
GTCGCCCAGCCGAAGCAGAGGAAACCGAAGGCGCCGCCGATCAAGCCACCCGGCATGTCA
AACGCCGAGTGGAGGACGGAAGTTCAGCGGCGGGAGGTTGTCACAGCCGACCGACGAAAC
AAGGCCATCGCCAAGAAGGCTCGCGACAACGCGGCGCGCGCGGCTGCGGCTGCCTCATTG
GTGGACCAAGCCGAGGCCGAGGCGACTCGCGCGGGGATGATGAATCCACCCGGAAGCCAC
GCCCAATACGCGCCCTGGGGCCAGCAAGGCGTCGGCTCTCCACAGCCATGGCCCCATGGA
TACCCGGCCCAGCGCACGCCCTCTCCCATCTTCGCCGGCGTGCAGTGCCCTCCATACAAC
TACTCGCCGCCCGCCTACGCTTCCTCCCCGACGCCCCCGCTACGCCGTGGCCCGCTGCCC
TTCTCGCACCTCGGCGACACCGACGAGACCGAGGCCGACATGGACGACATCATCGCGGCC
GCCGCGTCTCCCTGGTTCGCCACACAGGACGAGGTGGTGGATCACAGCGGCGGCATGGAC
GGCGAGCTCAGCTACGTCTACGGCGAGGACGAGCAAAAGAAGCaggaggaggaggacgat
gaggaggaggaggaggaggaggagCCGACGCCTGTTTCGGCGAAGGGGCGCAAGAAGAAG
AAGCGGGCGGCCAGGTCAGGCGAGCCGCGCATCAAGTGGGCGTCCAAGGAGGAGGAATGC
CTCGCCGAAGCATGGAAAGTCGTCTGCCTCGACCCGACGACCGACACGAACCAGAGCATC
GACACGTACTGGGACCGCATCAAGGTCGAGTTCGATGAGCGCAAGCTCGTCGACCCCTAC
TTTAAAGGGTCTACATGCAGCGCGGCTCCAAGGCGATGGCGAACCATTGGGGGCGTATCC
AGGGGGCGTGCAACAAATGGCATGGGGTCGGCGAGGAGGTCGCGGCTCGCCCGTAGAGCG
GTGCCAGCGTTGAGGATCAGGTATGCCACGCCGGTCTCCCGCCTCTCTTCGCCGTGTACG
CACGCCAACTGTTTGTTCCTCCACGCAGTTGCTGCGCATGTTCGCCCTGTACCGGCAGAG
CAACAGCGACGCCGAATTCAAGTACCTCCAAATTTACAAGCGCATTGACAAGTGCGAGAA
GTGGGCGGAAATCCGGTGCACCCTCGACAAGGCCAGGGAGACCTACAAGCCGGACGCGCC
GACTCCTGGCGCATCGGAAGGGTGGCCGGACGGCAACAAAGTTGCCAAGAAGGGGAAATA
CGCCGACGCGGCCATCGCTCGAGTGCAGGAGTCCATCGAGCACTGCCTCGCCGACGCTCA
GGCCCGGGCCGTCCTTCGTGAAGAGAAGACCGAGGCACGGTGGTCGGCGTTGATGTCGAG
CAGCGCCGTCAAGCTTGACCTGCTCCAGACGAACGTCGCCGCGAAGAAGAGAAACACCGA
CCTGGCTTTTCTGCTGGGCGGGGCGTACATGCTCCAGAGCACCGACGAGGCGGTCAAGGC
GTGGTACTTGGCGGAGTGCGGCCTCATCCTGAACCAGCTTCCCTCGACAAGGTcgccgac
gccgacgcacacgccgacgccgacgccAAGCCCGCGTGATGACGCCTTCACGATGCCCAG
CACCACCGAAGCCGCGCCGACACCACCCAGCGCAGAAGCAGCCCCGACACCGCCAAGCCC
GCGCACGCCAACTCCGCTGACGCCTAGGGCAGAGCCCGCCGAGTGATGTGTTGCGCACGC
GAACTTCTGCCGCTCTAtttttttGTACGCCGAATTGTGGCTTGCGATCGCCCGACTTGT
GGCGTCTTTTGTGAGCGGGAACGACTAAGTTCGAATTTTCCGCGTcctgggggtgtgact
gggagctaggtcgcctccaggggccgaactagcgccggttcgccttcagaccgctctctt
ttagcatcttgaggggccgaacggctggagatgctcTTAACGACTGAACTTCTTAGCCTG
CATCTCTACTGCTCTCTGCCATGCTCTTCTCCATCCCCTCTACATCTTGTGCCCTTGTCA
CGCTACGAGAGCTAGCTAGGAGTGTGACAATTGAACTGAGCTGGAGCATTTGAACATCAT
GCTCGTCAGATACAATGGCACCATCTCCAGCAAACAAAGTGCTGAAAATTGACATAACCA
AGACATCATTAAAGCTGAAACCGGAGCAGTTTTGAAGAATTTTTCAGCAAGAAATCTAAC
CAGTGGGATAAGCCACACCGTTTGCTGAAATCGTACAAACACGCAGTGGTTTAAGATCAG
TTTGATCACCTCCCATGTTCCCACTGATGATGGTAATAAAGTTAACATTAGTACTGCATC
ACGGCACCGGCGAGAAAACTAGTTATAAGCCAGCGAGAAACAACAAAAAGGATGCGCGAA
TTAGGCCCTCTCACCACAGATCATCTCTACACCTTCAGATCACAAACTAGGAAGCAACAA
GCAACTAAGCCCTCTCACAACACATGGCACAAAGTTGTGCGTCCCTGAAGAGAACAACGA
GGTAGCCCTCGGCGCCCTCCTGGAGTGTACACGGCAGAGCTCCGGATAATGCGGTTTTCA
CAATGAATTTGCATTAAAGAGATGAGAGAACAAAAACAGAAAACCTTGGAGCAATGAGAA
GCAGAACGGCGGCAGTTGAGCTGATCTTTGCTACTCCCTCCGTTCCTAAATATTTGTCTT
TCTAGAGATTTCAACAAGTGACTACATACAGAGCACAATGAGTGAATCTATACTCTAAAA
TATGTCTATATACATTCGTATGTGGTAACCATTTGAGATCTCTAAAAAGACAAATATTTA
GAAACGGAGGGAGTAGTAACCATCGCTCGTCAGCCATACttttttttttttGAGATAGCT
TACCAGGTGTGGGCTTGACGCCTGGTTCGTCAGCCATACATGATGCAACAGCTGCTATGT
ACTGTTAAATAGGAAAATGCTTGCTAAAAAATAGGAAAATGGCATCATCACTTTAGTATA
GGTTTGGTTCTGAAATGACACAAATATATAGGTTTGGAAAGACTTGTATAGAGGGCTGAT
TTGAATGGCTATTAGTTTAGTCAACGCATAATACTGTCGTAAGACTAGCTTCAGAAGTGG
TTAAAAATATGTCAATCACACTGCTTTATAGTCAAGAAAATGAAGCCGTAATCTTACTTT
TGCTAGTTCAGGAGAGGGAAATAGGGACTTCCAAAGATTAGATGACATAAGCATACAAAT
TGGCAGGCCTTGCTTTGCCAAGTTGCCATGTCACTCATAGGTTAAAGATGATCTCAGTAG
AAATGCAACAAGCAAGTAATATCAATAAGAAGCTGCCCAGTACAGCTACTGACCAAGGCA
CTAAGCCATCAATGCATTGAATGATTGTGGTAGATACAGCAAATGCAATGGTTCAAACTA
ACAGTACTCAACTTCAACaaaaaaaaCTAACAGTGCACTAACCTGGGACAGATTTCAGAC
AATTCAGATGTTTCAGTAACAAGATCAAATCATTTAGATCGGTGCACTAGCGTTCAAAGT
ATACAAGATTCATTCCAAAGCGTACTAAACATGAGAGGGAACAAACTGAAAACTGGAGGA
ACAAAGCGCCACTTCATTGGGGCTTCAGGCTTAAAATCCAGGAAATTCCAATCAACGCCA
TGGATAAAGCTAAGAAACCCCATTCGTTGATATTTCAGGTTTGAATCACGAAGCATGAAA
TTAAGATCTGAGGCCCGGAAACAGCAAAGCGCATCACGAAGCACAAAGTTAAGATCTGCG
AGCCAACTTTCACATTGCTGATGGCAACAAGAGGGTAACATCAGACAGTACACACTAGAA
CATAACACAGCCATACTGGCACGAACGAGGGATCTTCCTACCACGATGCAAGATCAGACA
CATGCTAACGAGACGAAGCTAACATCTCTACACCAGTCTCCAGATCAGACAACCACGAGG
CAACCTAGGCCCTCTCGCCACGGATGCGGCGGGCGAGCTGGATGTCCTTGGGCATGATGG
TGACGCGCTTGGCGTGGATGGCGCAGAGGTTGGTGTCCTCGAACAGCCCCACGAGGTAGG
CCTCGGCGGCCTCCTGGAGCGCGGACACGGCGGAGCTCTGGAAGCGGAGGTCGGTCTTGA
AGTCCTGCGCGATCTCCCGCACCAGGCGCTGGAAGGGCAGCTTGCGGATGAGCAGCTCGG
TGCTCTTCTGGTACTTGCGGATCTCCCGGAGCGCGACGGTGCCGGGGCGGAAGCGGTGCG
GCTTCTTCACGCCGCCGGTGGCCGGGGCCgacttgcgcgccgccttggtcgccagctgct
tccgcggcgccttgccgccggtggacttccTCGCCGTCTGCTTCGTGCGGGCCATCGGGG
CTGGCGGGTGGGCGCGGCGGACTCTCgggggttgaggaggggaactgcttgggggctggg
atgaggatgaggaagacggggaggggaTCCGGTGGTTTTAAGGAGCGGGAGGCGGCCGGT
GGGCGCGAGTCTGGGGAAAATTTCGCGTTTCTGGGCGCGGTGTGCTTTGGGAGGGGGGAG
GAGTTCCGAGCGTTGGATCTGCGGGAAATGGGTGGTGAGGATTTAGTTTCAGATGAGTCA
CGCGGATCGTGGGGGAGCGATCCGTGGCGCGCTGGTTTCTCGATTCTGATTGGCTCGGGC
GTGGTGGAACTGTGGGCTGCGTAGACCCCTCTTTGGTTCTCttttttttAGGTGTTCTTC
GGTTCTCTGATGAGTGGTGTGATGGAGCACGGGCGGAAGCTGGGATATGTGACGCACCAT
TTCTCTCTTTTCCAGTTTTACGCCAGAATTCAGACTGTGTTCTTGTGGTTTGCGATAGGA
GCAAAATTTATCCATAGTATACTTGAACTTGAGTCGGCGTTTGACTTTGGTCATTGGATT
TCACTATACTTTAAATACGGTCACTACACATGCTCTCGGTATTGTACATAGTCACTGTAT
AAGTTTCTGATACATTTCTATATGTTTTTCTTGCTTACGTGACCTTAATTTCCCAGTCAA
GCCGATGACTGCTTTTGCaaaaaaaaaaaaCGATGACTGCGTAGATAAGACCAGTGGACG
GTGACCGAGGGGTCAACGGTATCGTCATCTAAATTACTAGGCCAAGTAGCAAACGATGAC
CTCACACCGCCATCATCGTCCATGTCGTCGTAGTCGGCTTTGTCTGAGCCGTCATCGTCG
CCGCCACACCGCTTGAGGATGGTGTCATGGCGTCCCTCATCGGTCGCGGTGTCGCGCTCG
CGGTGCAGACGCGTTTCTTCCTCCACCTTGCATCACCTCTCACCAACTTATTGACGGACC
GTGCGCTCAAACTCGACCATCCCAGCTTGGATGAGCTCGGCAACCCCACAATGGTCTTGG
ACGGATCAAGAGCCCAAGCCTCCGCAAGCACGGGGTCCACAAGCAAGCAGGTCGGCAGTA
ATTGGGTTTTCACGAACGCTATCGAACGATGCGCCCGGCTGCTCCCAGCGCGCCTCCACC
TCGAACAGACATTTATTGTGTTGCATGAACTGCAAACTTAGAGGTAGTGGACATGGCTCT
GCGAGAGCGGAGCCACCTCATACTTAACGGGCGGCGGGCGCGGTTGACCATGAGGCCGGA
TGCAACAAGCGTGAGCGCGTAAGGTGGTTGGCAGCACTTTGTCGGGAGGAAGAGGGAGAG
GTGGCTGGGAGCGTGGGATTCCTCTTCATTGCGGATTTTAGTGAGGCTGACATGTGGGTC
CCACCGGTTATAAAAACAGTCAAACTTAATTATTCGATACAGTTTCCCCAGTCGTGTCCA
CTACCTCATCAGTGTTTTTTGAAACGGGAAACCAAGTTTGTGGTAGTCTTCGTCGAATTT
TAAAAATAGATAGTTTTTAGAACCCTTGTCCTAATACTGATAGATTTATCTTTTATGCTA
TATACTCTTCCCTCCCTGACTCCACCATGCCACCTCAATATTCATATGTAAAAAAGATCA
CTTGCATATTCCTTAATTCAGTGTTATAGACTCCACTTGAACTTCATATTTGTTGCAAAA
GCAGTAATGCAATTTCTACGAAACTTAATAGAGTACAATATAtttttttCTCTAGGAGTG
TCTATGATGATCTATGTTCACCGAACAATTGTTAGCCAATGGACAGATGCATAACCAAAT
TGAACTATCTAAAATGAACTGTGCATATCTTGCTACCCATACTTAATTGTCTATCATGGA
TATGAAATTTTAGCACGATTATCATTAAAAAATTGCGCAATTTCTTTTAATGTGGCTATA
ACAATTGCCGCGGTTAAACAGACGTGCCAGTACTTCTGAAGTGATGATGGAGGTGCACAG
ATTAGTTCGTTACTGCTATCCCAGATGCAGAACTGTACATAATACTGCCGTCTCAGGTCA
CAAACTTCTGAATTATTCAGTTCTGTGCGGATATTTCACATTCCATTTGAAGTCCAAACC
CTACAAGCAGAACAGTCGCTAGATAAAAAATTAGAACTAGTCCATGATACCGGCACGCCA
GGTCAACAACTACAGGTAGCAGACCATTGCTTGAATGGATTCACTAACAGTCCATAAAAT
TCAGAATTGTAACTTATGTTCGGTAAAAGGGTACTAGAGATAACCAAATTTGCTTATAGG
AACCAACTTCTGGATGATACTGATGCTGCAAATTACAGCAACTGTCAAACTTGACATTTT
AATAGTGTCAACAAGGTGCTGCAAACATGCTGGCTAGATGATGATACTAATTGAAAATCA
ATGCTAACTTCTAGCGTTACAAACCAAAAGCACGAGCAAGGCAAAATCATGGCGTTGGTG
TTGTTCATCATTACCTTGACATGAACACAGCGGTACTCATAAACTCATAACCTGAATTGT
TGCAACCAATCCAATAAGTTTCAGAGAACTGAAACCTACCATTAACAATACAGATGTTCA
GTCCAGTGGCACAGTTCGGTTCAGAAGAGCAGAAAAGCAAACAACAGTCAGATCATAAGC
AACGCTGCTAAATCTCAGCTTGCAAAAGCGGCACCATAAGGTTCATAATTCTGTTCTTAC
AGCGAACGAAGCATCGGTAAGCATTCAGCAACTCCCATCCAGCACTAGCACTACTTCTAC
TTGGCGATAACCAGAGTGAACAACCACATCTGGTACTAGATACAGGCAACGGAATCTAAG
AGGAGGTGAACTTGGTGACGGCCTTGGTGCCCTCGGAGACGGCGTGCTTGGCGAGCTCCC
CGGGGAGGACGAGGCGGACAGAGGTCTGGATCTCCCGGGAGGTGATGGTGGGCTTCTTGT
TGTAGCGGGCGAGCTTGGCGGCCTCGCCGGCGAGCTTCTCGAAGATGTCGTTGATGAAGG
AGTTCATGATGGACATGGCCTTGGAGGAGATGCCGATGTCGGGGTGCACCTGCTTCAGCA
CCTTGAAGATGTAGATCTTGTAGGTCTCCACGCTCTTCTTGCCCTTCTTCCGGCCCCTCT
TCTCGCCGCCGCCCTCCTTGGAGGCGGTCTTCTTGCCCGCCGGCAGCCGCTTCTCGGCCT
TGGGCTTCTTCCCGGCAGGGGTCTTCTcggccttctccgccgcgggctcctcctccgcgg
gcttcttcgccgccggcttcttctccgcCTTGGGGGCCATCGCTGCTCCGGGAAGATGGG
TGGGGATTGGGGGCTACGGTGGAGAGTTGTGTGCAGGGGAAGGTGGGTGGCGGATATGGA
ATTGGGGAAAGACGGAGCACGGTGCTGGGTTTATAGTGGGAGAGAGGTCACCGCTGATTG
GTGGATTCGTGGGTGCCGCGGATCCGTGACATGGCATCGTATGAACCGTTCGTTCGATAT
TGCTTGCAACGATCCAGATTTGCTGCGGTGGGTATATAGCtttttttAGGCTGGTCATAG
TGGGGAAACTTAGACTAGTGTCATACCCTCATAGTACAAAGTATCTTAGTAGTAGTGTTA
TAGTTTGTTTCATTTATTGTCTTATAGACTCATTTTACTCGGGAAGCGCTATGTGACAGT
AACATATTATGTTACTTCAAGCACCTCTCTCCTTATTAAATACTTGCCACATAAACAAAA
TTGTTTTGAGATGTGTTAAGTTTTATCTAAGTTACCCTCACTATGACTAGCCTCAGGGGT
TTGCGTATATAGCTGTGGTGGGGAAAAACATATACGGCAttttttgttttgttttgtttt
gttttgAAAAAAGACAAGTAAAGGATATCGGAACGGCAGAATAGGATTTCGGAGAATGGA
TGGGTCGGATGATATATTTTTCCATATACGCATACTCATGttatttagatgtatttttta
tttgaattttatgcatgtgagtactgtttttaaatatatttttttaagtattttatCTAA
AATGACAAAAGGAGTTTGTGGCACAAAATTGAAGAAACCGTGGGGACACCATGAACTCCA
TGACGGACGAACTTGTGTGCTTGTACCCTGGTAAGCGTGGGCAATGCGTGGTTGGTCGTA
TCCATGGCTTCTGAAGTTTCACACACATACACATCACATCCTTGTGTGCTTGTATAAttt
tttttagatttttctgaagctaaaatgtttgaaatttgtttttttttcaaaaaaaaTCGG
CCTCCATGAAGGCTGAGTTCCAAAGTGTCGTTCTCAATTAGTTGTTGGCTATATGATATT
GCCACATCATCTATAACAAACCTTATAGCCGACAAAAATATAATAGTCAGATGTAAGGGC
ATCTTCAACACCGATCCTCAAACCGTCCGTATACATTCGGACCGTGCGGTTCAGACCGTG
GAAACCATCCAACGCGGGCCTGTATTGCTCCGCTGAGCGGTCTGACGTGTTTTATCTCAC
ATATTGGAGACAAAAGGGGTTGCAGGAGTCCGAAGAACAACCACGTAGGAccccccctcc
cccTTGCTTTGCATCCGCCCCTCCACCTTCGCCGATGTACGTCTCCGGCTGCCAAAGAGG
CATTGTCGGACTTCCACAGCCGACACTGACGTGCCTGCTCCCCTTTACGACAATGTTGTC
CACCTCGGAGCCGTTTGTACCCTGGTACACTTTGCCCTCCCCTGTCGACGACCTCCATGA
CGGACACCACTCTCGGCTCGGCAGGTGTTTGGTTAAATACCACTGAGCtttttttCGAAT
GCTATGTCGTTTTTTAGAGTGTGAAGGATGGCGAGCTACTCGACCATGAAGGATGAGTTG
TTGTGCGATGCGTGGTTGGCCGTATCCATGGCTTTTGTAGGCAGGAGCAAAGGGGGGACC
TTCTGGCAGCAAGTGCATGAATCATTTCACGCACGAAAGCATATTGCGCCCTACGACATG
TACGCCATTTAATAACACAATGTGAGGTCATTATCGTATCGCCGGTATACTATCCAGACT
AGCGTCACCAAGTTTTGTAACGTGGTTCGTCAGCTGGAGATAAGGTGGCCACTGCATGCG
GATGTGGACGAGGTCGTAAGTTTTGCTTCCTCTTGCTCAACTTGTTGATGGATTCGTTCA
CTCAATGTTGGTCTACACATTATCACTACTAGGGAAAAACTTATAAGCAGACGCTTACTA
GTAGCGAGGGTTTATACCCCTCgctagaattgtattgaccgaaaaccttaatacatgtgt
gaatacatagacaaaacaccgagtccctagcgagcctctacttgactagttcgttgatca
aagatggttaaggttttctaaccatggacatgaattgtcatttgataatgggatgatgtg
atggacacgactcatctgttagcttacatattgattgtttagttttattgttattgcttt
cttcatgtcgaatacatattccttcgactatgagattatgcaactcccggataccggagg
aataccttgtgtgctatcaaacgtcacaacgtaactgggtgattataaagatgctctaca
ggtatctccgaaggtgtttgttgggttagcatagatcgagattaggatttgtcactccga
gtatcggagaggtatctctgggccctctcagtaatgcacaacataataagccttgcaatc
aatgtgactaatgagttagttgcgggatgatgtattatggaacgagtaaagagacttgcc
ggtgacgaggttgaactaggtatgaagataccgacgatcaaatctcgggcaagtaacata
ccgatgacaaagggaataacgtatgttgtcattaaggtacgaccgataaagatcttcata
gaatatgtggggaccaatatgagcatccaggttccgctgttggttattgaccggagaggt
gtctcggtcatgtctacatagtctcgaacccgtagagtccgcacgcttaacgttcgatga
cgattttgtattatatgagttatgtgatttggtgaccggatgttgttcggagtcccggat
gagatcacggacatgacaatgagtctcgaaatggtcgataggtaaagattcatatattgg
acgatgatattcggacaccgaaagtgttccgagggtaccaggtacatatcgggtcaccgg
aaggggtttcgggcatccccccggcaactacatgggcctaaagggacaagaaggggacat
accagcccctaggggctggtgcgccccatgtaggccaaaataagggggaaggaaaaaggg
gaagagagaaaggaaggggagcaattcggccacccccttcctctctcctccctcctcctt
ccttccccctccggatgaatatggaaggggggaggccgaattggtaggcgcccaagtagg
attcctcctacttggggcgcccccttggcttcctctcctcccctccaacatatatatata
tatgaggggggcaccgctagaacacacaacaacgattgttagccgtgtgtgacgcccccc
tccacagcttacgcctccggtcatattattgttggggaacgtagtaatttcaaaattttc
ctacgcacacacaggatcatggtgatgcatagcaacgagaggggcgagtgttgtctacgt
accatcgtagaccgttcgcggaagcgttatatcaatgcggttgatgtagtcgtacgtctt
cacgatccgaccgatccaagtgccgaaagcacgacacctccgagttctgcacacgttcgg
ctcggtgacgtcctcgccttctcgatccagcaacaggggtgaagtagtagatgagttccg
gcagcacgacggcatggtgacggtgttggtgaagaacaatctccgcagggcttcacctaa
gctctacgaaaactatgacggacgataaactagaggggacagggttgccggcacacggct
tggtgtttcttgatgtgtcttgggtgctagccctaccccTCTATTTATATGTTGAGCCTT
AGGGTCGAAACTTGGAGTAAAAGCCTCCACAAAGTCGGTTTCACCCGAAAGGCAAGAGTC
CTTCTCGGACtnnnnnnnnnnnnnnnnnnnnnnnnnnnnnnnnnnnnnnnnnnnnnnnnn
nnnnnnnnnnnnnnnnnnnnnnnnnnnnnnnnnnnnnnnnnnnnnnnnnnnnttGTATTG
AGATCCAAAGAGAGAGAAGAAGCCATCTAGCTAATAACTATGGACCAGAAGGTCTGAGGT
AAACTACTCACACATCATCAGAGAGGCTATGGTGTCGATGTAAAAGCCCTCCGTGATCAA
TGCCCCCTCCGGCGGAGCGTCGGAAAAGGCCCCAAGATGGGATCTCACAGGTACAGAAGG
TTGCGGCGGTGGAATTAGGTTTTCATGGTGCCCTCTGATGTtttcagggtacataggtat
atataggaggaagaagtaggtcggtggagccacgaggggccctcaagggtggagggcgca
cccagggaggtaggcgcgccccctgccttgtggcctccttgtTGATTGCTTGACGTCCAC
TCCAAGTCCCGTGGACCATGTTTGTTCCAAAAATCACGCTCCCGAAGGTTTCATTCCATT
TGGACTCCGTTTGATATTCTTTTTATGCGAAACACTGAAATATGCACAAAAAACATCAAT
TTGGGCTGGGCCTCCGGTTAATAGTTAGTCCCAAAAATAATATAAAAGTGTATAAATAAG
CCCATTAAACATCCAAAACAGAATACATAATAGCATAGAACAATAAAAAATTATAGATAC
ATTGGAGACGTATCAAGCACCCCCAAGCTTAATTCCTGCTCGTCCTTGAGTAGGTAAATG
ATAAAAACAGAATTTTTGATGTGGAATGCTTCCTAACATATTTCTCAATGTAATTTTATT
TATTGTGGCACGAATGTTCAGATCCGAAAGATTTAGGATAAAAGTTTAATATTGACATAA
AAATAATAATACTTCAAGCATACTAACTAAGCAATCATGTCTTCTCAAAATAACATGGCC
AAAGAAATTTATGCCTACAAAATCATATAGTCTGTCTATGCTCTATCTTCATCACACAAA
ATATTAAATCATGCACAACCCCGATAACAAGCCAAGCAATTGTTTCATACTTTTGATGTT
CTCAAACTTTTCAACTTTCACGCAATACATGAGCGTGAGCCATGTACATAGCACTATATG
TGGAATAGAATGGTGGTTGTGGAGAAGACaaaaaaaaGGAGAAGATAGTCTCACATCAAC
TAGGTGTATTAACGGGCTATGGAGATGCCCATCAATATATCAATGCGAGTGAGTAGGGAT
TGCCATGCAACGGATGCACTAGAGCTATAAGTGTATGAAAGCTCAAnnnnnnnnnnnnnn
nnnnnnnnnnnnnnnnnnnnnnnnnnnnnnnnnnnnnnnnnnnnnnnnnnnnnnnnnnnn
nnnnnnnnnnnnnnnnnnnnnnnnnnncgttggtgatgacgatggcgatgatttccccct
cccggagggaagtttccctagcagaacagctccgccgaagccctagattggttccaccaa
ggttccaccttgtggcggcggagtttcgtccgagaagatggcttatgattttttcctcat
cgaaagactccatatagaagaagatggccatcagagggccaccagggggcccatgaggta
ggggggcgcccagggggtagtgcgcgcccccaccctcgtgggcagggtgtggcccccctg
gtgaacttcttgcgctcagtattttttatatattctgaaaatgtcttccgtgaagtttca
ggacttttggagctgtgcagaataggtctctaatatttgcaccttttccagcccagaatc
ccaactgccgacattctccctctttatgtaaaccttgtaaaataagagagaataggcata
agtattgtgacataatgtgtaataacaacccataatgcaataaatatcgatataaaagca
tgatgcaaaatggacgtatcaTCGTCAAAGAGTCATCGATGACGGAGTACATTGCGTCCC
AAAGGCTCATGTCCACGGCTGCGAAGTTCACTGGAAGAAGACGAGGAATCGAGCAATGAA
GGCGACGCAACAAGACTAACTCGAGTGGATTGGGCAGAAACTAGATCCCGCCGAAATCAC
CGATGCCGATTATGAAAGGGGATTGGGGTTCCACAGAGACGCTTCTAAGGAAGTGTGTGA
TGCCCATGGGCATTCCCGTCGCTGGCAGAGACCAAGGATAGTGTAATGGTTTTCACCTGA
ACCCAAAACCGCCTTTGTGAGAGCCTGGCTTAATAGGAATGATAGACTACTCATATCAAC
AAGGAATTCCTTCTTTTTTAGAAACCCATTCgaaaagaactccaaaagttaagcgtgctt
ggcttggagtaattctaggatggatgaccgaccaggaagttggTCCTGGGTGCGCATGAG
TGAGGACAAAGTGCGCATGAAAGACTAGTGTTAGTCTATGGGCCAGTCTTGAACTCGCCA
CGCGTAACAGGGCATTACAGCCTTCAACATCGGACCACGAAGAGGTTCCATCATGATGCC
TCCCGGGGAGAAAATGACGCCCTCGAGCGACATCATCACTGAGATTTCACCGGGAACCCG
AATACCACCTTAGAAGTCCCACATCAACATCACAACACAGAGATCTAAAGGAAAGAGACA
CATGTGAGCTAAGGCGAGAGGAACCCTACACCTAGCAAAGAGCACACACAACAATGACCC
CCGGGACGCTGAGAGCAGGGGCATTGGACTTGGAGGACAACGAGCATATGTGCCTGTCGA
ACGGCGTGGAAGGAGGCCAGCAAAACACCGATGACAATAGATGCGGCGACAACAGACGAC
TCAGACGAGAAAATGGATCTTGCCATGGAAGGGGTAGTGGACTGTGAGTGGACGGGGACG
GAGGAAGCGGCGGGCGGGGAGAACCGCGCCGGTGCCGAACGCAGGCAGCAACAGTGGCAA
GGTGATGTCTATATGAAGATTGCCCTTTTGAGATTGCAAGCCGCTTCACCCAGATTGGCA
ATACGAGCACATGCCTGTGAAATTTAATGCTCTTAAGCGTCCAGGGAGGTGAGGAGATGT
TCGTCATGATAGAAATATGCCGGTTCATGATGTCTATCAAATCTGTGGCAACATTGATTC
CTGGAAGCATTCTCTTGTTGAGTGAACCATGGCGAGATGTGTATGGGCCTTTGGTGATGA
GGAACTTTTTGAACACTTGGTGGCTTCGAGGGAACCAAATGCAAAGAACTGTATGTTGGG
GATGATCGATGCATTATCAAATGTTGTTTTCGTTAAGCTTGCGATTACACTTTGGGTTAT
TTGAACGACAAGaaaaaaaGTGGTCCATGACTGTATTTTCCAAAGTCCTCTATCTGTGCA
CCTTTTTGTGGAATGGTGTCTGGTAGAGCTGGAAGGAATCAAGTCCATATCAAGCACTCT
TGTGAGTAGGCATCTACTATTCCGGCCTCTCGATAGCCTTGGCGAGCAACTTGAAAACCC
CCACTCGATGGCTATGCTAAGATAAATGTGGACGGGGGACTATCCCGTAATGGTGATGTT
GGAGCCGACATGGCGGTGTGTTCTGATGAAGGGGGAAACTTCCTCGGCTCCTCGGTACTC
GTCCTCCCAGGTTTGACTGAATCAACTACTTTGGAGGCCATCACTTGCCGTGAAGCACTC
ACACTGGTGGCGGGTCTTTGATACGTCTCCAACGTATCTACTTTTCCAAACACTATTGCC
CTTGTTTTGGACTCTAACTTGCATGATTTGAATGGAACTAACCCGGACTGACGCTGTTTC
CAGCAGAACTACCATGGTGTTATTTATGTGCAGGAGCAAACGTTctcggaatgacctaaa
acttcacggagacacttttcagaaaataagaaaaatacctgccaaagatgaaggccaggg
gcccaccaccttgccacgagggtggggggcgtgcctgcccccctagggcgcgccccctac
ctcatgggcctcctgttgcctctccgactccaactccacctccatatattgagtttcagg
gagagaaaaatcagagagaagaaatcatcgtgttttacgatacggagccgcccccaagcc
ctaaaacctctcgggagggctgatctggagttcgttcgaggctccggagaggggaatccg
tcgccatcgtcatcatcaaccatcctccatcACCAATTTCAtnnnnnnnnnnnnnnnnnn
nnnnnnnnnnnnnnnnnnnnnnnnnnnnnnnnnnnnnnnnnnnnnnnnnnnnnnnnnnnn
nnnnnnnnnnnnnnnnnnnnnnnaagggcatttcaggttcattgaaaataattttagtaa
accctagttgtttccagggggtgttgggggtttctgctttccccatttcaaaattaagag
aaatttaaacatgatgcacactctaatgcttgaactagctagggtgtgacaAGGAGGCAT
CACATTACTTTCCGGCAAAAGTATAAATATAGCCTTACTATATTTTATAAAAACATTGTG
TTTACAATGGgaatacatgtccttcaaacataatattcttcgagcactgggactctatca
aacgagcaccctcaagaacctcttcaaaattgtgctcggcagccactcggcctatggccg
aaccatgcgccgcaacagtgctcgcatccatctccgcccagtatgccttgacacgggcaa
aggccatccgcgagccttctatgcacgccgacctcttcatcgcgttgatgcgtggcaccg
caccaaggaactgctgcactaagctgaaataactgtttggcttcggcttctccggccaca
aatgatctacaacagacctcatggcaagtccggagaacctattaagttcgtcccattcgg
ctagctgatcagtcaagggaagcggacgctctggaacgttgaattgcaaccagaatagct
tgtccacttcacgatctgattgatcttggaagtattcgaccgcatcgacagcgctcgccg
ccaagtccatatatgtgtctgccgaactccacaaccgatctagaggggcataccgtggat
ctccgaacttcctccgcagcagaaagggcttcccatccgcaatatccccggcttcGCACA
ACTCCTCCTTCTTCGCCCTCATAGCAGAGCGACTGTCTTTGGTCGCCATAGTGGCCTTCT
CAAGGTCCGCTGCCTTCACTCGnnnnnnnnnnnnnnnnnnnnnnnnnnnnnnnnnnnnnn
nnnnnnnnnnnnnnnnnnnnnnnnnnnnnnnnnnnnnnnnnnnnnnnnnnnnnnnnnnnn
nnntggcagatttcggccatgctgcggagtgttcgcttgcgcctattatttgacgcaaat
gtctcaaagactgttaacaccgtattgttatccacgggatggtgccctatggcatttggg
ataagaagatcctcaccacttttggccacctgccgaagtatccaacatgctctaaggctg
tgtgttggtgttgtatccgttgtactatgaattttgcagggtccgtgaagccatccctcc
agtacagttccatgccctgtagagggtttttgtttctttgcaactagctcggctgtctta
tgatagtgcacccttttacttcagactgggtgtatattcggagccggattatcccaaaat
ttcgtttcggttttccaggtgctttccatcacacagtactttcgtactattgacgccaag
tcagcgaagcgtgatatgtcacggcgacttaaggcgttaaggattcccttgtccgtgcaa
ttattgcagaaaagtgagactgcatcttcctcgcgacagtccttaaccttgttcgtcaca
aggaggaatctggcccaataatgatgtatcgtttcatggggctcttgcctgatgtgggaa
agatcgtttatgtctgggtgagtgcgtggatttgagtccgaatccctacccgatctgaga
ccctgggcccgaggagtttccaatcttggtagtttgggttccggagtgttacccgataaa
tttggcccgctgcctgattctaggttcagggcttgggtaatgtcctcccgtaagcaggta
tctggctcggagagctcaggaatccggacatagttagtcctcaaaatagaggaagagttg
ccgcattgttcctccaccaccgcaacatgatgggtgaccggtggagagttaatctcccat
tgatcgagtttaagcccaatctgatcatagttcgtagcgactccaaaggcggcaatgcga
tccaagagttcgtttagggaagagagctccattggatccatctgctcagcgacttccgag
ccgacatggaggatgtttttgatgacccgagaagtcatcatcggtgcagtggctgaacag
gcagtcatgacgaaactgcctagccggagagtttggccgacagccagagctcccccggcg
gtgatgttgcttttaacaacgagacgaggcatccttccttatggtaatgccatagaggaa
ctcttaatgaaagcaccaatgttggtgtcaaaaccggcggatcttgggtagggggtcccg
aactatgcgtctaaggcggatggtaacaggaggtagggaacatgatgttttacccaggtt
cgggccctcctgatcgaggtaaaaccctacgtcctgcttggtttattcttgatgatatgg
gtattacaagtgttgatctaccacgagatcggagaagctaaaccctagaagctagcctat
ggtatgattatatgttgtcctacggagtaaaatcctccggtttatatggacaccagaggg
ggctagggttacacaaggtcggttacaaaggaggagatatatacatccgtatcgcctagc
ttgccttgcacgccaagtagagtcccatccggacacgagacaaagtcttcaatcttgtat
cttcatagtccaacagtccggccaaaggatataatccggctgtctggataccccctaatc
ccggactccctcaCAAGGATACACAGACGGTTCTTAGAATTGAGTTGACATATTTTTGCT
GGACTGGAGTGGACTAGTTATTTGGCCACTAGAATCTGCTTATTATCAGTAGGAGTTGGG
TTTCTCTGTGCTGGAGCAGTATCTATAAAAACTGGAGTTGGTTTAtnnnnnnnnnnnnnn
nnnnnnnnnnnnnnnnnnnnnnnnnnnnnnnnnnnnnnnnnnnnnnnnnnnnnnnnnnnn
nnnnnnnnnnnnnnnnnnnnnnnnnnnggggaaggctagagatcaagattcttgtggttg
gaatggaatatcttggtctcaacacatgagtaggtggttatctctcagaaaatgtatgct
ggaagtgtaggcacgttttgatggctctctccacgaatgaagagtgggtggaggggtata
tatagcctccacacaaaatctaaccattacacactttaccaaactcggtgggaccgaatc
atgaaacttggtcagaccgatttagttcaaaatgtgaatgttaggctttttggtgggacc
aatatgatcaactcggtgggaccgatgtgctagggttagggtaagacctcaactcggttt
ggccgattacacaaactcagtgagatcgattttggtaataagaaaaacagagagttgatc
aagcaaactcgatgggaccaattacatatttcggtcggaccgaaataattgcaacaggca
acagagagtttgcaagcccatctcggtgagaccgagatcccatcggtgtgaccaaactga
ttagggtttctggcagtggctatgtcaagtgaactcggtggtgccggatagatcaaatcg
gtggggccaagtttgacttttggtttgggacatatgtggaaatgagaaagtggttgaggg
atttggagcatatcactaagcactttgagcaagatggacattaagcgacacctcatcccc
ttttaatagtattggcttttcctatggactcaatgtgatcttggatcactcaaataaaaa
tgaagagtcttgagcttttgccaatctttgtccttagcatcttgaaggggttccacattc
tcttgtccaagccactccactgttgaactcgtctaaaatatactagataaaagtattagt
ccaacaagagatatgttgacattaattaccaaaatcacccagggagcacttgtgctttca
GGAGGGGGCTCTCTCCCCTCTCTCCCGGTGGAACCGGAACACCGCCGGGGCAATCATCAC
GACGATGATCTGCACCAACATCTTCACCTCGTCATCACCAAATCTCTCCCTATATGCAGT
GGTGTAGCACCTCTTCTCCCTGCTGTAATCTCTACTTAAACATGATGCTTAATGCTATAT
ATTATTATCCAATGATGTATGGCCATCCTATGATGTTTGAGTAGATTCGTTTTGTCCTAT
GGGTTGATTGATGATCGTGGCCTGAGTTGTATGTTTTATTTTGGTGCTATCCTATGGCGC
CCTCTGTGTCGCGCAAGCATGTGAGATTCCCGCTGTAGGGTGTTGCAATATGTTCATAAT
TCACTTatggtgggtggagagagtgacataagcttatactcgagtaagggggttgttgcg
tatgggagtaaagaggacttaatagttaatgctatggttgggttttaccttaatgatctt
tggtagttgcggatgcttgctatagttccaatcataagtgcatatgaactaagtacagaa
agtatgttagctcatgcctctccctcatataaaattGCAATAATGATTACCAGTCTAGTT
ATCGATTGCCTAGGGACAAATAACTTTCTTGTGTTACAAAAGGTTTCTACTAAACAACTA
ACTTTTATTATCTTACAAATTACTCATAGTTTTATGCTTGCTAAGTACTCTTAGTTTTAT
TCTTGCAAACCTATCCTATCACCTAAAAATAGTTTCATACTTGTTCTAGGTAAAACGAAT
GTTACGTGTGCGTAGAGTTGTATCGATAGTCGATAGAACTTGAAGGGAATATAAATCCTA
cctttagatcctcattgggttcgacactcttatttatcaaaaggctatgattgatcccct
atacttgtgggttaTCAGTATATTTTGTAGATCTACTTACCTTAGTTCTAATGCCTAACG
CAAACATGGTGGTTAGGTGTTAGACTGCTATGTATGGGGTATGAGCCTAGTTCAAACTAG
ATATGTTTGAGACATATCATGGTGTTCCTTTCTCATGTCCTCGCTGTGGAGATCGTCAAT
AGGGGTAAATAAATGATTGTCCAATACATAGCAGTGTCCGATACATAGCTCGTCAATAAG
GAGACATAACATGATCATCGTTCCAGGCTACACATGTCAGTGTCCGATAGTTGGTGAAGA
CTGCAGCAGTGTCAGAACCTTAGTCAAGTAGCCATGTTCGGTCTTGTGAATCTAATATGT
TGCCCCCTTATCGCATCGAGGATCGAGATATTGCCCTACAAAAATGCCATCATCCCCCCT
AAAATACATACCCTACTCGACATGTAATGCCCTGTCGGCCACGCCCTAGCCTTGCATGAA
ATGCATTGTGAGCAAAATTGCTTTCCCTAACTTAGATGCTTGAGCCCATATGCTTTGGCT
GTAATGCCATCATTCCACCTAAAAATTGCTTTGGACGCACTTGGGATTCCAGTGGCGCTC
AGGAATGCATCAATGTGCCACCACTTCTTAGTTGCGCCAGGTATGGTGATCGGACCATCG
ACCATATTCTTGCAGCTCAATATGATTTTCTTGGTCAACTTGTACGAGAACTGGACAAGA
TCAAGCTTCTTCAACATAGGCCACAACTTAAATTGGTTGAGTTGTGGAAATAACAttttt
ttAAAGGCCCATTTGGGTGTGTTTAGGGGAACACCATTTTCCAGTACACCGACATATATT
TTGTTGTCAAACTAGTGATAAATTTTTGGATGGTACATCGTACCAGGGGTGTACCACAAA
ATGGGAAGCCAGCCCAGCAAGCCAGTCTAGGGGCCCAacgagcatctttgaagagggtgt
gccaataaaaaatagattgtaataccttgtgtgcagttctatctccagcatggtgtcctc
cgtaggcctcggagtgacacttgcgtaggatatgtgcctgttcatgcttaggtatacaac
gtctaataacatcatctactcctactttataaagatgtgggtcatcccaaaagtaatgtc
ttaaatcatagaaaacctttttcttttactggtatctgaaactaggtggtataaatttag
caacaatgtaactagcataatcagcataccatggagtactacgagaagcatttatgatag
caaattgttcatcgggaaagctatcatcaataggtagtgggtcatcaagaagattctcta
accaagacaagttatcggctacggggtactcagctccctttctatcaataatatgcaaat
caaattcttgtagcaagagaacccatctaataagtctacgtttagcatatttctttttca
taagatatttaattgcagcatgatcggtgtgaacagttactttggaatcaacaatataag
atctgaacttatcacaagcaaagacaacagttactttagcatatttctttttcagtagta
gcataatttctttgagcattgtctagagttttactagcataatgaataacattcaatttc
ttatcaactctttgtcctagaacaacaccaacaacatagtcactagcatcacacataatt
tgaaagggtaggttccaatcaggtggttgaacaataggtgcagcaattaaggctttctta
agtatttcaaaggctactacacaatcatcatcaaaaacaaaatgggacatctttttgcga
aagattagtaagaggcctataaattttagaaaagtctttaataaatctcctatagaaacc
aacatgaccaaggaaacttcttaaacctttgatatatttaggacacgacattttttcaat
atcatcaactttagctttatcaacttcaatacctctttcggaaattttatgccccaagac
aataccttcattnnnnnnnnnnnnnnnnnnnnnnnnnnnnnnnnnnnnnnnnnnnnnnnn
nnnnnnnnnnnnnnnnnnnnnnnnnnnnnnnnnnnnnnnnnnnnnnnnnnnnntaatgca
catcactataagccttgcaagcaatgtgactaatgagttagttacgggatgatgcattac
ggaccgagtaaagagacttgccggtaacgagattgaactaggtatgaggataccgacgat
cggatctcgggcaagtaacatgccgatgacaaacggaacaacgtatattgttatgcggtt
tgaccgataaagatcctcgtagaatatgtaggagccaatatgagcatccaggttccgcta
tttgttattgactggagatgtgtctcggtcatgtctacatagttctcgaaaacccgtagg
gtccgcaggcttaacgttcgatgacgatttgtattatgagttatgtgatttgatgtaccg
aaggttgttcggagtcccagatgagatcatggacatgccgaggagtcttgaaatggtcga
gacgtaaagatcgatatattggaaggctatattcggacatcggaaaggttccgagtgatt
cgggtatttttcggagtaccggagagttacgcgaattcgccggaggaagtagttggcctt
aatgggccatatgagaaaggagagaagggtctcaaggggtggccgccccccccccttggg
ctggtccgaattggactagggagggggcggcgcccccctctttccttctccctctcctct
cgttccttcttctcctacatggactaggaaagggggaaacctaatcctactaggagtagg
aatcccccctttgggtgcgccccttgaggcctcccctcctcctcctcccctcctttatat
acgggggagggggcaccccatagacacataagttgatctcttagccgtgtgcggtgcccc
gctccatagatttctacctcggtcatattgtcgtagtgcttaggtgaagccctgcgtcgg
taacttcatcaccaccgtcaccaagccgtcgtgctggtgaaactctccctcggcctcagc
tggatctagagttcgagggacatcaccgagctgaacgtgtgcagatcgcggaggtgccgt
gcgttcggtacttgatcggttggatcacgaagacgttcgactacatcaaccacgttactt
aacgcttccgctttcagtctacgagggtacgtggacacactctccccgctcattgctatg
catctcctagatagaacttgcgttaagtaagaTCTATCTAGGAGATGCATATAAAAGGTT
CTTTCTGAAGATCAAAAAGCAATCACTATACCGCGttgttggatgaagcggcccagactg
acattacatgaccgtattcatgagactggttctactgacgtgctttgcacacaggtggct
ggcgggtgttagtttctccaactttagttgaatcagattcaatgaacagggttctttctg
aagatcaaaaagcaatcactattccgcattgtggtttttgttgcgtaggtaagaacggat
cttgctagaagcccaaagcagccacgtaaaacttgcaacaacaaagtagaggacgtctaa
cttgtttttgtagggcatgttgtgAtnnnnnnnnnnnnnnnnnnnnnnnnnnnnnnnnnn
nnnnnnnnnnnnnnnnnnnnnnnnnnnnnnnnnnnnnnnnnnnnnnnnnnnnnnnnnnnn
nnnnnnngcatgaataataaacatttatcatgatacaaggaaataaataataactttatt
attgcctctagggcatatttctttcaGGGTCCACATGACTCATGCATTTGTGCACATGAA
TAGTAGATGTCAGATGcccccccGGAAAAGTAGGATCGCACAGGCGATCAACGGAGGCGA
CTAGGGTTCCCTTGCGTGTCGCCGGTTCCCTCTCTCTTTGTCGGCCGCTCTGGCGGCGGG
AGGGAGGGGGAGCCTCGGTTCTATTCGCTAGGTGGGTGTGTGGTAGGGGTAGGGTTGCGG
GAGACGCTGCCGAGGCCGTTGCGGTGGTGTCGCGTCGGAATAAGTTTCTTCGGGCTCCGC
TCACGGTCAGGCGAGGCTTTTGCCTTCGTCTAGGAGCCAACGGAGTTGGGGATCCCCGGT
TCTCGTCGAGGTCGCGGGCTATGGTGGCTGGAGGTCCATTGGCACTGGCCGTTTGGGTCC
TCAGATGGGCGATGGATGCAGGGAGACGAAGACCTTTCTTCTTCCTTGTTGGTATGATTT
GTTGCTGATGTTCTTCTCCTTCCTCTACGCTGATGCAGGTGGGAGATCCTGCTTTGTCCG
GGCGGATGGCCCGGCCGTGGTGCTGGACCGGTCGTATGACTCGAGTTCTCTTCCTTCCGG
AAGGGACATTTTTCGCAGTACTCAAAGCCAAAGATGGCGACGGCTGTTGCAGGTGCGTCG
GATTGATGTCCATGCCCTCTCAGTGCTGGTGTCAAGAAAGAAGGAAGCAGTGTGGCGGCA
ATTGTACCTTGGTCGAAGATGATGACCTGTTTGCAACTGGTTGCAGATCCTTCTGCTGCA
GGGGTCTTCTCTCAAGATTCAGGGATGATGACACAGGACTCCGAAGATCTTCTTGTGTTA
TGGTTGTCTTAGGGTACTCTAGGTGTTCATGGTTCTTTGTGTTTGCGTTTCACCATGCTT
GTAAGGGTCAACTACTTTGTACTGATTCATGAGATGAATGAAAAAATTCTCaaaaaaaGA
TGTCCTCCACCCATTGATGACAAATAGGGCAGGGTCCGTATGACCCGACATGCCTATTGG
TTAAGATAGCTTAAAGAGGGATAGTTTCTCGCAAAACTCTCAATCCAAAAATCTATACCT
TACGTGGAACCTGACGTTTGCAAAGAGTATTCCAGACAGTCAAAGGAGTAGAGCCACAAG
GTCACTTTTTCATGTTTACATGCACCCGGAAAGTACGTATCTAGTAAATATGGTATTGGA
TTGAACAAATTTTGGTTCAATTTGGGTGCCATGCTATGAAGTCTTCAAAGCATTCCAAGA
GTGAATAACCCTACGACCATCTACCGAGTTAAATATACTACTCTTTAGCAGCTCCTCATT
TTAATGGCCGGCCTGGTAATCTTAGACTAGCCACAGTGGGAGTAACTTCAGCAGTAACAT
CGAGTCCAACTCAGCAAATTTGCTTATGTGGCAGTGAGTTAATGAGGAGAGAGGTGGTAG
TAGTAACTTAGCTATTTACTGTAACATCACATGTCCCAATGCAATATGAGTCTATAACCT
AATAAATGAAGCTATGCATGTTACCACACTTATGTTACTACCCACTATGAAGGTAGTAAC
ATAGTCTAGGAATACGTGTATGTTACTAATGTATGTTACTCTCCATTGTGGTTAGTCTTG
GCTGGTCACAATGGAGAGGAACTTAGCAGTAACATCACACACTTCAATACAACTTTACTT
ATGTGTCACATATTTAATAAAGAAAGAGGTGCTTGTGGTAACTAGCTAAGTTACCGGAAC
ATCACACACTTCAAGAAACAATGAGTCTATAACCTAATAAATACATTGTTGCATGACACT
ACATAGATGTTCCTACCCACTATGAAGGTAGTAACATAGTCTAGAGAAGTGTGTAAGTTA
CTAGATTATGTTCTTACCCATTGTGACCAGCCATGCACTCAGGCATTTAATTATAGTCTA
ATAAGTAGAGGTCTCATGCTCTTCCACAGCCGCCGTGGAATCGTTCGTTGTCATCCATTC
GGCCAGTGCCACACACGCTCAGGCATTTCATAGTGACGGGCTCCTCTGCAGCTGCCGGTG
CTGGCTCGTTCGCAGAACTTAAATGGAGAGtcttctttctttttttctcatttccttcct
ttttccttgcacgtctttcttattctttgtcttattttctttcctttcttattcctttcc
ttacatatatgtgtacatcttttttctttcttttctctttGCATATTAGTAATTCTTAAG
ACGGTTCCTTGATACAAGGAATCTCAAATATATATATAAATTAGAAGAATTTTATGCAAG
GGGGCGAGGTGGGATTTTGTATAATGCCAGAGTTGTGCAGCTTTGATGGGCCGGCCCATT
GTCTGGAATTTCCTATAAGCGTGCGACATGGGACTTCAGATACACCAACCCTATATCTTG
TCCCCTAGGCGTAAGACCTAGGGTTTCGAAATCTTCCGGCATGCGCCGCCGGAATCTATC
ACAAGCTCCTTGACGTCGTTACTGTCCTGATTCTGGGAGCCCGGGCTGATCAAGGGGGGT
CCTAGTGACTCTACCGGACCCAGGTTCCTAGGGTTTTTTCAGACGGGAGCGAGGGGAGGC
GAGATCGGATCTGGAAAGCGATGGCGGAGACAAGAAGCTCGCAGGGGAGGCAGGAAAAAG
AGGCAGCGGAGGATCTGCTTGCCAGGCTAACGCTGCAGGAGGAGGAGGAAGATGAGTTCA
TATGGGAGGAGGAGCTGCCGGACATGGCGGAACCGGCGAGATGGCTGGCGATCGCCCGCG
TGCATACACCCAAGACCTTTAGCCCTAACGCGATGTACAACGACATGCGAGCGGCATGGA
ACCCTGCCAAACAGGTAGTATGGAGGAAGGTGAAAGCCAATCTGTTCACGGCGCAGTTCG
GATGCTTGGGCGACTGGAATAAGGCGATGCTAGAAGGGCCATGGCTGTTTAGGGAGCAAG
CGGTGATCATGGAAGAATATGACGGTTTCAGAAATCCTGACACTTTTGTGCTGAATAAAA
TTTCTGTATGGGCACAGATTCATCGTTTGCCGGACAAGTTTCTTATTGAGCCGGCTGTGA
AGGGTTTGGCATCAAGGATAGGTGAGGTAGAGGAGGTGCAACTGAAGTTACCTGCCGGTT
TCTTTGGAGAATTTGTGAGGGTTAAAGTAAAGATAGACATCAATGCAAAGATCAAGCGTT
TTGTGACTGCCAGAAAGGGAGAGGAGAGTTTCAAGTACCAAGTAAAATATGAGAAACTTC
CAACTTTCTGCTATAACTGCGGCGAGTTCGGCCATTGGCATGAGGAGTGTGGAGACGGGG
TGCATGACGAAACGACCTTTCAGTGGGGGGAGTTCATATTCGCTGACAATGTACGCGGTA
AGACCGCTGGCAGAGGATATACACAGCAGAGGGGAGGGGGGCGACAAGGCGCAGGAGGCA
GAGGAAGAGGCCGAGAACCCTACAACCCGAATCAGAGCTGGCGTTTTAACGCGCGTCCGC
AGTATCAGCAGGAGCCGCAAGAAAAGGAGGCGACAGATGAGAATCCAGGAGGGAAGGATA
GCCCAATGGAAGGGGATTCAGGGGGCCTGTCTCCTGGTTTGTCCGGGACCTTAGTGTCAT
CTAACAAGCGTAATTCTGTTGAAAATGTGGCGAGTGGTTCAGGGGCATCGCTGGATGGAG
GTGGACAAGGGGAGCGCATGGAGCTGATAGTTCATGATACTAGGGTTCCACCTCTCCCAC
CTGTTTATGTATCACCGAGGAAGGAACGAAAGAGGCCAAAGAAGGCAGGTATGTCAGAAG
AAACACTCGAGGAGGTCAATGCGGGGATGTCAACCATAAATGCAACAACGGCGGGCTCCG
ATCAGGAGCGCCGCCGAGCACAATGAGTATCTTATGTTGGAACTGTCGCGGCGTGGGCAA
AGCCGCGACAGTTAGAGAGCTTCGCGATTTAGCGAGGAATTTTGCCCCTACCCTGTTATG
TATTGTTGAAACTCAGATCGATGGATCTAGGGTAGAAAGGTTAGCAGGAACTATTGGCTA
TGATAATGGCTATGCAGTTAGTAGTCAAGGTAGAAGTGGTGGTTTAGGTTTTTTCTGGAA
TAATCCAATAAAGATCGAAATTCTTGGTTACTCGGTGTATCATATTGATTGCTCTGTGGA
GGAGCCAGGAAGTGAACCATGGAGAATGACGTTGTTTTATGGAGAAGCAAGAACACACTT
GAGACACCAAACATGGGATGTTATGAAGGGGATAAGCAATTTGAGCGAGCTACCGTGGGT
TTGCATTTGTGATTTCAACGAAGTTTTACATCCGGATGAACAAGAGGGAGTGGGAGAAAG
GAGTAATGCTCAAATACAGGGATTCCGAGACGCGGTTGACGTTTGCATGGTGATGGACAT
GGGCTATCAAGGCCATTTTTGGACTTATGAGAAGAAGGTGGTGGGTGGAACCTACACGCG
AGTTAGGCTGGATCGAGCGATGGCCACAGCAGAATGGAATGAGATGTTTCCCCAAGCATA
CCTGAAACACTTAACGGCATCGACATCTGATCATTGCCCGATTTTGCTGGAATTTCGAGG
GAGAGACCGCCCGCACCTAAAGAAGGAGTTCAAGTACGAAGTCATGTGGGAAACGCATGA
GACTTGGCCGGAGACGATTATGTCCAGATGGACAGAAGGCGGAGCAATGGGTACAGTAGA
AGAGCTCAGCAGGAAATTGAAAAGGATCTCGGGGAATTTGGAAGCATGGAATAAGAACAC
CTTCGGCTCCGTCAGAAAAGAGATAAAACATCTGAAAAATGAACTAGAAAGGCTGCGAGC
GGACCCTGCAAGGACAACACCCTCGCATATAGAGCTCAAGATAAACGAGAAGCTAATAGA
AATGTATCACAGGGAGGAGCTCATGTGGAGACAGCGTTCAAGATTAGAATGGCTCTCAGC
TGGGGACCGTAATACACGATTTTTTCATCTCAGAGCAAGTCAACGGAGGAAAAGGAACAT
GATAAAGGCACTGGCCAACTCCTTGGGAGTCACGATAGATGACCCGACAGAATTAAGATC
CATGGTTCGGGATTTCTACCTCACTTTGTATACGTCCGAAGGAGTAGATGGCATGGAGGA
GGTGCTATCCAAAGTTCCTATCAAAGTCACAAACGAGATGAACGAGATGCTTTTGGCGCC
ATATTCGAAGGAAGAGGTAAAAAAGGCTTTGTTCCAAATGTTCCCTACTAAGGCGCCGGG
ACCGGATGGGTTCCCAGCGCATTTCTACCAGCGGCACTGGGATATATGCGGAGATGAGGT
GACGAAAGCAGTCTTGAGAATTATCAAAGGGGAAGAGGGGGCTGGCGTTGTCAACGACAC
AGTGCTAGTTCTCATCCCCAAGGTTTTGAATCCAACACAACTCTCTCAATTCCGTCCCAT
TAGTCTTTGCAATGTAATCTATAAAATTGCCTCCAAGGTTGTCTCTAACAGGCTAAAGAC
AGTCCTCCCTGACATAATATCCGAGGAGCAGTCTGCTTTTGTTCCAGGAAGGCTAATTAC
AGATAACATTATTTGTGCATATGAGTGCTTACACTTTATGAAGAGGAGCAGGGCAAAATC
CAACAGCTTCTGTGCGCTGAAGCTGGACATGATGAAAGCCTACGACAGATTAGAGTGGCC
GTACCTCCGAGCAATGATGGAGAAATTGGGCTTTGCACAAAGTTGGATTCAGATAGTGAT
GGATATGGTACAATCAGTATCTTTTTCAGTTCTATTCAATGGTGAGAAACTGGAACATTT
CACACCCACACGAGGCATCCGACAGGGAGATCCTATCTCCCCTTACCTTTTCTTGATTGC
AGCAGAGGGCCTTTCGTGCCTGTTAAAATCTAACTCTCAGTCGTCAGGTTTGGAAGGGAT
CAAGGTGGCACCATCAGCTCCATCTGTAAACCACCTCCTTTTTGCTGATGATAGCCTGCT
GCTTTTTAAGTCAAGTGTTGAGGGCGCGACAATGGTTTCAAACCTATTGGATGTGTATTG
CAAGGCTTCTGGACAGCGGATAAACAATGATAAATCTTCAATTTTCTTCAGCAAAGGATG
CCCCCAAGTGGTAAGGGACGATGTTAAACTGATCCTCAATGTTCACAATGAGTCTCTGAG
CGACAGGTATTTGGGAATGCCCACTGATGTAGGGCAATCCAAGATGGGTACTTTCAAGTA
CTTAAGAGACAGGGTATGGGAAAAGGTTCGAGGGTGGATGGAGAAATTACTCTCAGCTGC
AGGGAAGGAAGTGTTGATAAAATCCGTGGCACAGGCTATCCCAGTATACTCAATGGCTTG
CTTCAGATTACCAAGGGGCTTGTGTCAGAACATCACTTCAATAATCAGACAGTTTTGGTG
GGGGAGTAAACAAGGCAGAAGAAAACCGGCCTGGGTTTCTTGGGACGTTATGACAAAGCC
AAAATACCTAGGTGGCATGGGTTTTAGAGATATTGAGGTTTTCAATCTCGCTCTACTAGC
TCGACAGGCATGGAGACTCATGGATGATCCTACATCGCTTAGTGCAAAATTGCTTAAAGC
TGCTTACTATCCAGTGAGCAGTTTCATGGAAGCCGAGCTGGGCAATCACCCATCGCAAAT
ATGGCGGGCGGTGATTGATGGAAGAGAAGTCTTGAAACAGGGCTTAATCCGAAGAGTTGG
AAACGGGAGATCAACAGATATTTGGAACACCAACTGGATTCCAAGAACTGGCCCCATGAG
ACCAATTACTTCCATCTCAGCTAATCCTCCGAGGTTAGTGTCAGAGTTGATTGATCCCAC
ATCTGCTTCATGGAGAGAGGGTCTCATCAGGGGTACTTTTTTACCGTTTGACGTGGACTC
AATTTTGGCGATTCCCTTGTGCACAAAATCTATTGAGGACTTTTGGGCATGGTCCGGCGA
AAGGAGTGGCAAATTCACGGTGAGGTCAGCATACAGGATGGTGATGAACACAAAGCATCA
TCGTGAGAATTGGTTGGATGGAGCTGGTGGAGTTTCGGATATTAACACACAGAATCATGA
GTGGACAAGCCTATGGCATATCAAGGTGCCTTCGAAGCTTAAGGTGTTTTTGTGGAGACT
AGCTCAACATTCGATCCCGTCGATGGACGTTCTGCACCGCCGCAACATGTCTACCACCAC
ACGCTGCGCCCTGTGTGGTTGTGATGATTCATGGAAACATGCCCTGTTGGAGTGCACTAT
GTCTAGATGCATATGGTCTTTGGCCGATCCCTGTCTGGTGGAGCATATGAGCCAGAATGC
GGACATGAATGCAAGGAACTGGATCTTCGCCTTGCATGAAGTACTTTCGCAGGAGGAGTT
TGTGATCATGGTGGTTACTCTATGGGCTGTCTGGAAATCTAGACGAAAGGCGATATATGA
GGATATATTTGAGAGCCCTCAATCCACTCATCATTTTATACAGGCCTATATGAATGATCT
TCGGTCAATACAGCAAGATAGAAGCTTAGTACGGCCGAGGGAGGGAGGAGCACGGCCAAG
GACAACACAGTGGATTCACCCACCAGGAACAATGTGCAAGTTCAATGTAGATGGTGCTGT
TTCTAAGAATCAGAAGAGAGGAACTGCAGCGGCAATATGCAGAGACCACACTGGTAATTT
CCTTGGGGCTTCGGCCATACTTGTGCAGGGTGTGTACGACCCACCGACGCTAGAAGCGCT
TGCTGTTCGGGAGGCTCTAGCCCTGGCCAAAGATCTGAACTTGCAGAATCTACACGTTGC
ATCAGACTGTAAAGTGGTGATTGAGGACATGAAGGAGCAAAACCCAGCTGGTTATGGTGC
AATTCTACATGAAATAACTGACCTTGCGAATGGTTTCGTAGAGTGTAATTTTGTTCATGA
GTATAGGAGCTCGAACTTCGAGTCTCACAATCTAGCGAAGCATGCTTTAAAGTTAGGGGT
GGGCCGCCATGTTTGGTTAGGACACCCCGGTAATCTCGTTTTTGTCCCTGCAAACATTTA
TCAAGATAAATAAAGCTTCGCGTGATTGTCTCaaaaaaaaaaGATACACCAACCCTATTT
TTAACCACAGGGGAGCCCAGCTGGGTTGGCCGTTGTTTGTAGGAAGTAAACTTAAGGTTG
TGTGTTTAAATCCCAACGGCCACTATTTTTTGTCTCGGGGTCCCTCGATCAGGCCCAGGC
CAAGCTGAACGAAGGAACGATCTCTATTAAATCTCAACGATCAATATTTAATAGTTATCA
TAAAATCAACGGTTATAAATAGATAACATATGAAAAACTATGAAAGCCTCCGTCCTTTAT
TATTAGATAAAGATAAAGATTTGTGTGGCTTGGAGTACGTATGCAATTTGGGCCGTTTAT
TTGCGTGGCTTGGAGGCCCAGATGAGCCAATACTACCTCAGTTTTTTggtagtatattct
ctaattaggggcatattgggtagtatattcaccaattaggggcatattaagtagtTCAAT
GTTTATCAATCACGTAGACAGATTCCTTGTCCACCATGGCCAACCTTTCCTTCCATCATC
TGTTTGCCCAGTCCATGGCGCGAGTTCTTTTCAGCCACATGCGACGACCGAGGACGAAGA
CGAAGAAGCGAGGTTGACGGTCTTGGTTTGTGCTCCATGCTGGCCTATACCGCACGTACA
CAACGAGGTAGACTCGCCGCCAGCCGGATACACAAGCATGGCACGCACGTACGCAACAAT
CAGATCGTTCTTGCTCTCGTATTTGCTGGTGGCCACGGGCACGTATCTTCCCCGGTGATT
TTCTTTATTGCTTGAACTTCACAGTGTGATTAAAAGGCCGATGGAGCTGAGCAAAGCTCC
GCGAGGATGACCACGTACGCAACAATTCGTTCTTCCTCGTCGGTTTTGTCACACTTCTGC
TCCTCCGGCGAGTCTCCACCGGATGCCTCCGGGATGACGAGCCGCATTGACAGGAGGTGC
CCGACGCTCTTGCCTTGCTTGAACCATGCCCGTCGTCGCCGCAGCGCCTCTGCCGCGGGG
CCGCTCTGGCAGCCCGAAGGTGCACCAGCAACGTGGGCTGTAGATGCGCCTGCTCATGCA
TCCGCGCCATGATTCTCGCAAACAATGCGGAGTGCAACAAGGTGTCGAACATGTTGTCTG
CCACGCAGCACCACATCCGCTTACCGCCGCAGCCGGCCGTCGCATGCCCGCGCCGCCTTG
CTCACCATCGCATTGTCAGCTGCCTTGCCCGGTTGCCCCAGTTAATCATCAAATGAAAAT
CAAAGAGGCTGGCGCACCATGTGCAACACCAAACTGTGTAGTTGTGTGCACGCACTGACA
GCAGCGAAGCCGGTATAGCGGAGGTGTTTGCCGGCGCACTGTGAACGGAAATTTTGCGGC
GGCGCGGTGAGGAATGGGATGGGATTATTTAAATTAACTAGTAGATTAATATGTGATTAA
ATTTAGGAAAGAACAAATTTACCTCTAATTTGGAATTACCAATATGTTCTAGAGCGAAAA
TATGGCTGATCTGTATTGACCGTTGGATCAACTAAATACTTTGGGTAGTATGATGCACCG
TaaaaaaaTCTCCATCAGATTAATCTTGCTTTATTTTATTAAACTAATCGTAGACTCTTT
TTTGATTTCCCCTGTTCTTGGGCCTTATTTCTTTGTTGTATGGTGCAGATATTTATCGAG
TAAGCTCAAACCATTTCCCCCTTTTCTCCATGCGTCATTTTTAGGGCTACAATGGATTCG
TACGTGGCCCTTTGAACATGCATGCGGAGGTACTTGAACTTATGGATACTGGATACAATC
GATGGGAGATGATCGCATCAGTTACTTTTTTGGGGGGAGAACTTCCTATCTACTCCCTCC
GTCTCATAATATCAGAGCGTTTTTGACACTACACTCATATTATGGGACGGAGGGAGTATT
CATCTTCAATTATGACAGTAGAACAAACATCAGAAATAATAATAAAAAATCCAAATTCAT
AGACCACTTAGGAACGACTAGAAGAACTGAAGCGAGCCGAAAGCACGCCGCCGTCATCGC
CCCTCCCTCGTCGGAGCCGGGCAAAACATGTTGTGGTAAATAGTCGGAAAGTCGTCATGG
TAAGGCCGCGTAGGACCAACGCACCAGAACAACTACCATCGCCGATGAATAGTACCATAG
ATTGGAAGGGATCCAACCTGAAGACATACGAAAGCAGATGAACGAAACAAATCCGAGCAG
GTCCACCAAAGATAGATCCACTGCAGATACATCTCCACTGACAGTGCTAGACGCACCACT
GGAACGGGGGCTAGACGGAGAGAAACTTATTCCATGTTCAGGGATCCACTGCCATCTCGC
CTTCCCGAGCAGGATACAAATCCTAACAAAACACAAAACAACATCTAAAAACGAAGCCCT
CCCATCGGCAACGGCCGGAATCCACTGCACCTTCATGGCCCCAGAGCAGGCGGGAGGCAA
AGAAAACCTAAGCTTATAAGAGGAGGCGGTGGCTACGTGGTTGCACCGGTTACTTGCAAA
CCGTTTGAATGATGGTTTAATAATAGGTTATACATGTCGACACATATTTCTATTTTTGCT
GGTCGTGGCTTCTTCCTTTTTATTGGGATTTATATGAACTAAACTTTGATATTCATCATT
TAATACATGTAGTTATGTGCATCACAATGAGAGTCAAATGCGTCATTAGACCATTAACTC
AAATTGAATTCATGTTTTAGACCAACAAtttttttAAATAGGCCATAAACACATCTATTT
GATCTAAGGCCAAAACTGAATTGGGATGGAAAAAGTTGACCACGTGGCTGCCACATCAAT
GTGTTTAACAAGCTACTACTAGGGCCACTTAATGCCACGTTCGGCATAGCTTTCCTGTCC
CTCTCAATACTTTATCTTTCGTCCTCCGGTATCTCGGGTACCCGCGAGCCCAAGGATCTA
AGGTTGTGAAGACTTAGTCAAGGCACAGCGGCATGATTGATTTTCCTCGTCGAGACCTAA
GGACATCTCCGTAGCGGACCATCAAACTGCCTACACTCGTCTGGACTGCGCGATTCGAAC
AACGGAAGTTATCCAACATGGGTCGGTATCGGTTCATCGAGCGGTCCAGACATACTTTTT
CCGACAAATACGAGACAAAGTAtgtgtgtgtgtgGGGGnnnnnnnnnnnnnnnnnnnnnn
nnnnnnnnnnnnnnnnnnnnnnnnnnnnnnnnnnnnnnnnnnnnnnnnnnnnnnnnnnnn
nnnnnnnnnnnnnnnnnnnAAGATGACTGCACATTCCTCCTCAACTCCTCATCCACAAAA
ACAAACAAGTCATTCAGCATCCTTCCCTTGTATTTGCCATGGCCAGCACGGAGGTCCCGC
CACGCCGTCgatgcagcagactggtctggccgcgccacggaagcagcagagatgtcccat
cgcgccacgaatgcagcagagatgtcccgccgcgccgcggCGGCCTGGGAAAATTTCTCG
CGGGCAGGCGACGACTGTTACAGGTGCACGCATGCGATCGTCCATAGCCAGATGGATCAA
ATCTCCGGCTTGGCGAGGTTGCAGGACAAGTTGATAGCCTCCTTTGAATAGGATACCGGC
ATCATCCGGCAACTAAGGGAGAGCAATGAGAGGCTCCGGGCCGAGCGCGACCTGCTGAGG
GAGAAGATCGTCCGAAGTGCAGACCTGCAGGAGGAGACCAGTGCATTGTTGAAGAAACTT
ATGGACAAGAATGACATGCTCCGCAACGAGCACCGAAGGCTGGTGGAGGAATCCATGGAT
GTTCTCAAGCAGCGTCTTGAGGACACGAAAGAGCTCATCACCGCTCGCCGCGGAGACTAG
TTTCCTGGTTTCTTTTGATGTAATAATCGGTTTAGGATGTGGATTGTGTCGTCGGTTGTG
CAATGTTGGGTTCTAGCGCAGTTTGTTGGCCTCCTGGGATGTTGCGATTTCAATCTGGTA
ACTTTTAGTCCTTCGTGTTAGGCTGGAGTTGTGCTGAACTTCCTGTGAATTGTGGTGGTT
TTCAGTAATGAAAATCGGAAGGGGCAAGCCCTTCTTTGATCGAtttttttAATCGTCCTT
ATATATTCACCAGTCTTGCTATAAGTCATAGTAGATGCTATATAGGTCTGTCGGATCTTA
CATCAAGATCCGTGCTTTCAGATTTTCTTTTCTCTCTCTTAAATCTCAnnnnnnnnnnnn
nnnnnnnnnnnnnnnnnnnnnnnnnnnnnnnnnnnnnnnnnnnnnnnnnnnnnnnnnnnn
nnnnnnnnnnnnnnnnnnnnnnnnnnnnnGtcttgaccatatcacatcacaacatgccct
gcaaaaacaagttagacatcctctactttgttgttgcaaattttacatggctgctatggg
cttctagtaagaaccgttcttacctacgcatcaaaagctcgccattttaaccttcaacaa
ggaccagccgtagtcaaatccgattcaactaaagttggagaaacagacacccgccagcca
cctttatgcaaaactagttgcatgtctgtcggtggaaccggtctcatgaatgtggtcatg
taaggttggtcctggaggcttcatccaacaataccactgaatcaaaataagatgttggtg
gtaagccgtatgactatcaccgcccacaactctttgtgttctactcatgcatatcatcta
cgcacagacctggctcagatgccactgttgggaatgtagcatgcaatttcaaaatttcct
acgctcatgcaagatctatctaggagatgcatagaaacgagagggggagagtgtgtccac
gtaccctcgtagaccaaaagcggaagcatttgttaacgcggttgatgtagtcgaacttct
tctcgttccgaccgatcaagcaccgaacgtatggcacctccaagttctgcacacgttcag
ctggatgacgtccctcaaactcttgatgcagcaaagtgtcgagggagagtttcgtcagca
cgatgacgtggtgacggtgatggtgacgtgatccatgcagggcttcgcctaagcactacg
tgaatatgaccggaggcgtaaactgtggagggagggcgccgcacatggcttggaacaatt
gatgtgtgttttaggccccccacgtatataaaggagggaggggaggaggccggccctagg
cttgccccaagtaggaggagtcctacttgggctcctagtaggatttgcccccTGTCACAT
CCCTAGTTCTGGTCTGCctagtgcttgcattagagtgatgcatcatgtttattttcctga
aacttgaaatggggatggcataaaccccttgcaccttttaactccactagggtttactaa
aatatttcttcaatgaaccggagatgcccttctaaaatgttcatcatctttgccttggtc
tagaacctctgacaaaaatggtgcacacttttctaggacaccataaggtcactggattaa
atcatatgttatttgcatttggacatttaaatgctataaaatattttaaatgtccaaata
atcataaactaaaatgtttactgttggatatattccaaacagtgggcatgataagtttca
tgatttttgagttagttttagtatttttaataaagctctaaagttgcagaaaaatagaaa
aacagaaaataaaagagaaagagaagataacccacctggaggcccacttacctggcagcc
agctggtggcccagcccaccaccgcagctcctgtcgtcttcctccttaggccagtaggca
gggcgtgtgcccgacgcgcgcgcgcacgcgccgagccacctcctgcttccccggggtgcc
ttgagctttccgtagcgccacgccaccctcagacccgttcagatcgatctctccctccct
cgctctccccctcgcccgtttccccaccatggccgaagcctccatggatgtgccgccgta
accctgcgcccacagccaccctctcgccctctgccttgcccaacgagctccgcctcggcc
cctcgtcctctgcaccaagccaggcgccgccaggagctccgtgacgatgagcccgagctc
ttcttcctccctcggctgccaagatcgccggcgaccgcatgccgtcaccgacccttccct
gagcctatcgagcttctctacgtgaccgctgtgagctaccgctttgaccccctcttccct
cctagattgcgccttgtagccctcgttctcaccggagccgaagctcgccgccgccgcgcc
atgttgccgccgtggctatagccactggagctcccacctaagtacggcaccaagctctga
gtgaccccatgagaccgtagccaccaacatctccccctctcgtgcaccgcaaccccaaac
ccgcaacccaccatgctctggccgccgccattttggtcgtcgtcgttgaccccgtccacc
cccgctcgaaccacggccacccacggatgcccctcgtccccagcttcatgcagatggcct
ccgccgtccatttggtcaccggagcgcgaattccatgctgccccgccgcgtctggtcatc
atcgtcgtttaaacgtcggtggtttgaccccgctgaccaggggtttgacctcccctgtgt
caatgacaggtggggccaacccctgactaaccctggttagatttcaattagcgttaatta
acaatgttaactagaccagacactgacatgtgggcccaagccttaactaatctagattaa
gattagtttaatgctaatttactctattaattgggttagccaccgacaggcgggtcccac
tggtcaggtttgacctggaccgcccctgttgactcgttgatggcacagtgacataatgct
gatgcaataaagcattttctggatttagtttattttaaataaccaagaaattccaaaaaa
tgttataaactttagaaaatcatagaaaataatctacaactccaaatgaaaaaaattata
tatgaaaaattatcagaaaaatctaaagaatctgtttatggcattttaatgcatgtttga
gcaacccaaagctattgtatatgacaatttgaattaatggcatttgaaatgccttatgtg
gagttcgaatttgaacctagggttcaaaccaacttcatttaatatggttgctagttgcat
tagctaaatcaacagcatattgccatatcacattcatgcatcatattgttgcattgcatt
gattgtgtttcctctctgttgccggtaattgtcccccttcagtagatgttgttcctgcga
tgagttcgatgacaccgatgaagagatatactatcttcagaagtgccaggcaagcgaaac
ccccttgttcattccgatacaatcccactctctcgctcctgctctcttttactgcattag
gacaacaatgattcaactggtacatgccgtggtagttgaaccccttttcgtctgcatgac
ttgtcattgccacagtaaatagatgaaacccactagcatgagtaggagttgtttgagccc
tgatgtgcctattcattcatgcttgtttgtcatgcctgctactgcttagagttgagtcag
gtctgattcatcggggatgaattagaggcgtgtgaacatgtcctactgttgagagctaag
tgtgtgaagacgatttggtaaaggtatggatgagaggccatgtaggactacatggtgggt
tgtttcattgaagccgtccttaggaactaagttctgtgtttgtgatccatgaacaactac
tacaatgcattgggcccgaaaccaatggaccctctcaagttattaactgcccttgccctc
tgtccaggagttgcaactagtttctggtgtttgtaggatatgtgttggaggtcgtgcgta
gtgctgaccctagggatgggctatgatgcggtagatacaccatggccgggtatgccgggc
gcctgtttggtgtcacggaaccttgtacacatcgtttggggctgtgagagaaaccccggc
cggatctcctcgcggatggaaacccaataggcgagaaacctagactagagatttgtgtgg
ttagtcgggtcgtggccgactccctcgctaggcttccgcttgaaggttgccgagatgcac
gacatgtacatggtggtaagtggcgagagcgtgtgttaagtacagccctgaagggttata
aacgatctattcgaatagccgcgtccgcggtaaaggacctctgggttgcttgtacagttc
atagacaagtgaaagtggttactctaaagtgcgcaagataagcgtgagtgctatggatta
ccttctcatggggagacaggagcggatccatagtggtgtattgattggtgaatatgtgga
ctcgtgtgcgccaccccaaaagagttacttgcagtcgtaatataggatagccaccgagtc
aaagctggcttgctgcagttaaactccaccaccccctttgttgatactgatgcatatgta
gatagttctgatttaagtcttgctgggtacgtttgtactcacgtttgcttaatttatgtt
tttgcagagagacttcagtcttgctagcagttccgtgtggactttgatgtttagcttgat
acctcagctacgatcttgtgccctcggtaggatctggtagatagtcaggcttctcagcct
tttttcatttgtagatgtctgtactcagacatgttaagcttctgcatgtgctttgacttg
tatgctctgaatgttgggtcatgagannnnnnnnnnnnnnnnnnnnnnnnnnnnnnnnnn
nnnnnnnnnnnnnnnnnnnnnnnnnnnnnnnnnnnnnnnnnnnnnnnnnnnnnnnnnnnn
nnnnnnnAAgaaggtgttgaagatgaagatttttgctaaggattgacatgaacctgttca
aatcaatctggggcctaatgttgaggatatcactactgggcgtaaaccggcctatctggg
ccgtgttaacttcttcagcagttaactatgttgaaacccaagaaggcagatgagggctca
aggcccatagtcggttcaaggcctgtagccgtaaaccggcattggtatgtaacttgtatt
gtaagttaggaataagtagagaccaaaccggatacatctatgaggcggtattgggaatct
gtgaaccgacgggcgtcacccatgtatataaggggacgacccggcggcggttcagacaac
agacaacaactcgagacataggcgaagcttgtttgctccctagtcatcgaaaccccatca
atcccatcacaactagacgtaggcttttaccttcatcgaaggggacgaactagtataaac
tctcttgcgtccctgtgtccgctttaaccccttcaagctaacccgtcgcgatgactccac
gactaagtcctttctctaggacatctgccatgacaaaactacgacaGCTACCGCCCCATG
TTTGATGTGATGGCCTCTGCTTCCATGAGCAATATCCAGTTGATCGACCAAAATGGACGT
GCCTCACCAATGACGGACAACTCACTCATATACATGAGTGATTCACATCTCTATGCCGCC
ACTCCCATTGTAAACGGGAAGTTTTTCTACGGAGGACCCATGAATCCATCTACCTTACCC
GATTGGGGACAAGGCTCGCCCCGTGCCACCTGGTTTCTAGGAAACCAATGGTGGTTTATC
ACTCTGTTAGTGGGCTATTGTTTGATACATTAATGTTGTTGTAACaaaaaaaaaTATTCC
CTCCGTTCCTAAATATTTGTATTTCTAAACATTTCAAACGGACTATAACATATGAATGTA
TGTAAACAtttttttAGATAATCAGGGAGGTCTCTCCCCGGTTTCATTAACTCAGAATGA
AACCATACAGCGATGTCTCCTTACATACCAGCTACTTGTCTCGAGAGGTTCAGATTTTAT
TACAGACCAGGCATGACAGTAAGGTTAACAAGACTAAAAGAAAAGCAGAGGAGGATTTAA
ACTGGAACGTGGCAGCTGTGTGAGTCCAGTATCTCCGACGCGCGCCGGAGCGTGACAGCT
GCACCTCGCATCACGATCGCGCCAACACCCTTCTTGAACTTGAGCGAGGGTGCCAGAGCC
GCCTGAGGAGACCAGCAGATCGCGAGCGTGGACACCGGGCTGAGCATCGCCTTGCCATTG
GTGTCTCTTTTCTTGGTTGGGGAGTGGAAGCCTTCATCTTCTGAGATTTTGAGGTTCCCC
CAGCTTGCACCGCCATCAAACCGTGTGCCCTTCATATTCAGACACTCAGAATCATCAAAG
GTTGTTGGAGCAGCGTCCTCAACGCCTTCAAGAAAGTCTCCATCAGGGCCTTGTCCCCCT
CTGGGGTCAAAATCATCCAGAATTTGATCATTTTGTGGATCAGTCCCCAAACCTGAGTAA
TAGAAGTCCAAATGGTGTTATTGAAAATCATAGAGTTCCTATATTTCCATAAGCACCACA
GGACAGCTGAGCTAACTATATTCAAAGCTACATGTTCTTTGTTAGAAATCCAGAATCGGG
CCACCGATTCAAAGTTTGCGCCCACAGTTTTTTGGAAAAAACGTCTGACAAAAGACCAAG
TGTTTTTGGCTACAACACAGTCAAAAAATAGATGGTGATTAGTCTCATTCTCTGCACAAA
AGACACAATCTAGAGGTTTGATTATATGTCTTTTCCTCAGGTTATCCCTAGTCATAAGCT
TATTCTGGGAAAACAACCAAAGGAAAACATGTATCTTGGGTGGTACTGCTAGTTTCCACA
CCACAGGTAGGAACAGAGGCTACACGCCTCTAAAGTTGATCACATGGTATAGAGAGCTAG
ATGAATAGATCCCTTTGTTTACAATTTTCCAAATCAGAGAGTCGGGGACATTGCTAAAGT
TAATGTCTTTAGCTATCTCCATCAGCTGATACCATTGTTCCATCATCCTATCATCAAAGT
TCCTTCTAAAAGTAAGCTTCAGGGTTCCACCATCCCAGACCTCTCCGACACTCTTGTTTT
TCTCATTACAAATCATGTAGGGTGTGTTTGGTTGCGTTCTCATCTCAGCATAGTTGTTCC
CTCTTCGTGCATGCTCACACCCctcttcatgcatgctctcctcatgcatgctcCTAGTGT
ATTTGTGCTAAGCTAGTGTGGACTCATGCACCCTTCATACACTCTACCAAACACCCAAAA
GTGGGTCGATAAGGGAACTTTTGCTCTCATGCACCCTTCATACACCCTACCAAACACACC
CGTAGATGTGCCAGAATTGGACTGCTAGTGGGGATGTGCCAAACCAAGTGTCCTCCCAGA
ATCTAATTTTATCCCCTACTCCTACTTTCCATCTGTATCCAAACTTCAAAGTTTGGATGA
TGGATTTGACTCCTTTCCAAAACCTAGAGACACTAGTGGAGGAGCTAGGAGCAAAGAGAT
TGGTTTTGCCCTTCATATATTTTTGGTCTACCATCTTCCTCCAAGGCTTCCCTCCCCTTC
ATAATATCTTTTGACCCAAGACCCTAGAAGGCATAGGTTAATATCTTGCAGGTTTGGAAT
GCCCAGGCATCCTCAAATTCCTTTTTCATGCAGACCATTTTCCAGTTAGCTAAGTGCAAC
TTCCTATGGCCTTCAAAGTCATTCCACGGGCAGTTTGCCATTTGGGTGTTTATAATATCT
ATTGCCAATTTAGGGAATTTAAAGAAAGACAACAAATAAATAGGGATGCTAGCCAGGCAG
GCCTGGATGAGGACTATTCTCCCTTTATAAGAAAGAAGTTTCCCCTCCGGCCAGCAATCC
TTTTCATAATCTTGTCAATTAGCAGTTGGATGTATTCTCTCCTAAGTTTATCATAGTGCA
GAGGGATGCCCATATATTTGATGGGGAAAGACCCCTCAGCACACTCTAATGCATCTAGGA
ATCCCCCTACCTCAGCATTCTCCATATTAATGGGATGAGCTCATTCTTATTGTAATTGAT
TCTCATGCCAGAGATGTTCTCAAAGAAAGATAGAACCATTTTCAGGTTCATAGAGCGATC
TAAGTCTTTATCCAGGAATAGGATGGTGTCATTAGCATATTGAATACATATAATCCCTCC
AGGACAAACCTCAGGGCACAGGCCTTCAATCAATCCATGATCAGCTGCCTTCATTAGCAT
CCTAGTGAGTACATCAACTACAAGGTTAAATAACAGGGGGGAATGGGGTCCCCCTGCCTC
AACCCTTTGCCAGTAAGGAAGAAATCACTCTCAGTATTGTTCAACTTGACCCCTACTGAC
CCCCCTCTAGTGATCTGCAGGATCCAATGGATCCATTTCTCCCCAAAGCCTTTGTTTCTA
AGAAGTTCTTCAAGGAATTTTATATTCACTTTGTCAAAAGCTTTTTCATAATCTAACTTA
AGGACTAGACCCTGCCTCTTGCTAGAATGGACAGAGTGTAGCACCTCATGAGCCGTGACC
ACACTCTCCAGGATATATCTACCTTTCAAGAAGGCAGATTGATTGCTGGCTATGAGTCTT
TGCAGTATCtgaaggaaatatgccctagaggcaataataaagttattatttatttcctta
tttcatgataaatgttnnnnnnnnnnnnnnnnnnnnnnnnnnnnnnnnnnnnnnnnnnnn
nnnnnnnnnnnnnnnnnnnnnnnnnnnnnnnnnnnnnnnnnnnnnnnnnnnnnnnnnCAA
CAAGTAAACatgttccaacaaggaacaacatctccatgttccaacaaggaacaaacttca
atcttcacctgcaactaacaacgctatgagagggctgagcaaagcggtaacatagccaaa
caacgttttgctaggacaaagtgggttataggcttggttcaacaatatgggaggcatgaa
aagcaagtggtaggtatcgtggaataggcatagcaaaagagcgagcatctagcaagcaaa
gatagaagtgatttcgagggtatgatcatcttgcctgaaatcccgcaaggaagaagaacg
agtccatgaagaagacaaacggacgtagacgaacgggtcctcacaaatgcgacgttaccg
gaaccaacccgaagaagcaaacaccggaaagaagcacgcgacatagtaaacaaacaacac
atgaacatgatatgatatgcgggatatggtatgcaatgcatatgcatgacttggcaagga
atgcaTGAACCTGGTCTCAACTTGTAAATCCAAGTGTGCCACTGGAAAGGTGAGATGAAA
TCGCTTGAAAATGATATAAAGATCACCGGAATCGGAGTTACGGTTTGGAAATGGCAAGCA
AATCAAATATGGCACCGGTTTGCGATTTACAGCAAGTAGCCATCTAAATGCAACAAGATG
AACATGCTACAGCATCCAAACATGGCAGCAAAATACATGGCAGGGATCCACTCATGATGC
TTAACAAAAGATGAACACTGAGCTACGGCCAATTCATCCATTAACAGGTTCAAACAAGCA
TGACAAAAATGCAAACGGTAAACAGATCTCAGACTTAGTGAAATTAACACTTGTCTGGAA
TTTCAGATCAGGTAGCACACTTTGGAGCAATAAAACAATATGCTACAGGAACTTAACATG
GCAAAGTAAAGCATGGCATGGGGCTACTCAAAGAGCTTAACAAAAGCCCCTTAGTGACCT
TGAGCCAAAAGGGATCAGAAAATATAAATGCAAGCATGTGAACATGGAAAAACATAAACA
GATCACAGACTTAGTGAAAACTGGAGCATGCTGAAACAGATATCAAGTAGGCATGTTGAC
GAGCTCGATGCACTCACTACAGAGCATGTCATGACAATCTAAGCATGCACCCATCAAGAA
TACATATTATACAAGCTAGACATGGCCAGAACAATAACATAGCATGCACGGATCAACTAC
AACATCCTCGGCAAAATCGCTAACAAGTAGACAATCtnnnnnnnnnnnnnnnnnnnnnnn
nnnnnnnnnnnnnnnnnnnnnnnnnnnnnnnnnnnnnnnnnnnnnnnnnnnnnnnnnnnn
nnnnnnnnnnnnnnnnnnGATCTAAGCTCCCGTACCTTTGACAGGACTGGCAGGAGACGG
CCGGACAGATCGACTATCCGGCTCCTTTGCCCGAAGGCCCGGCAGACACTCTCCTGGCGA
AGATGCTGACTCCGGCTCCTTACACAGTGCCAGAGAAGACCaagaaggccaaaggaaccc
gaaagagttcccgatgccaggcgtcatcggactcaccgtccgatgactctgcggcacact
cctcccctgaagatgaggaggaagaagaagatgctccccctccaggcgagggagacaaga
aaaggaaggccgccccaactgggggggccaaagggtccaagaagggaaggactcttcttc
cggacagttccaccgccgccgccgaaggcgaagacgagtggttgcccagggccaagcccc
tggggaggtcgtaagtattcggatacragagtaactcatagcattcctttgtcgcactgc
tttccctaacgccgaatatgattatgcaggccgccacgagcccgtatcgatgtatcgtca
gatgactccctgggctcgtcggatatggatagcgatccacttccgaccgccacctcccct
tgccctgcggatgatgccgaggtactgtctcaggaggcaccgggtcgaggggagacagtc
ccggaggcGCCTCAAGGCGACCTTCCAGACTCCGGGAGCAGAGGGGACAAGGCCCCtgag
ggctccgagttcggccctcagccgaacaccgcgctggaacctccagtggttccggacttg
ggcatgcagcctccttccaagaggggtgagacacctgtgccggtgacctctgtccatcca
gaggtgccggataatctgctgggagcacttcgcagcgcttccatcgacgaggagcaccat
actattatgagtgcggtggtccagaaggttcagtccgccaagagcggatcgactgaagcc
tgtgccagccttctaacaggctttgaggtaagtgttaaaatataggaaaaatattactgc
atagacagtagcccctgatgctctgttcggtattcacaaagaaaagccgaacagaggatc
aaacaacatcgcaggagtctaatataagtatgtcaatatgcatatgcaggcttcgctgct
ggcatttgctgcactgactgcggaggtcgccgcactgaagcaggaccttaaagtgtccaa
ggacgagctcggccttgccaagaggcagctcgaggagaacaaaggtaagtaatacctagt
ttatggatatgtataaaaagaatgcgattgcaaaatgacaggatcatcatgaatttgcca
gggccaggaccgaagtggcgaccctaaggcaagcgctgtctgaggccaaagataaagcgg
ccaaggagcgcaccgagtgggaaaggcaagaggctcgggtgggcgaggtgcagcaagagc
tccaggctctcgtgacaaatcacgaggcgttggagcttgactcgaagacgcgagagtctg
agcttgccacggccctcgagagcacgaaaagtgccaaggccgaagcccaaaaggccctcc
aggagattgaagcgatgaagaaaatagcggcatgcaaggcattctatatgcaaagcaagc
atgtgaaagtaaattacctattacttacccgaatccggagctctccaggagcattcgcag
atttgccctgcagcgtgtcggatgcggcatagttttaccaggccgaggagggaagctcaa
cggagaagctgttctggtctcaatatactgggaccgaacacccggtgcctatgagcgacc
agctgaagtagctggtcgagctacacaaagtggccgaacaagccatgaagggctttatag
tccggctgtggcctggcgacgcccttccgaacagctacttcggcctggtgaggcggattg
tggacgcctgcccatggctggaggttgtcaagcagtctgtctgcatcgaaggtgcatacc
gggctttcgcccgcgcgaaggtgcaatgggccaagctagatgccgtgaagctgatcaagg
agggaccgccgcagggcaaggagcatcgcacccccgaaatttattatgaggytgwcctga
agggtgcccgtcttgtagcggargaatgttcaaaggatgtaatatttgagtaaacttgct
cgtgtgatcctgcatgatgaaaacttgtttcatatgcgctatgcaacgcttgtttgaatt
taaaatattaccttttgtttggttgtttatccaatctgagagatggctagtcctcggctt
ttgcccccatgctgcgagtgctggggtgttcgggataaacatgagcactcttgttcccat
ttttgggtccttcgagggaggtgctcagcacagcgaacaaggcaaccggactaataatgc
tttatcactctcacnnnnnnnnnnnnnnnnnnnnnnnnnnnnnnnnnnnnnnnnnnnnnn
nnnnnnnnnnnnnnnnnnnnnnnnnnnnnnnnnnnnnnnnnnnnnnnnnnnnnnngccta
ccatgcggctatgcctctaagtcatgccccgacacgtgggagatatagcctcattgtggg
tgttacaAacactctctcagccactccgactcactccccactgggatagtcctgggtggc
cccgtgtctaccaaagacacaaggaccaccatcgtggccaaacattaacggtcccaaaca
gggaccaggatccataacagcaacaaggggaacacaaggttatgtctgcttaccgggcca
gggtaccgcacgcccataaccatccctcgttggaggcaccggcgagaggcatgacagtag
acccagttaggaccttcccataaaggtaagcatggttgcactggtcagttcgatatggtg
gcaccatgcctaagccaacagttgttcaagtttaatttaatctggttaaacttgaatgca
aatatgctgagccatgataaaatacatgatgcaattacaatgcatgagcatgatatcaac
ataatcatgagagaaccacataactacccaccatatcaacaatgaatcatatccaactaa
gcatggcatactaactagcatgaacatcataagtacatacttctccaaaacattgcatga
ccactagcatcaacaataaatatcatgtaagaacatatcaatgatgccatcatgcaagaa
tttaaccaactggatgcaatggaacatgcataacatcggtactcgggacagatggcagtc
atgcaccgaagaccattaccaacatcaacatgtactactagcaagcataagcatatgaaa
ggaataccagcaactagCnnnnnnnnnnnnnnnnnnnnnnnnnnnnnnnnnnnnnnnnnn
nnnnnnnnnnnnnnnnnnnnnnnnnnnnnnnnnnnnnnnnnnnnnnnnnnnnnnnnnnnC
TAGTCTTCGATAGGCTAGGCTTTCCCCTTCTCTTctggcattctgcagtttagtccacag
atacaacccttttcctttcatacatatgcatacttagtttagatctgatgtaagtcttgt
gagtaccttgggtgagtactcacggttgctTTGCTTCCTCTTTTCCCCCTTTTCCTTTCC
TTCCAGATGTGCAACCAGAATGTGGAGCCCAGGAGCAAGATGACACCACCGACGATTACT
ACTACACCGAGGGTGCCTTCCACTACGTGGAGGCCGCCGACGACCAGGAGCAGTTAGGAG
GCTCCCAGGCAGGAGGCCTTGCCTTTTCGATCGTTGTTGCTTTTGTGCTAGCCTTCTTAA
GGnnnnnnnnnnnnnnnnnnnnnnnnnnnnnnnnnnnnnnnnnnnnnnnnnnnnnnnnnn
nnnnnnnnnnnnnnnnnnnnnnnnnnGAGGCCCCTGGCTTGTAATATAAAGCTTGTATTA
TTTTATTTTGTGTCTAGAGTTGTGTTGTGATATCTTCTCATGAGTCCTTGATCTTGATCG
TACATATTTGCGTGTATGATTAGTGTACGATTGAATCGAGGGCGTCACAGATGCCTCTCT
CTCCTTGAGCTACCAGCCATGGGCGCGGAGGAGAAGAAGGCCAAGGCCAAGGACGTGAAG
CGCAAGGAGGCAGTTGTGCTCGCAGCGGAGCCCGACATCAAGCGGGGCAGAGATCAGCCC
AAGTCATCCAAGAACGACCGACCGTTATGCGCCTTCCACAACCTGAACACCCACAACACC
AGCGACTGTCAAGAGCTCAGAGCCATACGAGAAGGACGCTATGGTCGACGCCCCGAGCGC
AATGACCGGGGCTACGGTCGTGGAGGAGGACGTGGAGGCGGACGCTGGGACGACCATGGC
CCGTGCCAGGAGTGGCGTgaccggcctcgtgaggaccgctggtaggaccagcctcgcgag
ggcgcctggagggacccgccgcgtgaATATCGCCCCAGGGCAACGCCnnnnnnnnnnnnn
nnnnnnnnnnnnnnnnnnnnnnnnnnnnnnnnnnnnnnnnnnnnnnnnnnnnnnnnnnnn
nnnnnnnnnnnnnnnnnnnnnnnnnnnnGGGGGAGTTTTGTTTGCAATTATTTTAATTTA
AGCATGGGACTGGGCATCCCGGTTACCAGCCATTTTCTCGTGAATGAGGAGCGGAGTCCA
CTCCTCGTGAGAATTTAAGCATGGAAGATATAGATAGCCCTAGTTGATACATGAGCTATT
TGAGCATACAAAACAGAATTTCATTTGAAGGTTTAGAATTTAGCACATACAAATTTACTT
GGAACGGCAGGTAGATACCGCATataggaaggtatggtggactcatatggaataactttt
ggggtttatggaagcggacgcacaagcagtattcccgcttagtacaagtgaaggctagaa
agagactgggaaGCGATCAGCTAGAGAGCGACAACAATCATGAACATGCATTAAAATTAA
TCAACACAGAGTGCAAGCATGAGTAGGATATAATTCACCATGTAAATATCGTGGAGGCTA
TGTTGATTTTGTTTCAACTACATGTGTGAACATGTGCCAAGACAAGCCACTCGAATCGTT
CAAAGGAGGACACTGATACGTCTCCAACGTATCTATAATTTTTTATTGTTCCATGCTATT
ATATTACCCGtttttttATGTTCATGGGCTTTATTATACACTTTTATATTATTTTTGGGA
CTAACCTATTAACCAGAGGCCCAGCCCAAATTGTTGCTTTCTTGCCTATTTTAGTGTTTC
GAAGAAAAGGAATATCAAACAGAGTCCAAACGGAATGAAACCTTCGGGAGAGTTATTTTT
GGAACGGAAGCAATCCAGGAGACTTGGAGTAGACGTCAGGGAAGCTTCGAGGTGGCCATG
AGTCAGGGAGGCGCGCCTGCCCCCTAGGCGCGCCCCCACCCTCGTGGGCCCCTCGTGGCT
CCCCTAACTGACTTCTTTCGCCTATATATGACCATATACCCTAAAAACATCAGAGAACAC
AATAGATCGGGAGTTCCACTGCCAGAAGCCTCCGTAGCCATCGAAAACCAATCTAGACCC
GTTCTGGCACCCTGCCAGAGGGGGGAATCCCTCTTCGGTGGCCATCTTCATCATCCCGGT
GCTCTCCGTGATGAGGAGGGAGTAGTTCACCCTCGGGGCTGAGGGTATGTACACTACAAA
AACATACACTTCCGTGATGATACGTGTTTGTCACAGTAGGTCGTGTTTTTTGTCATGCAT
GTACATCCATGACAAATTTATGACAAAATCAAGATAGTCATACCTGTGCTGTCATAGAAG
TGTTCCATGACATTAGCAAAATTATCATAACGGAAGTGTCCACTTCCATGACGATAAATC
GCGCGTCACAGAAGTGCTTTCGTCAAGGGTGACCGACACGTGGCATCCACCGTAACGGAA
CACCGTTAAGCTATCGGGTCGGGTTTTGGATCCAATAACCCGTTAACAGCCCCAACCAAT
GGGGATTTTCCACGTGTAAAATCATCATTGACTGGAGGAAACACGTGTCGGCTCATCGTC
GAAACAGATGTCATCCACTCATTGGACAGAAGGAGCCTATGATACGTTGACATGTGGCAC
GGCCCAACAGAGGCCCATTCCTGTGAAAAGGCCGGCCCGTTTGACTTGGTCAAAAGnnnn
nnnnnnnnnnnnnnnnnnnnnnnnnnnnnnnnnnnnnnnnnnnnnnnnnnnnnnnnnnnn
nnnnnnnnnnnnnnnnnnnnnnnnnnnnnnnnnnnnnAACCATATTGTTCACCCTTTTGT
TAGGACTTTGCAGATAATCAACAATAAACTTTCTCCAATCCTCACTTTTACCTGCATAAA
AAATATTAGTGGCCGAAGCAGTGGACTTCAGTTCGGCCTTACCTATGTTGACGAGACTAA
GCATCGGCTAATGATAAAAATGCAACACACCATGATTAACATAGTAGCCAGATGCTTCTT
GTGCCAACTTTTCTGAATTGTCATGTCTAGAAATATGAACAATTTTAAAGCAACCCAAGG
TAAATTTTGCATCTAGACATACCTCAAGATAAACTATAAGTGATTCATCAAAACATTGAT
AACTCTTGGATATTTGTTGTACTACTCATAACGAATCACCCAAAGCCTCAATATGTATAG
CACCTATAGCAAGGCAAAGCTCCAATCTGAATAACAATGCATATTCGGCTTTGATCGTCG
TGCAAAAATATTTTAAGCGGCATGAGGCTTCACAAAATAGCTTCATATGGAGATAAATAA
ACAACACCAACACCTTGGCCATTGTTACAAATTTAACCATCAATATATAATCTCCATGGT
ACTAGAGAGATCAAGCTAAAAACAGTATTATGCATGATGTCAATATGATGCTCAATAATA
AAATCAACCATGATTTGGCCTTACGTAATTCTGAAAACTAACAAGCCAAAGCACACCCAA
TCAAAACATAAGTTCACTTTGCAATTTTGGCAAATTGGTTTATGCATAATATCCGCAATG
GCATCAATTTGACGAATTCCTTTGCAAGCACTTATCTCAATCTCTACTCAAACTAAGGAC
GGTGTTAGAGTACCACACCGGCCAnnnnnnnnnnnnnnnnnnnnnnnnnnnnnnnnnnnn
nnnnnnnnnnnnnnnnnnnnnnnnnnnnnnnnnnnnnnnnnnnnnnnnnnnnnnnnnnnn
nnnnnAGGCTGTGGCCGATGTGTCAGGGCTCCTATGGTGGCACTATTGCTGCGGGTGGTC
GCCGGATCTAGGCGGCTGGATCTAGGGCTTTGAAGGCGATCGAGACGGTGCACATGTTGT
CGGGTGGATTTCTTGGGGCGGATCCGGGTGAAAACTTGGTTTTCGGTCGATGGCCGGAAC
CGGTGATGACGATGTCCTTATCATCGTTTCCTTCATGAAGGCATCATCGAGGTGAAGTTC
ACAACTCCACTCAATACCCCCGGAGGAAACCCTAGATCAGCTGATCGGATGCTGGCGGCA
AGCATGTGTCATCACCAGCATTATTGGAGGTGCACTCGGCTTCGCGGGACCAGCGGACGG
CATCTTTGGTGGAGCGGTGCTTCATCCTACACATTGATGGTGACGGATCTCGACGGTGTG
GCGCAGTGCAGATTCGGAGTTCGATATGCGAGGATGGTCTCGATGGCAGAGAGACCTGGC
ACGGTTGATGCAACAGTACAACTCTGAAGATGGATTGATGGCAGGTGGCTGCGGCGACCT
CATACCTGGCAGGCGTCCTGGTTGAGGAGTTCGTCGGACTGGTAGGTTCCCATACCCGGC
AGGCATCCTGGTTGGGACCTCAGGTCTTAGATGTTTATGTTTGGCTGCGATGTCTGTTTG
ATATTAGGTCCAGGCTATCTGCGCTCCTTCATCAACTGGATAGGTGTAGCGACAGTTTGT
TGCTTAGACGACGGCTTTAGTCTTACTGTTGTATGACTTTGTAAGGTCTTGTGAAAATAA
TTAATAAAGTGGCCATATGCATCACCCAGATGCAGAGGCTGGGTGCCAGAGACAGGTGAT
GGACGTTGGTGTCAAGCTTAGAGATTTTTTCAGTCTTGTTTGTAGTTTTACTTCTTGGCT
GGTGtttttttGTGCAAAAGCTAGCGTTATGCTATTTATTCAGTTTTGACAAGTCGGTAG
GTACGTGGCTTGTACAATATTCTTTATGATATAAATGAAACATGTATTATCATCaaaaaa
aGACACACACATACACCACCACAAATATTCACACGATGTCTGCTGATGACCGGATTGGAT
TTGCGGTGCTTCAAGAGTAACTAAGTCACCCCATACGCCTACCTATCGACCAGAATGTCA
CCTATCGACCAGATATTGTGGTGACAATTCTGnnnnnnnnnnnnnnnnnnnnnnnnnnnn
nnnnnnnnnnnnnnnnnnnnnnnnnnnnnnnnnnnnnnnnCCTTCTTCTCCAGCTAATCC
CCTCGCCGCCGCCGGAGGCCACAACTGGGCGAAGCCCGCGTCGTGGCGGCGGCGGCGGGG
TCTTCCACCCGTGGCGCCGCTCTCCTCTCCCGCGGGGCCCCGCGGCTGGCGGCCCGCCTG
CGGCTCnnnnnnnnnnnnnnnnnnnnnnnnnnnnnnnnnnnnnnnnnnnnnnnnnnnnnn
nnnnnnnnnnnnnnnnnnnnnnnnnnnnnnnnnnnnnnnnnnnnnGATGGCGGGGAGGTG
GTGGGCTTCGGCTGCGGCGGCGGTTCCTCGCTGGATGTTGGTGGTCATGGTGATGTTCGT
CCTTGACCCCGATCTACTCTGATCTGCAGCGGATCCGGCCCTTGGTGGCTTCGGTCACCG
TTCTTGGGTGCTGGCCTTGCAGATCCGGTGGCTGGAAGGGTTCCGAGGGAATCTCTTGGC
CGGCGTGGCGGCCACTCCAATGGCAGTGCCTTTGGGTGTTGCTTCCCTCATTGGAGGCTT
CGGAGAGGATCTCCTTCCTTCCACCCCTCCCAAAGAGCTCAGGTGAAAACCTCAGAcccc
cccTGTTCCAAGCGACGATGACACCACGGTGGCGTGCTCCTTCCTGAAGGCGTTGCTCGG
GGGCTGCTCAAGCGGCGGTGGAAGTGGCGGCGGTTCGGTGTCGACACATGCATTCTGGTC
AGCTTCATCTTGGAGGCTGCGGCGACGTAGGCGACGCTCGTCTGGTGGAGCTACTGCCAA
TGGTCGAGGCATCGTTGGCAGTCTGCGCCATCAGGTTCGGGGTGCTCAGGGGAAAACTCC
AGATCTGGGTCTTCCGGATCGGATGATGATGGCGTTCTATCGCTTTCCCTTCTGGGGGCA
TCGTCTTGGAGCAAGTGCTGGCTAGAGGGATGGTGGAGCGGTGTTTCATCCCAAACTTTG
ATGGCGGCGGAGATCGATGGCATGGCGCTGTGGAGACTCGGCGTCCGACATGCGGAGATG
GGCTCGCACAGGAGGAGGTTGATGTCTGGCGTCATGTTGACGTCGATGGCAGAGTGGGCA
GACAAGGTAGAAGCCTCAATATGATCTGAAGACCTGTGGAAGATGGCGGCGACGACACAC
GAGTGCGTCTGACCGGATTGTGCCCCAAACCCGGTATGTGGCTCGGCTGGGGCTTCCGAA
TAAGTTTCGGCTTCCTGCTTTTGATGTTAGGCTTAGGTGAGTGGTTTGGGTAGTGGCCCA
GCTAGCACCCCTTCATTATTTTGGATAGGAGTAGCGGCATATATTGCCAAGATGGTGGAT
TCAGGCACATTGTTGTAATACTTTGTAAGGTCCTCGAGAATAAtcaataaagtggccata
tgcatctcccagatgcagaggccgggggtcatcctccttttctaaaaaaaCCTCCCACTA
TAAAAATAATTCATGTTAATGAGACACAAAAACATGAGATATGTGGTTTAATACCTGGTG
GGATGGAACGAGGCGTCCATCCATTGACTGGGCAGCTGGGGCAGCAGCTAGCCCGTCCGT
GTTTGAGCCTCAGCTCTGGCGCGGCGAGCTCTTTCGCCTATACAAGAAAGCCAACCACGG
TTAATCTTTGAGTTGGTCTCATTTTTATATACCTAATGAGATAGTGGTTATCATCATCGT
TCTATAACCATCCAACCATTGATTGCTTTTTGGAAACTCAGGGGGTGTTTGGTGTAGAAG
TCCTAGGACTTTTTCTAGTCCCAAGGACTAATaaaaaaaGACTCTTTAGTAGAGtttttt
tCTAGTCCCTGTAGAAAAAGTTCCTCCCGTTTGGTTCCTAGAGATTTTTTAGGGACTTTT
TCTAGTCTCTGGGAATAAAAAGTCCCTGAACCAAACACCTCCTCAGATAAATATTAGTGA
ACCGACGTTTACCATATTTTATGATTAATAACATAAATTCCGATTGGATGAAGTGTACAT
TTTCTATGGAAAAGGTGAAGCAAAAGTGGaaaaaaaTTTCTCAATCCATCTATGAGACGA
CTGGTTTGAGATTTTGCTTGCATTCTTGTAAGACGACGTACTACAAGATTTGACTTTTCT
ATTGGAGCTAAAGTAGAGCTTTTTGCTTGTACCACCCTAATATTCTTAGTTGTACGTACG
GTGAACTTTAAAGTAGTGTGCACGGACACTGAACTTTTAAAGTATAGGATGCACGTACGG
CGTTCCAAAGCAAGTACTACTTGCGCTACTGGTATTTGAAACGAAATCCGTCGATCCACC
CGGGGCTTTATGTTGGGTGGGCCACCGCGCACCCAACGGTTCGTGCTTCGAACAACTCTC
CTCAGATACGATTGCACGACTCACTGTCACTGTACCCATGCAGGCGTGGACagagacgag
aagagagagagagagagagaTGGCCGGATGGGTTCACGTGATGGATCTGGGACAGATCGA
TGCAGGCCATTGACAAGATCTTTTCGCAGGAAAATGACGAGTGATGACGTCCGGAATGGA
ATGCTAGCGTGTCCTCATCGATCTTTCTTGGAATACATGAACATTGAACAATACCTTTTG
CATGATCCTGTGACACGGCGCAGCTAGCCGGCCGGAGCTCAGGGCATGTACAATGGGGGC
AGCCTGCCTCAGTATCCACGTCGGAGTAAATATATGAAACACCAGTTCTAATAATCGGTG
TGGTTCATCTTGTACTCTCTCTCTTTCATCATCTTCTTCCTTTAAACCAATGGCTGCGCA
TGTCCTGGTGCTTTACTCCTTACTTTTGCTTCTCTCTTCCTTTCCTCTTCTTTTTAGCTG
AAGCATCAGGCTCCTTTATAAGAGACTGCTAGCCTCTGCAAGCAGCACTCTTTTTCTCTC
TCTCGTCATGCATCCGACGTGGAACAGCGGGGCAGCACTCCAGCGTGGAGCATTAGCCAT
GCCCTCACAACTTAGCTCAAGTCTTATTAATATGTACTTTTAATATAATATTCCTTAGAG
CATCTCCAACTGCAACCCATACATTTTCAACCACATTCATCCACCGATGAAGGCGCGGAT
CCACGGACACGGATGCAATAGGCCGTCATCCAACGCTGCCTGCATAAATTTCAACCCACA
TTTGAACTAACCGTACGAAATTCATGCAAACCGGTTTATATTTATCAAAAGCTGGGATAA
AAAATAGCACAAATCATCCATACATGTCATGCAACTTAAATCTAGTACAACAAATGTCTC
TAATTCGACTAGATTATCCGGATGTCCTGCAAGTTTTCCATCAACGAATCATGTCATTCC
ACACATACTCCTCCTTCAGCTTCATCCAACGGTGTGTGTACGTAAATGGCCGTCCCTTTG
TCCTGTGGTCCATCACAGCTGCGCATGCGAGCTACATAATGTGTTGACCAGCATTGAGTA
AATGAATGATTTAAACAAGTTGAGCAAGAAGAAGCAAAACTTATGATCTCCTCCTTTGCC
GCATGCAATGGTCATCTTGCCTTCAACTGACGAACCACTTGACAAAACTTGGTGACGCTA
GTCTGGATAGCGTACCAGCGATACGATAATGACCTCACAGTTCGTTGCAATGTGCTTTCG
TGCGTCAAATGATTCATGCACTTGCTACCAGAAGGTCCCCTCTCTGTTCTTGCCTACGAA
ATCCGCGGATATGATGAACCACACATCGCACAACAACTCATCCTCCATGGTCGAGTAGCT
CGTCATCTTTGGCATTaaaaaaaCGAAATGGTGTTTGCAAATAAACTCAATGGCATTTGA
CCAAACATTTGTCGGGCGTGGTGTCCGCCATAGAGGTCGTCAAAGGGGGGTAGACTCCAC
ATGGGTACAAATGGCTCCAGGATGAACATCACTGTCATAAAGGCGAGCGGGCACGTCGGT
GCTGGTTGCAGACGTTCGGCAATGCCTCTGTGGCGGTCGGAGACATACAACGGAGGGGAG
GGGGTGGAGGGTGCAGATGCAAAGTAAGGGGAAGAAGGGGCATATTTGaaaaaaaTGAGA
CCGAGAGGGGGGATTTGGTGGGTCGGGGGAGTCCTACGTAGCTGATGTCCGGACCCGTCC
CCCCACTTTGTTTCTAATTTGCGGGAGAAAACACGACCGGGCCGCACCGCGGACCGATAT
AAGACCACATTGGATGACTTTATGACATATGTGGGCGGTTTAAAGGTCGGCAAACGCCGA
CCTTAGGGTGTGGTAAAAtnnnnnnnnnnnnnnnnnnnnnnnnnnnnnnnnnnnnnnnnn
nnnnnnnnnnnnnnnnnnnnnnnnnnnnnnnnnnnnnnnnnnnnnnnnnnnnnnnnnnnn
Gggcgtcgcattttgcaccgatgcgggcgaggatatccgccgcctaattgttttcccgag
ccacatggcgaaattcgagtcccacgaaccgagctgacatttttaggatggcatatcgat
aggccgccattttcggatccctggcgtagaaatctccgtttatatgggatattgcgaggt
atgaatccccacacacctccaggcgttcaattcccatggagactgccatccgaagaccat
gcaacagagcttcgtattcggctgcattgttggaatctgtatacaatatttgcagtatgt
accgaacggtatctccggttggggacgtcaggacgacgccagcccctagaccggccaaca
ttttagaaccgtcgaagtgcatgatccaattggagtatgcgccgtattctttagggagtt
cggcctccgtccattcggcgacgaagtcggccagtacttgcgatttgatggctcggcgag
gtttgtatgttatgtcgaatgggaggagctcaataacccatttggtaatccggcccgtag
catcgcggttgttgataatatcattaagtggcactttcgaggctactgtaatcgaacact
cttgaaagtagtgtcgcagtttccgcgatgccatgaataccgcatatgctattttttggt
aatgcgggtaccgtgatttgcatggagtgagggcagtggatacatagtataccggctttc
aaagagggaatttgtgtccgtccgcttctcgttcgacaacgagcaccatgcttacaactt
gatgagttgccgcaatgtacaacagcattggttcgccgatgtttggcgcaaccaggatcg
ggttggttgccagaatggcctttatttcttccaatccggctgtgtctgcgtccgtccact
cgaagtgttcggtgcaccgaaggaggcgataaaggggtaaagccttttctcccaagcggg
agataaagcggcttagagccgccgcgcatctagttaccttttgaatttgtttgaggtctg
ttggggtagccaactgtgacaacgctcggattttggccggattagcttcgatacctctac
tggagacaatgaatcccaggagctttccggctggtacgccaaaagtgcatttttccggat
tgagcttgatgtcatatgttcggaggttgtcgaatgtgagcctcaagtcgtctaTCnnnn
nnnnnnnnnnnnnnnnnnnnnnnnnnnnnnnnnnnnnnnnnnnnnnnnnnnnnnnnnnnn
nnnnnnnnnnnnnnnnnnnnnnnnnnnnnnnnnnnnnCTTCCTCAAAACAGCCACCATAC
CTACCTATTATGGCATTTCCACAGCCATTCCGAGATATATTGTCATGCAACTTTCCACCG
TTCCATTATTATGACACGCTTCATCATTGTCATATTGCTTTGCATGATCTTGTAGTTGAC
ATTGTATTTGTGGCAAAGCCACCGTTCATAATTCTTTCATACATGTCACTCATGAGTCAT
TGCACATCCCTGTACACCGCCGGAGGCATTCATATAGAGTCATATTTTGTTCTAAGTATC
GAGTTGTAATTCTTGAGTTGTAAGTAAATAAAAGTGTGATGATCATCATTATTAGAGCAT
TGTCCCAGTGAGGAAAGGATGATGGAGACTATGATTCCCCCACAAGTCGGGATGAGACTC
CGGACGaaaaagaaaaaagaaaaaaatgaggccataaaaaaagagaaaatgcccaaataa
aaaaatgagagaaaaagagagaAGGGGCAATGCTACTATCCTTTTACCACACTTGTGCTT
CAAAGTAGCACCATGATCTTCATGATAGAGAGTCTCCTATGTTGTCACTTCCATATACTA
GTGGGAATTTTACATTATAGAACTTGGCTTGTATATTCCAATGATGGGCTTGTAGAGAGT
CTCCTATGTTGTCACTTTCATGATAGATGAGCACGACCTATCACCCACAAACGGATGGTC
AAACGGAGCGAGTGAACCAATGTCTGGAAATGTACCTCCGCTGTGCAGTGCATGATTCTC
CAAAGAAGTGGGCAGCGTGGCTTCCACAAGAAGAGTTTTGGTACAACTCCTCATATCACT
CCTCTTTGGGTTGTACACCATATCAAGCGCTCTACGGCCATGCCCCCAATATGGGCCAGT
TATGGGGACATGCTACATCTCAAAACTCAGACGTTCAAACGTGGCTGGCCACTCACACTG
AGCACAACGCTGCTCTGAAGGAACATCTGACAAGATCTCAATGCAAATAGAAACAGTTTG
CAGATCGCAAGAGGTCTGAAAGGGAGTTTGCAGTTGGCGAAATGGTCTACTTAAGGTTAC
AACCTTATGCTCAATCTACTGTGGTAAATCGTCCGTGTCATAAGCTGGCTCTCAAGTGCT
TTGGTCCCTATAAAATTTTGGACAAAGTGGGAAGTGCAGCATATCGTCTGGAGTTACCAA
GAGGGAGCCAAGTGCATCCGGTCTTCCATGTTTCCCAGTTGAAGGGACATGTCCCAGATC
ACACCTTGGTGTTCACCTCATTACCAGTGCTGGTGGATCTGTTAGTAACGGGTGTGGTGC
CGGAGGAAATTCTCGATCGGCGGCTGGTCAAGAAGAAGAATGCAGGACATTTGCAGATTT
TGGTGAAATGGGCGACGCTTCCTGCTTCACCAGCAACCTAGGAGGATTACGAAGTGCTCA
AGACAAGGTACCTGAGCGAACCAGCTTGGGGGCAAGCTAGTTCTTCAGGGGAGGGTACTG
TAAGCAGTGCAAAGCAGGCGATCGAGAGGTCCAAGACATTGAGAGGGAGAAAGAAGATTT
AAGCAGCCAGTAATAGACCATGAAATGGAGTGTGTGTGGGTTGGGCCGTGGGCCTTGTAA
CCAGTTCGCCTTATATAAGCGAACGGATGCGTTGGGCAAAAACAAGTTGGAAAATGAGAA
TATTCTGATTCCCATTCTAtcttgtctctttctcctacctactgctcgtctctgtgctct
gctcctctccttccctctgctcGTCGTCATCGATTCTAGCCGCCCCTAGGGTGTGACACC
GACCTGAGTCTCGGGGGCTGTTGCACTGCATTTCTATTTCTAAAGAATGTTGCCGAGCAA
GGATTTGATCCTTAGGTCATTTCGTAAATCGACCTGAATCTCAGGGGCTACTGGGACCAT
TGGTTTTATTGTTTCCTTCATGTGCATACTAGACTTTTGGCCGACACACACCTTGAGGGA
TACTGGCTATtgatacatctggtttgcatcatattttcttactgttatttacaatgtttt
tttccataataatgatttttggagtaattctaatgccttttctctcataatttgcaagga
acacaccaggagggagaattccagtagttggaaatctggacctggaaaagctacgtcagg
ccacctattctgcgcaactccaaatgggctgaaactttacggagattttttatagaatat
ataagaaatattggagccaataagtactagagggggccaccaggtgggcaccacccacat
gggcgcgccaggcccccctggcgcgccctggtgggttgtggcctcctcggcccaccaccg
gtgcccatcttctggtatataagtggttttgacctagaaaaaatcacaataatacttttg
ggacggagcgccaccgcctcgaggcggaacttgggcaggagcacttttgccctccggcgg
agcgattctgccgggggaacttccctcctgtagggggaaatcatcgtcatcatcatcacc
aacaactctccatattggggagggcaatctccatcaacatcttcatcaacaccatctcat
ctcaaaccctagttcagctcttatattcaatcttgttaccggacatcttgtagttgatta
ctatatggtttatttggtggaagattatatgttcagatccattatgcatattnnnnnnnn
nnnnnnnnnnnnnnnnnnnnnnnnnnnnnnnnnnnnnnnnnnnnnnnnnnnnnnnnnnnn
nnnnnnnnnnnnnnnnnnnnnnnnnnnnnnnnnAGTGCTTTATTCATTGCAAATTTTTGC
TGCTTAGGTGACCCTGTTCTTGAGCTTGCATGTCAAATTTATAATGTCAAAAGTAGTTTC
GATGCATGATATAGGCTCTAGGCACTTGTAGGAGTAGTTGCTATCAATATTATTGAGTTT
GGTTTACTTTTATTTTGAAGTTACTAAAAATTTCAGAATTTTTCAGAAAATGATGAGGAG
ACTTTTGAGGGGCTCATCGAGCCAAAGCTTGAAGGAAAAGGTACTGAAGCCTAAGTATAA
TCTGCCGCGCACCACGGAGGTTCGGGCATGTGAATGGCCTTCCGAGGATTTCTTGAGAGC
AGCCGGGATTTATGAAGATTTTCATGAATTGGCTAAGAATGCAGGCCTCACCACTTTCCT
CCACGACCATTGCGATCAGTATCTCTTACTCACAAATATCTTTGTGCAAAACTTTCATTT
CCACTCTAGGAGCTCACCACCTACGGTGGAGTTTTATTTATACGATGAGCATAAGGAGAT
GTCACTTTATGATTTTTGTCGGATTTGTTTAGTCCCCTTTGAGGGCAAGACATAAGAACC
ACATCGTGATGATCTGGAGGGGTTTATTGATACTATCACTGTAGGGGAAACAAGGAAGGT
TTCCCATGCACGAATCACTAGCATACATTTTCCTATTTTACATTACTTTGCATTATTTGC
TAGTCGTTGTTTAATTGGTCGCGGAAACTGTGGAAACCTTAGTATCCCTGATATTATTAT
TTTGCTCCACAGTTTATACGGTCATAACTCTGTTAGTATGGGCGGCATTATTGCCAAATG
GTTAAGTCTGAACCGTACAAAGGGGCCCGTCTTTGGAGGCATCTATGCTTCACGCCTAGC
TGCACATTTTAACATACCTATTAGGCATTATGCGAAGGAAGAAAAGGTGTTGCCTCGTGT
TTATCTAGCTTATAAAAGTATGGTGGCACATGATTTTATTGTTAAGAATAGGGAAGGAGA
GCTTAAATATCAATTGTTCTTTAATAAACATCATCATGAGACTATTACCCTGCCTGCTCC
TTCTTTGTTTGATTTATCTGTAGGCCAATACCTTGTTCCGTTGAAGGCTATTCACGCCTA
CTGAAACCCTGCACCAACCATGGAGCCAGAGCCGGAACCACAAGTTGATCCTTCACGACA
GTCTAATTACCAGTGGGATCCGGAGATGATTGnnnnnnnnnnnnnnnnnnnnnnnnnnnn
nnnnnnnnnnnnnnnnnnnnnnnnnnnnnnnnnnnnnnnnnnnnnnnnnnnnnnnnnnnn
nnnnnnnnnnnnnCTCGTGGCGGGCTGCGTCGCCCTGCTGCTCTGGGCCTCCGTCGCGCA
GCTCGtcgccgtcggccgcctcctctccctcttcggcctcgccggcagcgcgcccggccc
ctcgccgccgccttcctcgccccctcccccgccgccgcccccAAGTGCGTGCCTTTCCGC
CTAATTTTTGTTACCACTGGCTAGTAAATTTTATCGATTAGTTCTTGCATCTACTGGCTA
AATTTTATCGGTCAGTATTGTATCTACGAGCAAATAAGTGATGAAGTTATTCAATTTTGA
AATGATACATGTAAGAGTGGGTGCATTTTTGTGATCACCCTTCCCCAAATTCATACCAAT
TTTCCTACCAAAGAAAGAAATATATAGTACCAAATTTGTGAAGTTAGAGGGGTTGCTGCT
GAAAGCTTAGCTGCCTTTAGTGAGAAACAAAATGGTTCGCTCTGGAAGGCATGAAAAATG
GGAAAATTAACTGATTGATATCTCGGTGGGCGGGGGGAATAGAAGCCGCAGTTACCTTGA
TGTTTTGTTGAGATACTTATTCAAGGGCTTGCAAAATTTTGTCAAGATGTTACTATTTCA
GTCAATCGCCAGTTCGCCACCAACAGTAATTGCGACTTTTTCTCCAGGAATCTACAAAAG
CAATGGCTATCTGAAGATATCCTGCAATGGGGGTCTTAATCAGATGCGTTCAGAGGTCAG
TTGTCTGTGCTTACTTGCGCTTTTCAATCCTAGCTTTCCCATTCTAACCCTTCTCATTTT
GAATCTCTCTTATTAAGATATGTGACATGGTGGCAGTGGCGCGTTTGCTAAACCTCACGA
TGGTTGTGCCAGAGCTTGACAAGAGATCATTCTGGGCTGATCAGAGGTTCATTCCATTTT
CTTGAAGAGGTGCTCTATGTATTAACCAGGTTGATATCTTAAGCGGCTAGTGTTCTGTAT
GCTTTTCAGCAATTTTGGAGACATATTTGATGTGAGGCATTTCATTACCTCATTAAGAGA
TGAAGTGCGCATTGTCAAACGGCTGCCAAAGAGGTTTGGTCCAACAGATTCAGGCATCAT
GCTGGACATGTCACCTGTGAGCTGGTCAGATGAGAAATACTACTTGCACCAGGTTTGTCA
GCTTATCTGGGATCCATCCTTGCTTTATGGTACATGTATTGCTATGTGCTCTTCATAGTC
TCTCACTTGTGCAGATCTTACCACTCTTCAGCAAATATAAAGTCATCCACTTTAACAAGA
CAGATGCTCGGTTAGCAAACAATGGCATCAGTACTGAGCTTCAACTTGTTAGATGCCGTG
TTAATTTTCGTGCTCTGAAGTTTACCCCTCAAATTGAGGCACTGGGGAATAAATTGGTAC
AGAAACTTCGAGACAAGGGATCATTTGTGGCATTGCATTTACGATATGAGATGGACATGC
TCGCATTTTCTGGTTGCAATCATGGCCTTAATCCTGAAGAAGCCGAGGAACTCAAAAGAA
TGAGGTACAATTTTCGGTGTACAGTCTTTCACCTAACATCAATAAATACATAGCAGCCTT
TTTGATACTGAATCAAGTAATTCCTCAGAGAAGAAGGATAATGATTACTTTATTGATTCT
TGACTTATCTACAGATACGAGCAATGGTTACATAGATGTTGTATATATTAGTTTGTTCCT
GTGGCCCTGCATACATTTCTCAAGTTTTTATTGCTAATGTTTAGAGCCGGATGCAGTGTA
ACATCAGTATCAGTCTCAACAAATGGCGCTTTTTCATACATAGTTTCCCATTTCATGATG
GATTCATGTCAATGGAATAGAAATTCAATTGCTCATCTGTTGTTAGCATAGTCAAATTGT
CTAAGTGCCATCTTATCTTGGTCTTGCTGTTTTTCTTGAGCTGAAAACTGATGCACAAAC
TTTGAATCACCAGAATCCTACttttttttCTATCAATCAGATATGCATATCCATGGTGGA
GAGATAAAGAAATTGATTCGAAAACCAAGAGATCAGAAGGACTATGCCCACTTACGCCTG
AGGAGACGTCACTGGTTTTGAAAGCACTGGGCTTTGAAAAGGATACTCTCATATACATTG
CTGCTGGTGAAATTTACGGGGGAGAAAAGAGATTGAAACCATTACGAGCTGCTTTTCCAA
AACTTGTAAGTGTGTCCAACACTTTGTCAACTACATTGGCTTGTTCATGTTTCGTGGCAA
TAACTATAGTGCAACTCCTGACTATTCAATTGCAAGTGAGATTTTGCTCGTTTCTGCCAG
CATTGCTTACAGTTTCTGACCTTCCATGCCATGTGTCTAGAGTGTGATACTCCCCCTGTA
TGGACCAAACCTGCTAATATAAGCAATACCGATTATCTTTCAGGTAAGAAAAGAGATGCT
GCTAGATTCAGAACCTCTGCGCCAGTTTCAAAACCATTCTTCTCAGATGGCTGCACTCGA
TTTCATTGTATCCACTGCTAGTGATGTGTTCCTTCCTACCTATGATGGTAACATGGCGAA
ACTTGTTGAAGGCCACAGAAGGTATCTATACAGCAAGATTTCATCTTATAAAAACAATCA
AATAGCTTTTCAAGATATAGTGTGTAGATATAGCCATCTTCTGCAGCAAGATTTGTACTA
GTTTACTCTTTATAAAAATAAATAAATAGTATCATCTGGTCATAATTATCTGGTTGAATT
TCTATCTTCAGGTTCCTGGGTTTCCGAAAAAGCGTGTTGCCAGACCGACGGAAACTAGTT
GAACTTATAGACTTGTACAACAACAAGACAATTTCTTGGGAGAATTTTACATCTTCTGTC
CAAGAAGTTCATAGAGGCCGTGTGGTCCAACCGTCCTGTCGGCGAAAACTCGAAAACAAG
CCGAAAGAGGAGGATTATTTCTACGCTAACCCCCACGAGTGCCTGGCCAATTCAAGCCTG
TGCAGTGGAAGCAAGGATACAGTCACTGTAAGGTGAGCACATTTGCAGCCTTGCCTGTGC
AAGTTACTGTTTGCGATGATCCGCGGACTGAAGCCGGCAAGCAGGCAGAGTCCCGATGAT
CGTCTAACCGATGTTCCCAGTGTTCTGTTGTATAGGTCAGGTTTTTCTTTTCTTTCTATG
CTGCAATCCATTCATTTATTTTGAAGCTTGCCGAAATAGGTAGGAGGCTTTGTGTAAATT
TTTGTTGGTCGTTTGCTCTCTTGTTCACTGTTGATTTATTCATGATGATGATGTCGAAAG
GGATATACAATTGCCATGGTGACCAATTGAGAGGCATTTTGGTTTCATCAAGTCTTGTTA
TTTTTTCTTGACTACGCaaaaaaaaGTGTTGTTATTTTTCTTGAGCTCATCATTTCCTTT
CATTATCCATGTGAAAAGCTTTCTCTATCTATCCCCGCCAAAAATTTATATAGAAAATAA
ATGAAACTAAGCCACGCTAAGCTACAAGGTCAGCGTCTGGATTTCAGACGGCCGGCGCCA
CCACGCCGGCGCTCGAGCCTTGTCCTCCTCTCGTCGGAGAGCTGCCTGGCGAACCCGGCG
AGCGCGTCGGCGTTGCTCCCGGCCCCCTTTACCTCCTCGTACCTCCCGGTCTCGACGTTC
ACCCTGGACACCCTCTGCGCCAGCATCCGCTCGCCGATCCTGAGGAGCTCCGCCATGTTC
TCGGGCGTGGCAGCGTCCACCGTGGCCGCCGGGCCGTGGAGCGAGTTGTCCTGGATGCGG
AGGTAGTCGCCGTCGCTGTGCAGCGACTGGAAGAGCACGGCGGCGTGGATGTCGACGAGG
TCGGAGCTGGCTGCCATGAAGATGTCGATGATGGGCGCCATGCCCTTGTTGCGGAGCCAG
CTGATGATGCCCCACTGGGAGCACTGCTTCGCCGTGTACAGCCCCTGGTCGGACGTCGAG
CCGGTGCCGACGGACATCACCAGGAACTTGCCGCAGTCCGACGGCTTCACCGGGTACAGC
TCCTCCCTGTCCTTGCCCATCATCTTCTTGGTGATCTGCGTCATCGCCACCATCGTCTGC
GTTTGTCACAGCTCAGTTCATCAGTGTGATCGGGTCGGGCAAGCGTGTCTGAACATCTGA
CAGACGGACAGACGCTTGATTGGTTACCGGATTGTTGGCGGCGACGCCGCCGTCGATGAG
GTTGTACTCGCGCTCCTTGCCGTTGCCGTCGTGGGTGTGGAAGTGGTGCGCGGGGAGGTA
GGTCGGGGCGGCGGAGGTGCCGATGCAGATGTCGGCGAGCCGCGCGTTCTTCAGGGGCAT
GCTCTTGGCCTGCACGCACGCACACATGATCCATCACGTTTTTAGCCCCATGTCTGTCTG
ATCCATGATCCAAGTATAAAATTAGCATATATACGTCGTATGTGGAGAAGATGATGGGCT
GGAGAAGCTTGACGTCGAAGGTGGGGATGACGACGTCGGTGAGCGCGTCGCACAGCCTCG
TCTCGCCGAGCATGCTCCTGATCTTGCCGTGCAGGTACTTGCCGCTGTACCTCGGCCGCC
TCAGCGATGCGGTCACCGCGGCGAGCGCGCACCTCCTGGCACAGCTCAACACAATCCACA
CATCAACCACCAGTTCAGCTCGCATGATCCATGTCCATGAGATGAGATCGTTCGTGCTCT
CGCCTTTGAGGGAAGATGTAGGGCCCGTTGTCGAGGTAGAAGCGGTTGACGTCCCTGGCG
GCGAAGAGCGGGCGGCCGTCCTTGCCGGGCGCGGTGATCATGGCGGTGATGAGGCCGCCG
GTGCTGGTGCCGGCGATGCAGTCGAAGTAGTCGGCCAGGCGCGCGCCCGGGCCGTCCAGC
TCCTGCAGCTTGGCCTCGAGGAAGTCGAGGATGGTGCCCGGGATGATGCCGCGGATGCCG
CCCCCGTCGATGGTCAGCACCGTCACCCGCTGCCCCGGCGCCACCGGCTGGCCGACCACG
CTGCCCGCCATCGCCCGCGTGCTGCACGACTCGCAGGGCCGCCGGCACCAGTAGCTTGCC
ATCATCGACCCGGCGGCCACGCGTCCGATCGATCAGCCGACGTTGCAAACCGACGTACGA
CACCTCGGTCGAGAATCAGGAGGAAGAAGACGGGATCGATCGCCGCACGAGAGGGTAGGC
AGACCGATGGCGGTAATTGGTGGGTTTGCTAGCGGCGAGCGAGTGGCTGCCATGGTTCAT
GCCGTAGCGCGCGCTGGTCTATTTTTGGAGTGAGAGAGGGCACAGTAAACAGTAAACAGT
TTGCGGGTGTGGTTAACTGAAGACATGCAGACATGCAGTGGAAGAAGAAGGAACCGGTCG
GTCTTATGTCGTGGCGCACACAGTGCGAGAGCGCGTTCACTCTGACCAAACTGAAGACGG
CCCAAGCTGAGTTCACTGCAAACTATTCTATGTATCGCTCATGACGAAGCGTAAGTGAAG
TCTCGGCTGGAGATCTTGACCGGGtttttttttGGTTCGTTCGCTAGCTAGCTCGCTGTA
GAGTTTCGTTGGTTCTTTTTCTTGtttttttGAGGGAATCTTTTTCTTGTTTCTGCCTGT
TGCTTGGACTGGTCCGGttttcatcggatttcgtctttcttctcttttttgtgtttttct
ttacgttttttatcaggttttgtgttctttcttttatgtgtttctttacaatttctatgg
ttttcttttcgtttccatagattttctattattttatttttgtatatatttttctttatg
ggtttcaatgttttttctttttctgtgtttctctttgcagctttcattggttttcaatgt
ttttttattctttccttttctatgtgttttatttaatttttcatgcccctcaacttttaa
aatgtttccatcgattttttcttcggtttttgtttgtcttttaaatttctttctttttat
gtgttttttgtatggtttcctttttcccttttccttatttaatacatgtctacttttttc
AATACAAATTATAAAATTTTCATATATATCTACttttttttACATATTTGACATTTTTAA
GTATATGTTTGGTTGTGTGCtttttttCATATATGAAACATCTTTCTGTACACATTGAAC
AGTTTTAAAATACTACCCCCCTCCGGGTTTATTAGGACCCCTTTCATTTTGAGCCAAAGC
TTAATCATGTATTTAACTAATAAAATATACACTATATGTCACGAAAACTATATCAAAGAA
TACCTCTTTCAAATGCAAATACAACAATATACTTTTTGTAGCATATACTTTATATATTTT
GAGTTAAATATATGGTCAAACTTGAACCCAAAATACAAGGGGCTTAATAAACTCGGAnnn
nnnnnnnnnnnnnnnnnnnnnnnnnnnnnnnnnnnnnnnnnnnnnnnnnnnnnnnnnnnn
nnnnnnnnnnnnnnnnnnnnnnnnnnnnnnnnnnnnnnCGGGGTGCTTGGGGGAGGGGGA
AACGGCGACACATCCGGGACGGACACGTCATCCATGGCGGCGGCGGCGCGCGGCTGGGCC
GGCTGGGCTTCGACCCGGCTCGGTCCGaaactttttttaaaaaaagatgctgccaagaaa
aatcttaatagaatataaaaaaattctaaaaatgccaaaaaCAATTTTCACCGTCTAAAT
AGAATATTTAGAACAAAGTGAACATTTCCTTGGCCTAAAATGCAATTTTAGAAAATTGCA
TATTTTTCTAATTCAAATAAAATAGTGATAAAATCGAAATAAAATTATTTATTTGATTTT
ATCATTTTTCCTCCAATATTTCATTTATCTTGGAGAAGTCATATTATCTCCTCTCATATA
TTTTTAATATTGGAAATATTATTTGGAGAGAAAAATAATTAAAACCAAAGTGATCCACCT
CTCAATATTTGAGAGAATTCAAATATGAAAAATAATAAAATCCCCAACTCCCTCCATGGG
TCCTTGAGTTGCTTAGGATTTTTAGGATCACAAAACCAAGATGCAAATAAAATCTGATAT
GCATATGGTGACTTATGTATAACATTCCAAATTGAaaatttgggatgttacaaacctacc
cccttaaggtgaatctcgccctcgagatttggattggctagaaaataggtgtggatggtc
tttccgtagatcatcctctcgttcccaggtggcttcatcctcggtatggtggctccactg
aactttgcaaaacttgataaccttgctgcgggtaactcggctggaaaattcgagaatctt
gactggtttctcctcataggtcggatcaccatccaactgaattgcttccaggggcactgt
atctctcagaggaatatcagccatctcagcatggcacttcttcaactgggaaacgtgaaa
cacatcatgaactcccgatagtccttcgggtaactccaacttgtaggccatttctcccat
acgttccaaaactcggtatggtcctacaaatctcgaggctaactttcccttaactccgaa
acgtttaactcctcgcaggggtgacactcgaagatatgttctgtcttcgatttcatagac
tgcctccttgcgttttgtgtctgcataactcttctgcctggagtgagctaccttcagtct
atctcgaatcaacttaaccttctcttctgactctttgatcaaatctggtccaaacaactg
acggtctccaacttcatcccacatcaatggtgtcctacaccttcttccatacaaagcttc
gaaaggagccatcttcaaactggcttgataagtgttgttgtatgagaactctgtgtaggg
caaattatcatcccaactagatccataatctagcgcacaagctctcaacatgtcctccag
aatctgattgactctctcagtctgtccatctatctgcggatgaaaagctatgctgaactc
tagcctggtacccaaagtctggtgcaactggtgccaaaactttgaagtaaactatgttcc
tctatctgatacgatagtcctcggaactccatgcagacatacgatcctggtcatatatat
cttggccagcttcgcactcgtataggtggttttcacttggataaagtgagctactttggt
cagacgatccactactacgcaaatagaatcatatcccgatcgggacctgggtaatccggt
gataaaatccatgccaagcttgtcccacttccatttgggtattggcataggctgcagtaa
tcctgctggcttctgatgttctgccttcactctctgacatacatcacatactgctacata
ctcggcaatatccttcttcataccagcccaccagaaacgctcctttaaatccaaatacat
cttggtgtttccagggtgtatcgagtatggcgagtcatgagcctcctgaagtatcaactt
cttgatatctacattactgggcatataaacacggtcttcaaaccacaaggtgtcatgctc
atcttcacaaaaacctttggcttttcctttgctcatcttctcctttatctcagcaatttc
ctcatcatccttctgagcttctcgaatctttcccaataatgttgactgaatttctaatgg
tgcaacaaaacctctagggactatctccaaacgtagctccctgagatcttcggctaactc
ctttggcaatcctccgcttacaagggtattggcataactcttctggctcaaagcgttttc
tacgacattggccttgcctggatgatagtgcaacttcatatcataatcctttataagctc
caaccatctcctttgcctgagattcaactcattctatgtgaaaatgtacttcaaactctt
atgatccgtgtacacatcgcaatgatttccaataagaaaatgtctccaggtcttgagcgc
atgcactatagctgctaactccaaatcatgcatggcataattcaactcatgcggtcgaag
ctgacgtgaggcatatgaaacaactcttccgtcttgcataagtacgcctccaagtcctaa
gcgagatgcattgcaatacacttggaaatccttgcgtatatccggcagaatcagcactgg
ggctgtaaccaaacgtttcttcagctcctaaaaactttcctcacattcatctgtccattt
gaacttggtgtcctttttcaacaactccgtcatgggcttcgcaatcttagaaaaattctc
gatgaatctccggtaatatcctgcgagtcctagaaaacttcggatctctccaactgaggt
gggtgccaaccactccgtgacagactaaaccttggtaggatccactgctataccttctcc
tgatataacatgtccaaggaatccaacttccttcaaccaaaactcacacttgctgaactt
ggcatatagctgatgttccctgagtttctcgagaactaaatgcaaatgctccttgtgttc
atcttcattgttcgagtataccaaaatttcatcaatgaacaccacgacaaatttatccaa
gaactccatgaacaccttattcatcatactcatgaaataggcaggggcgttagtcaatcc
aaatgacataaccgtgtactcatatatcccgtacctcgtggtaaaggctgtcttaggaat
attctgttctcggatcttcagctggtgatatcctaatcaaagatcaatcttggaaaatac
tttagctccttgcaactggtcaaacaaatcattgatcattgacagtgggtacttgttctt
gatcgtcacttcattcaatgcatgataatcaactaccattctcaaagatttatccttctt
ctcaaccaagagaactggggctccccatggtgacgaacttcggtgaatgtaacctttctc
caataactccttaatctgtttcttaatctcctccagatcatttgcggacatctagtatgg
tctcttcgatattggtccggtgcttggcaacaactctatcaaaaactcaatatatcgatc
cagtggcatgccgggtaactcctctggaaatacatccggaTAATCCTTCACTACAGACAC
TTCCTCTTGAACAACTCCCCGTGAGAGAATTTACGGGAGTCCTCTTTGGTGCATGCCCGG
ATACATACTTAATCCTTTTTCCCTCCGGGGTGGCGAGCAGAATTGACCTACTAGCACAAT
CAATGTTTCCTCCATACTTCGTTAGCCAATCCATATCCAGTATCACGTCAATCCTTGTGA
CTCTAGAATTATTAGGTCTGAGGGGAAAACATGGCTGCCAATGGTTAAGGGTAACCGTTC
GCACCATCGGCTGGCCATATACTCTACACCTGGTGAGCTTACTAACAAGGGTGTCCTAAG
GGCTAAGGTGGGTAACTTAAACTTGTCCACAAATCCCCTTGAAATGTATGAATGTGATGC
ACCAGTATCAAAAAGAACGAGGGCGGTAAATGACTTAACCAAAAACTTACTGATAACTGC
ATCTGGCTGCTCTTCAACCTCCTCCACGTTCACGTGGTTCACTAGTCCCTTGTTGAAAGG
GTTGGGCTTCTTCCTAGAGCTTCCATTGCCATTTCCATTCTTTGCTTCAGAAAATTCAGT
GGTGTAATGTCCAGTCTTCCCGCACTTGAAACAAGTAATGTGACTTAGATCCCTCTTGGC
GGGTGTGGCTGGGTTAGAGCGGTTCTGATTACTGCCTGCTCCATTCCCATTTCCATTCTT
GGGGCCACTATGGTTATGCGAACTTCCTCCATTGTGGGTATGGCCTCCATGGTTATGGGT
ATATCCTCCCGAGTTCGGGGTGAAACAAGGCTTCTGCTGAGCTCCTGAATTGTACTTCCC
TGGTCCACACTTCCTTTTGCGACTCTCAATTTACTGTTGCTTCCCTTCAATCATAAGAGC
CTTATCTACCAACTCCTGGTAGTTGTTAAATGTTGCCACCATTAACTGCATGCTCATCTC
ATCATTCAgcccttccataaacttctcctatttcgcgacatctgtggccacatcatctgg
ggcatagcgagctaacttgctaaactcatccatgtactgccccacagtacggttgccctg
gcgtaagttgcaaaactcacacttcttcatgctcatagctccagttgggacatgagcagt
gcggaatgtttgctgaactgctcccaagtaacattggctatagggaaagtggctgtgtaa
ttctcccaccatgaggctgcaggtgcatccaattggtgtgcggcaaaacacaccttctca
gcgtctgtgcaacctgcactggtcagctcccttccaatcctgcgtagccagtcatcagca
actatgggctcggtgctacgggaaaacaccggcggctgcaacctcagaaaaCGGGCTAAG
TTGTCAACTAGAGGTGGTGGCGGTGGgttgttgttgttattattattattgttgttgttg
CCTTGATTCTGAACTAGCAACTGCATCAGTATATTCTACCGTTGGATCAACTGAGTGAGC
TCTAGTGGGAAGGAAAATCCGGGGTCATGTCTCGGAGGCATGTGATGGGTTTAGAGGGGA
GAGATTAGAATAGAATGAGGTCTAGTGAGAAAGCACTACCCATATGCACATGAGAAAAAC
ACAATCATATCACACCAAAACAATTTCAAGCAAGGGCATACAATCGATCTAACTATCGTC
ACAGTGCTCGGACTACTAATATATAACTGGGGGAAATACTACTAATAATATGGTGGTCTA
CTAAAAATTTTGATCGGTGGAAGACTCGTCTTCATAATCATCACCACTACTGTCGGGGCC
GGAGTCGGTATCATCGATGATGATGTAGTCCTTGGGATGGTCGTCATCTCCTCCTGGCGT
AGGGTCTCCCATAAATACTCCTAGCTGCCTTGTCAGGTCGTCATTCATCTCCACTAGTAT
TGCGATTTCCTCCTCGTATTCGTCACATGTAGACTTGAGTTCTTCTTCATGCTCCATATT
CCTAGTCATCAACTTCTTCAGATCTATCATGCTTGCGCACATTTGGTTCTCCTGGCGACA
AATGTGCTGGTTTAACTCCTAGATGTAAGCTGCAATGGACCTGTCCTTCCTGGTGCTGAT
CATCTCCCATTGCTCATCTCGGCGCCCACATATCTGGTAAATGGTGTCCTTAAGATCCTT
GTGATAAACTTCGCCGATGCGTCCTATGGCGATGTGGGCTGCCATGCTCTTTCCTAGACT
CCAGGTTGGTGCATCAAAGGAAAACTCTATGGGTTTAGTAACTGGCATGAATTTCCTTCC
TGGAACTTGAACTCGAATCATCCAATGCTCCTCTTCTGGTAAAGTGGCGGTGTAAGTCCT
GATGAAGCTTGGTATTCCGATGTTCAGGTACCTAGTGACTTCCTTCAAGTGTCGTCCAAA
CACTACaaaaaaaTACACTTCCGTGATGATACATGTTTGTCATAGTAGGTCACATTTTCT
GTCATGCATGTACATCCATGAAAAATTTATGACAGAATCAAGATAGTCATACTTGTGCTG
TCGTAGAAGTGTTCCATGACATTAGCAAAATTATGGTCACAGAAGTGTCCACTTCCATGA
CGATAAATCGCGCGTCACAGAAGTGCTTTCGTCAAGGGTGACCGACACGTGGCATCCACC
GTAACGGAATGCCGTTAAGCTATCGTGTCCGGTTTTGGATCCGATAACCTGTTAACAGCC
CCGGCTAATGGGGATTTTCCACGTGTAAAATCATCATTGGCTGGAGGAAACACGTGCCGG
CTCACCATTGGGACAGATGTCATCCACTCATTGGACCCAAAGCGCCTATGATACGTCGAC
ACGTGGCACGGCCCAACAGAGGCCCATTCCTATGAAAAGGCCGGCCCGTTTGACTTGGTC
AAAAGGTGGCGGGCCGGCCCACGGCAGGCCTATTAACAGCTTGTTCGCATATAGCCCATT
TACAGCCCGCTAACCCAGGGCCCGTTTACGGCCTATCCTAATTAGGCCCAATAGCGTCAT
CTGGGCCGTCCAATATAATTCCAGCCTGTTTTAACTTCCAGCCCATGTATGGCCCATGAC
GTCTTTTGGCCCATATGAGGCCCTTAGTAACCCTCGACCCATTAACGGCCCGTGGTAAAA
TTGGCCCGTAATGAACAGTGTATCACTTTATACCCATTAATGGCCCATTATTCCGTTGGG
CCGTTTCCAACCCATGTTATCTTTCGTCCTTCTCAAGGCCCTTTTTATTCCTGGGCTCAT
TTCTAGCATTCGTTTACTTTTGGCCCGTTACTGTCATTTTCTACTTGTGGGCCAAATACA
ACCCGTGGTTATAGTCGGCTCGTTTGTGGCCCGTTAATATGTTGGGCCGTTTTCATAGCA
TCATCAAATACAACCTATTAACGACGGCCCGTTATGGTCGGCCCATGAACGGATGATTTC
ATCTCTAGCCCATTTACGACCATAATGTGGTCTGTTATTGGCCCATGTTTGGCCAACCTA
TCACacgacccgtagaaggcccattgatgatacggcccgtagaaggcccagtgtgtctac
gccccgtagaaggctcattgtttctacggcccgtaggaggcccatGTTAACTACAATAAA
TATGTAGCCCATTGTTAATGTGGCCTAGTTTTAAAAAATAAGTTATTGCAGCCACTAGCA
AACCACGGAAAAAGAACTGCACTGACTACAAGAAAACAAATAAACAAGACAACGGAAATA
AATAAGCAAGCAACTTACGCTAGGCTATCATGGCTATTACACATATTACATCCACTGGGC
ATCAAAGTTCGCCACAAGTGCAAATATAGGGAACAAAGCAACATATAAACACCGCAGCAA
AACAAGTCCAGAACTGAAACCACTTTAGAAGAGCTCAAGAAACAATATCCTGGGTACCCA
TAATGCTGGCAAGATGCTTAGCAAGCTTATTAACTTTCTATTGTTTGGCGCTTAAATCCT
CCAGCACTTGCTGTTGCACCAGAAAGTATGCATCTGAATTCTGCGGGGACATCCTCAGTC
CTTCGGCTTCCTGTCGCATAACATCTGATCGATGTCTTTCAACTTGAAGTTGAGACTCAA
GAAGCCGAACTGATTCAGGCAGtgtcgtgaattgtcacggcagatgtcctagcgaaagga
cttagtcgtagggccatcgcaactaggaagcttaaaggggttaatcgtgacaaaggacac
gagagggttatactggttcggccccttatggtgaaggtaaagcctagtccagttgatgta
gtattgctaggtttcgatgaccaaggagcgaatacactagcttggctctcgatctgttgt
ttcttgccctaagccgtcgccgggtcgtccccttatatacacaggttaactcctgacggc
ctacagagtcccggccggctcatataacgtgttcggctcggtgactccttttacatgcct
tactttacaagtcttactcatacatggcggtttacaattacgggccttaagccgcctctg
ggcttgggcctagtacaagccttatgatgaatcatcgccttgtatatccactgggcttct
tttagtaacccaccattaggattgacccaacccctcctgggcgggtCATACCTGGTAGTT
ATATTACCAACAttaggccccaggttgatttgaactttgttcttatcaatctccaacact
tagacgaaatcaatcttcctatgtttgtaaaagctctgtaacctgccatgacgtcatctt
cagaaaatatgaaagtctgccatgatgtcatcttcaacagatccttatctttaaatgtct
tccgagaatcgaggcgtccatttagctggataatcattatttcggtcttccttgattttt
gcacctgcccgtttacctgtttccttataaataggcacgaccggtccttcctctttcttc
ttcttccttccttccttcaccatcactctgcctctcgagctccgccgccgccgcagcact
caccgtcgtcctctacgttggccactgcatcacccttagctcgtctagagaaaagcggcg
acccttcacagtagatctgcattcataagttcctacccttccgcacacttagatctgtat
tagggttgctagttcatcggtgttcttcgctgttcatcacagactttcttgtagtttcct
caccgcaccctcttttgatctaaaagaagtgtagaacttacgcggtagttgttttacatc
cattttagatgctagcagatccctttctcttgtacaaatgtctctttagagctgaagaac
tcctctgcgctaattttttaggtttaaatttatttttctgttctgaaccatcttgatcca
gaaTAATAGCAATAGCTTGGGAACCATGTTTGTCTCAGCACTTAGCCAATTCTGTTTCTG
GCAACCTTCGAATATCTTTAGTCATGGTGGCTTATCATGCCAGCTCACTTTTCCTTTATA
TGTCATTAGCCCTTACTTAAGCCGCCATTATTCATCTGTACTATCATCCTTTAACCTGTA
ATTCCACCaataaattgaactggcacattactttcttttcagtttattattttctcatca
tgccgtcaaaagcgccaacaatctgcaactgggtaccttccacagtcactgatgacattt
tgaaggactttgtctctattggatatttgccaaataagaatgttatgtcctatcatgctc
ctgacccggccgaagagcgacctcagccaaaagacggagaagtcatcatctttactgatc
acatgaaccggggttttgcaccacctggctcaaagttctttagagacgttctgcattttt
tcaagcttcatccccaagatctaggacccaactccatatccaacatctgcaactttcaag
ttctttgtgaggtttatttGnnnnnnnnnnnnnnnnnnnnnnnnnnnnnnnnnnnnnnnn
nnnnnnnnnnnnnnnnnnnnnnnnnnnnnnnnnnnnnnnnnnnnnnnnnnnnnnnnnnnn
nAAACACAAGAACAAATTTGACAGGTTGTGCTCCGGGTTAAGAATTCTTGTAAACTGGTA
CCTGATCACCCTTAAGTCCTTGTTATTTCCTCCTTCTGGGAAGTCCGGGTCAACAGACCA
GCTTCATAATCAATTTGCCGACATTGGTTTGTCACAGAGAAATATTGTGAAGAATAACTC
CTTTGACTCAGCTCTCAAAGCGCCGGTTTAACAAATATGGGTCTTGAAATACTTATCTGA
TATTCAGCCGGTTTGAAGATGTAAAACTTGCCGGTTTAATATTACCAAAATGGccggttt
ataaatattgatggcaccgagtcataattgttgtcgacaccgggtcatGTAATTGATCTT
CCTGATTTGCTCAAAACTGATAAAATGAAGATGTTCCTCCTTTATATGCATAATACCTGT
AGCCCCAAAGTCTTAAGAGGAGAATAATGATAACTTAAGACTTGCTCCAATAAGTGTTTC
AACCTTGAAGAAAATCCAGTTTGTTCATCTAAAAACTGAATACTCCATATATGTAGCCCT
CAAGTGCCAGGTTGTCATGCTTGCAGCAACTTGGGACTTGTAATTGCTTATAAAAACTTC
AATCGGTGTAACCCCCAAGGACCGGGTCATTATGCAATAATGAGCAGGAACTTTGTAAAT
ATAATTACATAGATTTTAGCAGTGATGTGTAGCCCCCAAGGGCCGGCTCAGTAAGATAAT
ATTGAGCTAGGACTTTAAATATACTTCTTTTGAAAAGAACATCATATGATGTAACCCCCA
TCATGGGGTTTGAACCCACGTCCACAAGGTTAAGAGCTTTGTGCTTTACCAACTAAGTAG
TGGACCCTTCAATATAATGGAATAAAACTTATGTACCTTGAATTGTTGACAGGCGCAATT
GGCAGCCCCCAAGGGCCGACTCATTATGATGTGATGAGTCGCGTCTTCAATAAGGCCAGT
AAAATTGTCTTTGCATTAGCCCCCAAGTGTCACGGTGCATGCTTGCAGCGACATGAGACT
TGCATGTAATCTCAATTTGAATAATGTAGCCCCCAAGTGCCGGGTTGTAAGCCTGCAACG
ACTCGGGACTATTCCTTCCATTGTAGAATAAATCATATCCTTTGATAAAATAGTAGACAT
TGCGCTACTTTGAAAACTCAATAATACCGGTTATTAATAACCATAAAAATCCAGCCATGT
TGGCTATTCAAGATAATATAATCCGGTGAAAACCTTATTCATTCAATATCATAATGAAAA
TTCAGCCAAACTTGGCTATTTGAATAATATAACCCAATGATTTATAAGCGCATGATTCCA
ATGGCGCAATCCAAATATATATATACTGGCGACTTATAGTCCAAAGCCAGGCCAGTTTAA
CAaacatgtttctgtatacaacaagtttaaagtgtcctggcggtttaccgccggacgggt
cataatgcccaacatataacccgggtttataaccaagnnnnnnnnnnnnnnnnnnnnnnn
nnnnnnnnnnnnnnnnnnnnnnnnnnnnnnnnnnnnnnnnnnnnnnnnnnnnnnnnnnnn
nnnnnnnnnnnnnnnnnncccctctcccttggccctatatatagtggggggaagggaggg
caaccatacctaagccctggcgcctccctcgccctcccatgacacatctccctcctcccg
cagcgcttggcgaagccctgttggaatcccgctacttccaccaccacgccgtcgtgctgc
tggatctccatcaacctctccttcccccttgttggatcaagaaggaggagacgtcgctgc
tccgtacgtgtgttgaacgcggaggtgccgtccgttcggcgctaggatcatcggtgattt
ggatcacgacgagtacgactccatcaaccccgttctcttgaacgcttccgtgcgtgatct
acaagggtatgtagatccactcctccctcgttgctagatgactccatagatagatcttgg
tgacacgtaggaaaattttgaatttatgctacgttccccaacaagacacacaagttgatt
tcttagtcgtgtgacgtgccccctctccacagatttccacctcagtcatattgtcatagt
gcttaggcgaagccctacatcggtaacttcatcatcaccgtcaatatgctgtcgtgctga
cggaactcacagtcgggctcagctggatcaagagtacgagggacgtcatcgagctgaacg
tgtgcagatcgtgaaggtgtcgtgcgttcggtacttgatcggttgggtcatgaagacatt
cgactacatcaaccgtgttacttaatgcttccgctttcagtctacgagggtacgtggaca
tactctcccctctcgttgctatgcatctcctagatagatcttgcatgatcgtaggaattt
ttttgaatactgcgttccccaacaAAGAATAGAGAACACACTACTCCTAATGTCGCGGTG
CATGAGATGGGAAGAGCTCCAGTAGGTGAACGTTGGAACAATGGAATAACCTGAACATTG
TGTGTGTTGATTTTGCATGTGGTGAAGAGGAGGATAAACTGATCTGGACGCTCTCTCCTT
TAGGGGAGTTCAACGTCAGTTCTTCTATTTTGCGATGTAGAATGTGAAGAGAGTGCCCAA
GATCACTCCCATACCCAACTTGAATCCGGCCCAAACGTCCGGACTAACCGGCAGTCCCCA
TATTTTGTCTATAGCTGGGGCGGATATATGGAGGCATTGGACGCGCTCTGCATCGCCGCC
ACGTCAGACCGGTCCAGTCTAGCCCACGCTGCGCCACCACCGTCCTCACGAAAAACTCAT
TCGCTCGGACAAACCCTAGTCACTTTCAGTCCTCTCGCCATCTTTGCTCCCCTCTCGTCT
CCTCCACTTCCTCTCTCCCAATCCATCTGCCCCTCCATCATGGCCAAGTCCGGCCATGAC
TCCGGTAGCGAGGAGGACGCCAGCTCCGGCAGCGATGCATCGCACGAGGAGCTCGTGGTT
CCGCGTCGCCATCCAGCACTCGTGGTTGGACACCGGTGGGAGCTCGAGCTCCGTGGCGTC
CGCTACCAGCTCCTCCGGGCCCCTCAACCACAATGTGGCCCGCGCTCGCTCGTCCCGCTC
TGTGCTGCTCCAGATCCGGAGCAGGGCAAACGTCTCCCCTTCCCCTCCGGCGCTAGCACC
GCTCGGGCAGCGTTCGGTGCTCGTGCCCGTGGCTCCCCTGCGGGTGCGCCGGAGACGGAG
GCCAAGGCTGCCCGATGCGATCTGCGGCGGAACCCGCCTCTTCTCACCAGCACTCCCACT
TTGTCCCCCTCGACTCGGAGGAGGCGCTCCTCTGCGAGGTCATGCGCCGATCGCTGACCA
CAGCGGAGTTGGACACCAGGTCCCTACAGCGCAAAAACACGACGACACTCCTGCTTGGGC
TCAAAGCATCTGAGCGCCTCGCGAGGGAGAAGAAGCTCTCCACCGCCAAGGTGGCTCGTC
ACGCGAGTGAGCAGGCCCGCGCCATTAGCCGCTTGTCCGGCTACTTCTCCTTGGCATCGA
AGAGCAGCACCACCAACACAACAAAGACGACGACGATCCTCCTGCCACGAGTGCATACAC
GGAGTAGATGGACTACTGCGGAGGTGCCACAAGGGCAAGGGCCCGGTCAAGAAGTGGTGA
TCACGCCCTCTCCACATCGTTTATGTTTATTTTGTTTGTAATTTAATCCGGTGAACAATG
TGTTTTGGGTCCGATTATGTCTGTCCGATGAACTGTGTAGTTTTATCTCGATGGATGTTG
ATCTACGTTGTTTTGTTTACGTTATTGCATGCATTGTATGGATTTCGTGCGGGCATATGG
GAACTACGGTTGTGGACAACGAGAAATGGGATTGTCCGGTCACTGCCAGCGGGCGTGTCA
TCCGGACGCGtccgcggacatatagggactcatattaggcaactccgccgatgtataggg
actcatattaggcaactATGGTTGTAGATGCTCTTATAGATTCATGCGGTGTGTTAAGAT
CTCCCTTAGAATCAAAACTTCCCCCTGGTGTGTTAAGACCCACCTGTCTTGTTTATGGAT
GCGGTGAAAGCATCAATCATCTTTGCCCTTTGGCCAGGTATGTTAGGAATGCAAGGCAGT
GATCAGCACTTAAAAACCTGCAGCTGGTGCTCTTTGGGCAATATGGAGAGTCAGGAACTT
AGCTTGCTTCCAGCCCCAATGGCCTAGCAACCTGGGTGCTGTTGTTTTTCGGATTTGCCG
CCGTATTGAACATTGGAGTGTTTTGTAGGGGAGGGAGCATGCAAGACTCCGCTACACGAA
AATGGTGGAACACATCACTGCTGAAATCTTCAATGTTGGGAGATTCCAAGATTGTGCTAA
AACCTGTAGCTTTCTCTTCCTGTTGTTGTCGTCCGTGGTTTTTTAGTCCTGTAATGTTAC
ATGGAATGTTTCCTTTTCTCCTCACCCTCCTCCCACCTGGTTGTCTATCCTTTTTCTTCT
TATGGTGGTCTTTTGCTGCGTGAGGTAGTTGAATTGATGTGATTGGATGTAAAAACCTGG
TTTCTCTTATGGAAATCGGGGGCAATCCTTTTACTaaaaaaaCACGTCATGATCATGATC
ATGACATATCCAAGAGAACTACTTGATCACCATGTTCCCAAGTCAGTAGATGACATTGAC
TGCAAATGCCTGAACATCACACCTGCATCTTTACATTGTAGCATGGTTTGATAAAAGGAA
AGGAACACGGTTTACATTGTAGCAATGCAAATCAACCTACAACTTCATAAAGGCATTGAT
ATTCTTTTGGGACCACACAAATCTGAAAGGAAAATTTGGTTCTGGACAGTGGACACTGCA
CTTGGTTGGAATTGTTGCCGCATCTGACTAACTGGGCCAACCTGCCTGTTGTCTGTCCCA
CTTCTCTTCTCTCTTCTAGTTGTTCCCTCATCTCTTTTTGAGGGGATGTAAGACATTTCA
CACCCCTTTTTCCCTCCTAAAAATGACGATTTTGATAATTCAGTCAACGTGTTGTGCAAT
GCGCATCTTATCCATCAGCAAACGGTAGATCGTTGTTATTAAGGTGTCCCATCTTGGACG
CTTGGGTGACAAGTGTAGGATCGAAAGTATGTCTAGAgggggggTGATTAGACTACTTGA
CCAAATAAAAACTTAACCttnnnnnnnnnnnnnnnnnnnnnnnnnnnnnnnnnnnnnnnn
nnnnnnnnnnnnnnnnnnnnnnnnnnnnnnnnnnnnnnnnnnnnnnnnnnnnnnnnnnnn
nttgagtttgagtgggaggtatttaatggcgtgtagatcatcaccgcgtgccatgtggat
atgcaggaggaaatccttgatccatactgcaggatctgttgtgctgtcgtatgattctat
atttacgggtttgaaacactctgggatttgatgatccattactttgtctgtgaagcataa
ggggtgtgcggcacctctgtactgggctatatcgcgagcagctccaatgagtcttgccca
ctgtgttcggcccggccggatttacttttactgtatccggcgtgacgtttatcgtctcgc
atagtggcycgccctcgwgatccgtagatrgatcttgcatgttttgctttgtcctccaat
acgtctcgcaggtctggcgtatttccccatgcctttttatttgaatggcatcagggtgca
cgctgagcttttggctggaatgcctctctatcgcggccacgaggtggccgatcagccgcg
tcatacgcttcttcctccagtcgaggtagcaacctgcattttgggtaactcttggagggg
cgttcgagtttatattcctcggccacgaggacttcagtccatctgtcaactagcagatct
tgatcagcttcaagctgctgctgctttttcttaaggctatttgtcgtggctataagccag
cgcttgaagtgctcttgctcgacgggatcctctggcacgacgaattcgtcatcgtcaagg
cttgcctcgtcttcggaggggggcatgtaattatcatcctccgcctctccatctgccgct
ctctctggagggctggcctctccatcctcatgtcctagatcgtgctagaggggattgttg
ccgtcttcggcactatccaaagtgttatttatctcatgtgccggtatcaccactttttct
ttggcaggacttagagcggcgccgctgacatcggcgcttgggttgcttcttggaggggtc
atcctccactgtctcgtcgtcattgccttctttgggtgtgcccaccatgtatgtatcgta
tgatgaggtggctgtccataggggcagtggttcctcttcgtctcccgcatcgtcgtccat
accgtcgatgtcttcggagtcaaagtcgagcatgttcgttaagttgttgacattggctac
taagtgggtggtgggtgggcagcgaatttcttcgtcatccgcatcccaatcctgccggac
atagttcggccaggatccccctgacaaggagagagaccttaatgagttcagtatgttgcc
aaagggcgagtgctgaaaaatatccgcggaggtaaattccatgatcgacgcccaattgga
ttcgctaggaacgggcgcaggcggttcggggtccgtggccggagaaggatccggcagtct
gacaacatggctctcgtgcaggttaaggttgatgttcggctcgatcgccgctgagggtaa
ggccttcgtggcgggatccatccacccatccatggacggcgcaactggctccgaattgag
ggtcggagcagctgccggtgcaatctcctgaacactgtccgatggtagagctaaatcgtg
ctcattgtgaccgcgtgacgcacaaggcagaggctcgaatccatcgaagaccaagtctcc
gcggatatcggccgtgtagtttaagcttccaaacctgacctgatggccagggggcgtagc
tttcaatctgctccagatggccaagcgaattggcccgtagtgcgaagccgccgaatacaa
taatctgtccggggagaaaagtctcaccctggactgcatcgctaatgatgatcgaaggag
ccatcaagcctgatgatgacaacacagaggaactctccatgaaagcaccaatgtcggtgt
aaaaaccggcggatctcgggtagggggtcccgaactgtgcgtctaggcggatgtaacagg
aggcagaggacacgatgttttacccaggttcggtccctcttgatggaggtaaaaccctac
gtattgcttgatttattcttgatgatatgagtattacaagagttgatctaccacgagatc
gtagaggctaaaccctagaagctagcctatggtatgattgtatgttgtcctacgaactaa
aaccctccggtttatatagacaccagagagggttagggttacccaaggtcggttacaaag
gaggatatatccatatcggtactgcctagcttgacttccacaccaagtagagtcctatct
ggacacgggacgaagtcttcaatcttgtatcttcatagtccaacagtccggctgtccgga
gaccccctaatccaggaatccctcaTCACCCTTTTAATTTGGCAGAGTGATATTGGTTTC
ATCTTTCATATGGTTTCTAGCTTGCATCAATTCTAACAAGTTCAAGnnnnnnnnnnnnnn
nnnnnnnnnnnnnnnnnnnnnnnnnnnnnnnnnnnnnnnnnnnnnnnnnnnnnnnnnnnn
nnnnnnnnnnnnnnnnnnnnnnnnnnntCAGTAGTAGTATTCCACCATGTAAATATAGTA
GTCCGAGCACTTTTGCGATAGTTAGACCGATTGTATGTCCTTGTTTGATTGAATGAAGTG
ATATTGTTTGTTTTTGCCTCATGTGCATATGGGTAGTGTTTTCTCTTTAGACCCCTCTCT
ATTCTTAAATCTCATCTTTTCnnnnnnnnnnnnnnnnnnnnnnnnnnnnnnnnnnnnnnn
nnnnnnnnnnnnnnnnnnnnnnnnnnnnnnnnnnnnnnnnnnnnnttGATGCAGTTGCTA
GTCCAGAATCAGAATCAGGGGAACAACAACAATAacccaccaccaccaccaccTGTTGAC
CACTTAGCCCGTTTTCTTAGGCTGAACCCGTCAGTGTTTTCCAGTAGCACCGAGCCTATA
GTAGCAGATGATTGGTTCCGTAAGACAACAAGGGAGTTGACCACGGCAAGATGCACAGAT
GTAgaaaaggtgaagtttgccgcacatcaacttgacggacctgtagcatcatggtgggag
aatttcacagccactttccctatcgacactgtcacatgggaccagtttcaacatgctttc
cgtactgcccatgtttcagcaggagctatggccatgaagaagcatgagtttcgcaactta
cgccaaggaggacggaccgttggccagtatgtggaggactttagtaagctagcacgttat
gccccaaatgatgttgctacggatgcagctaagcaggagaagtttttggaaggacTGAAT
GATGAGTTGAGCATGCAGTTGATGGTAGCnnnnnnnnnnnnnnnnnnnnnnnnnnnnnnn
nnnnnnnnnnnnnnnnnnnnnnnnnnnnnnnnnnnnnnnnnnnnnnnnnnnnnnnnnnnn
nnnnnnnnnntGTTCATCCAATCGATCGGCTTCAGTTAGCAGCAGTAGTGAAGGAATCGC
TCGATCGGGTTCAGTTAACAGCCATTGATCGATCGCTCGGGTTCAGTAACGCGTAGCCTG
CAGTGCAAtcgctcgggttcagttagagcccaacgcctcgctcyggttcagttagagcca
atgcctcgcACACACGCGCGTACGTGTACGAGAGAAACGTGCATCGCTCGGCCCCCGACC
TCCCACCATACTGGGAACTCCCCGAAATTTTCCTCCCCCTTGCTTCTACCACGGTTTTTT
CCGTCATGGACGGCCCAAAGAATGTCATGCAACTGCGTCTCCGGCCCGCCCAGGATGAAA
AGCCCATTTTCTGTCATGATTTTTTCTCATAGAAGTAGGATCCCACCACATCTATGATGA
TACCGGGTTTTGTCACAATTATCGTCATAGAAGTGTCATATGTATGACAGaaaaaaaTTT
CGTTCGGACCAAAATGTCACGGATGTGTCCtttttttGTAGTgtcccacctaatgttttc
ctcgacgtcctacacaatccatcggttaagataccaacagaggaggagttggttattcat
gacccggaggcccaattggtggcagctttgcatgttataccggattgggtagtcccgtac
ttggtttacatgaaccggggcgagttacctcaggatgaaaccttggcccggtagataatc
cagcgttccaagtcaatgaccataatcaatggggagttacatcgttacaggggcaattca
gcgttgtgtatctcctcaagagggtcgtgagattttgcgagaaatccacgaaggagattg
tggtcactacgccgattcaaaatccttggtggctaaggcttttcatcatggtttctattg
gttgacaacccatgctgatgctgaggatttagtcaaaaggtgtgacggttgtcaaaaatt
tgcacgccgcgctcatgttctggctcaggagttgaggatgattccaataacttggccatt
tgcaacttgggggcttgatatggttggaccctttaagagatccaaggacaaaaagaccca
tctattagtggaagtggacaagttcaccaagtgggtggaagcagagctagtcagtgagtg
tgatgcagccacggcggttcaattcatcaaaaaggtgatattccggtttggtttcccaca
cagtattataactgacaatggtactaattgtcaaagggtgagatggaggaattttgccaa
cgagagcacatccggcttgatgtagcatcagtggctcacccccagtctaatggtcaagca
gagagggcaaatcaagaaattttgagaggtattaaaccccggcctatggttcctttaaag
cggacaccggttgttgggtggaggagttaccttctatgttatggagcatcaacaccacac
ctaacagatctacgggttacacgcctttcttcatggtttatggagcagatgcggttcttc
ccagtgacatccgtcacaactcgccccgtgtggcggcttatgttgaaactgacaatgaga
aggcactcaggactcactggacctgctacgtgaggagcgtgatcttgcagcaacatgttc
ggcgatttatcaacaagatctccgacgttatcacagccgtcgggttaagaccagaacttt
tcaagagggcgatctggtgctccggctcatccaggattagactgatatgcacaagttatc
cccaccttgggaaggaccttttgtggttagcaaaaatctacacaacgggtcatactacct
cattgatgttcgagagcacaaagactcacgtaaatcgaaggaggagaccaagcggccgtg
gaatatagctcttctttggccttactatacttgagccacaggctcttcttatgtacatat
gacaatgtatatattatataataaaccggagcctcgaataaagcagggtctctgttcttt
ttacatcatgtgtgagcctacaggagcttctactgacatagcggcgttttattaacccgg
cctatacggccacacagatataaagaaaatcactagggagcttggtcatatccgaaccat
agctacacctcttgattggtttaaaaccaaaaagggatatcactagggggcttggttgtc
ttcacaccatagctacacctcttgataggcttcaagccaaaaggaaattatgtggaacca
aagagagtctgttgcgttaagcacagctcaaacataggtaaccactgagcacaactcaaa
tattacctgggggcttcttgcttctcaaagaacaacgagcttgcacccttgtaataggct
atcaagccaggcttggaagccaggtgtattcacctaaaacccnnnnnnnnnnnnnnnnnn
nnnnnnnnnnnnnnnnnnnnnnnnnnnnnnnnnnnnnnnnnnnnnnnnnnnnnnnnnnnn
nnnnnnnnnnnnnnnnnnnnnnnGTACTACGTGGAGAGAGGTAAGGTGACTAAGGCTGCA
TTATTTCTGCACCATTGTGGATAGTCTTACCACCAAGCCACATGACACGATTATGATTTA
AATCCCAATGACTCCCACACACaaaaaaaCACAACATGCTTGTCACACGAATGCAGGAAT
GTATAAAAGGTGATTTTCCTCTCGTTGAACATAACGGGAGGGTTGTGTAGCTGGTTAGCC
TATTCGCTCATCAAACTTGAGGTCTCGGGTTCGATAACTACACTTGAGCATAATTCGTGC
CAGGAGGATTCTTTGACTGGTCAAAATGGATGGATACGGAGCTATACGATCTCGTAGTGA
CCGTATAATCACCTCACCACGTATAAGCTGCAGCCTCAGCGCTTGTTTTCTAGGGTTTGC
ACTCTTCACACTCTCTCTAGTATATATATACACGCTGGAGCCTCAGCgcttgtagttact
ctcttcacactctctcaccctctccagatctaaacaagacttcgttggcctctctctctc
ccctcactgatggtctgcttgttgttgctctcttcacagtctctcaccctctctagatct
aaacaagacttcgttggcctctctctctcccctcactgttggtcAAAGAGCTGGCAGGAT
CTGTCCGCCGGGAAGGGAAGGAGGCTTAACACTATCGCCGTCGGTGAGGGAGTGAATCCA
CTACTGGCGCAACTGTTCACTTTCACCCAGCGGCGGTGCGGGAGGGCCTCCGACCCCTTC
TTCTTCACCAACGTACATAGTGTGGGTCAAACAGCCTCTGGTCGCCCACCGAACCACACC
CCAAGAACCTTAAGGTATAATTTACTTATTCCACATGCATTGCTCTAGATGCATGTGGGC
TTTTTCCGCTTCTGCACTCGAATCTAGGTGTTGGATCAAATAggaaagtagtgtggaaag
ttgtataccatgaatctaggacgtggttcaaagaggaaaggaattggggaaagtagtggg
aaaagttgtatagcatgaatctaagacgtggttcaaaaagttaaggaagggggaaagtag
tggggaaagttgcatcgcatgaatctaagacgtggttcaaagaggacatgaatgggggaa
agttgtgcggaaagttgtatagcataaatctaggacatggttcatagaggaaaggaagtg
gggaaagtaCTAGTACATACTGGCTATCCAGCACCTATGTTGGTCGAAAAGGGAAAACAA
TGACAAACACAGTACGCACATCTGTAACGAACTGATCTTTTGTTTTGGGGGACAAGGCTG
TAGAGTTTGAGCAGGACTAGATTTGCTGTTCTCACATAGGGAAAGGTGTCTAAAGATAAC
AAAACTGGGACCAACACAAATATGCTCCTTGGTTGTTTGCTCTTTGTTGCAACAGACTGT
GCATCACCCTAGTACATCGGTAGATGCACATGGTGCTGGTGCGTCCACTGTCTCGTGCAA
CTCTTTAGTTGTTGTTAATCTAAGGCCCTGTTTGGTTAAAAACTCCCTAGTCCCTACCTG
CTTGGTTCCAGGGACTAAACATGGACTAGAGGTTATTAAATGACATGCTAAAAGACCATG
TTACCCCTAGTAATGAACTAATAGAGACAAGGTGCGATGCGTGGCAGGGATAACTGTTGG
AAAAAGTCCCCAAAAGACTTTCCCTCGGGGTCTTCTTTCTTTAGTCCCAAATGCCCACTT
TTAGTCCCTAAAAGTCCCTCCTGTTTGGTTTAnnnnnnnnnnnnnnnnnnnnnnnnnnnn
nnnnnnnnnnnnnnnnnnnnnnnnnnnnnnnnnnnnnnnnnnnnnnnnnnnnnnnnnnnn
nnnnnnnnnnnnnACAATAAAATTTAGcatcatgtcttgaccatatcacatcacaacatg
ccctacaaaaacaagttagacgtGGGAAATGCAAAACGGTGCTTGGGCTCATCTACTCCT
GAAATCACAACCGCACAACTGACTTGGGATAGGTGATCTGCACTGTATTTGGTAGTGTAT
TATGATTATATTTTGATTTTTGGTGGCTGCCATGTGAAAGCATTGATTATGGTGGAGCCC
ACTGAACAAGCCATCACCTCAATGCTGCCTGGCCGCATTTATTAAAAATCTAGAACACCA
TTGAACGAATGCATACTTTCTGCTAGTGTTAGAGCCCTGGGTTACATCTCTCTCCACAGT
TTGAAGTCTGGCGATTTTTTGTTACTCTATGAATTCAGACATGAGCAGACCATATCATAA
TTAAGAGGGAAGAGTTCTGACAGTACAATCTATTACTGGTTTCAAGGAAAACAAGGCTCA
TATTTTTCACTATGACACATGCACAAATGCATAACTGACACCAATAAAGCATGATTTACG
AGCACATGTGCAAGTTTTGCAGCGCATAACCAGTACAGAAGATTAGGAGTACAACCAAAT
TCAACATTCTTTGTAAAAGCTGTAAGCCTCATGTAGCACATTCGAGAGCACAATTTTGAG
AACCATTACAGGCCAATCCAGTTAGCAACACAAACACACGACTAATGCCTCCAACTAGCT
AGTTGCTGCACACTACAAGGGCCTCCTTTTGCATCATCGAAATACAAATGTCCAAAGCAA
TAAAGCATCAATCAACTAACCACAGTTTACACTTCTTCATCGTGAATAATTAAACAATGT
CTCCTTAACAAGAAGAGCAAGAGTGATCCACCACAGCAGAACTCTGCAAAAATAATTTGC
ACCGTAGATCAAAAGATCAACATAAACAAAAATAAATAATTAATAATGCATGCATCAGTT
GATCGTTCACGAGGAAAATTCTATGGAATAGAAAATAGCATCAGTGAGTGCAAACCAAAA
CAAGTTCTTGCATTAACAATAGATCTTGCAAGAATGAGTTAAAACACAAGTAGACTAGGC
TACCAGCAGAGAGAAGAAAACTTGGCATCAAGCCATCAACCATCCCAGCTTGCCTCCAGC
GTGCTCACAGCATGACGAACTTCGGAGAACATGGCGGTTTGGCAGCGCCGGTGTGTATGA
AGACCATAGTTCCAGCGGCTGCTGGAGAGAGCTGATTTGGGTAGGGGAGCTTGGGGAGGA
CAGGAACATGACGTCGCCGTCATCGAACAAGGGCGTGCGTGCCCTCCAAGATCGAGTAGA
GTACCTCGCCGCTGCAGATCTTGAGGCGTCGATCGCAAGAAAAAGTGGATACAGAGCATG
GGAGCTCGATAGAGACGGAACGGGAGGTGCTGATCTGGCTGCGAATTTCGTGGTGAGCTT
GAGGAGCTCACCGTCGCCGGTTCTTCGCCGGGGCCGGCCTCCCCTGGTCGCCGTAGtnnn
nnnnnnnnnnnnnnnnnnnnnnnnnnnnnnnnnnnnnnnnnnnnnnnnnnnnnnnnnnnn
nnnnnnnnnnnnnnnnnnnnnnnnnnnnnnnnnnnnnngagggagcggaagcgtgcgctc
agggacatatatgcgttggagccagtcgccccaaagttcaacccatggtcctccggtgcg
atcaccttcgatcacagggaccaccccactagtatccgtcatggcggattcgccgcacta
gtcctagacccaatcattgacggatttcacctcactryagtccttatggatggcggcamc
agcctgaacctyctttarcaggacacagtgcgcaaaatgggtatagacccctcaaggatc
aaacccacaaaaacgacctttaaaggcgtcataccaggtgtagaggcccactgcacaggc
tcagtcacactggaagtggtcttcggatccccggataacttctgaagtgaagagttaatc
tttgatatagtcccgttccgcagtggctatcatgcactgcttgggcgaaccacatttgcg
agattcaatgcggtaccacattatgcatacctcaagctcaagatgccaggacctcggggg
gtcattatagttaatggaacatagagcactctctctgaacggaggagcacactgcggccc
tcgcagcagaagcacaaagcaggctcttaaggcaatccactagttcggcgattaaggacc
cggacaacttcaagcgcgcccggagtaatcgacaactttaccgcctggcacgttccgagc
tcgcatagcaatgcggcccccaccccgacccaagccaaacggcgaaattcgtgccacgcg
tacataattacgcatttaaaataccatgggcatagGCGGGGAGGGGGGCATGACTACGGC
ACGCCCCAAGACGCGGCTTAAACCGCACTAGGGGCTTTCCGTTTTGTTAtttttttttCT
TTTCAAGACTTTAATCTCTGGAAACCTGGTCCGGCAGCATGATTGCCGAACATATGATGC
AGCAACCAAGAAGGCAGAAAGCTACGTCACACCACGGAACTCCCAGGTGGATTACGATAA
nnnnnnnnnnnnnnnnnnnnnnnnnnnnnnnnnnnnnnnnnnnnnnnnnnnnnnnnnnnn
nnnnnnnnnnnnnnnnnnnnnnnnnnnnnnnnnnnnnnnnnccccctttccttctctttc
tctccctgcctttccccctcctagtaggagtaggaaagggaggaatcctactcctactag
gaggaggattcctcctctaggcgcgccaacaagggccggccggcctcccccttgctcctt
tatatacaggggcagggggcacctctcgacacacaagttgatcacaaagatctctcccaa
ccgtgtgcggtgcccccctccaccataatccaccttggtcatactgtagcggtgcccccc
tccaccataatccaccttggtcatactgtagcggtgtttaggcgaagccctgttgcggta
gcttcatcaacatcgtcaccacgccgtcgtgctgacgaagctcttccccgagctctactg
gatcgtgagttcgcgggacgtcaccgagctgaacgtgtgctgaacgcggaggtgttgtac
gttcggtactgaggatcggtcgatcatgaagacgtatgactacatcaaccgcgttgtcat
aacgcttccgcttaacggtctacaagggtacgtgcacgacactctcccctctcgttgcta
tgcatcaccatgatcctgtgtgttcgtaggaatttttttgaaattactatgttccccaac
aCcatgctcaccaacaaaatggatcagctgaacgcaagcacagacacattgtagaggtcg
gtcttgctcttttggcaggagcctccatgcctctcaaattttgggatgaagcattcctca
ttgccgttcatattatcaacatgctaccaagtcgtgtcattaataatgaaactccgatag
agcgccttcttcacacaaaacctgattataaatctcttcgagtctttgggtgtgcatgtt
ggccaaacctccgtccttacaacagcaaactcatgtttcgatccaaacagtgtgtcttcc
tagggtacatcgcccagcataaaggtgtcaagtgtctagatgtctccataggtcgcgttt
acatctcacgtgacgttgtattcgatgaaaccaaatttccattcgttgatcttcacccta
atgttggcgcccttcttcaaaagaaatccttcttttgcctcctcatctcactagttttga
tcaagggggacaaaatattgatgatcaattattgactaactcatctaatgatctgcatga
gctttgtgttgatgaaccaggagaaatccatgaagaaattgctgctgaaaaaaatcCGGA
TGATTCATATTTTATGTGTCCCACCAGAGGAGGCAGATCCTCCTCGGGATCCGTCCAGGA
GCAGTGGATCAGATCCGCCTTGGGATCGCCGCCCACTGACGCGGCAGGTGCAGGCGAGCG
GGCGGTCTCCCCAGAATCCCGTAGCACTGGCCCTACGGATGACACGCGGGCTTCGTCCGC
TGGCTGCGCCGGCTCCCCTGCTCCACGCCAATCACCGCCTTCGACCTGGCAGGCTCCGGG
TGGCCCAGGAGCCGCACGCTACTCCACCCAACCGATGACCTACAAATGACGCGCCGGCGC
GCGGTCCAGGGAGGGCACGGGATCCGGCGTGGAAAACCGCGTGCAACCTGGTGCGGATCT
GACCGGCGCGGAACCCCAAGCGGATGCTGCTCCGGGATCTTCTACGGCCACTCCAGGCGT
CCTACATTGCGGTTCAACCGCAGAAGATCTGACGCTGCTGGGTGGCTCTGTTGCCGAATC
CTCCTCGGGTTCTGGTGCAGCCAATGATTTGGGAACTGCAGGATCTTCTGTGGCAACAGA
AACAAGTACTCAGCAGCCACGTCACACACGTCTTCAACAAGGGGTAATTCAACCTGTCAA
CTACAAGCATATAACCAAGtatggtatggtttgttccacaggtgaaccagatgaacctaa
cacccttgaagcagcgttgtctgatgagaggtggaagaaagctatgaatgaagagtatat
ggcattgaagaaaaacaaaacatggcatttggttcctccacagcaaggtaaaaatttgat
tgattgcaagtgggttttcaggattaaaagaaaagctgatggaactattgattgttataa
ggctaggctagtagcaaaaggatttaaacagagatatggaatagactatgaggacacgtt
cagtccagtggtaaaggctgccaccattcgccttgtcctatctattgctatttccagagg
atggagtctcagacagctttacgttcaaaacgcgtttctccatggtgttctggaagagga
agtgtacatgaaacaacctcccgggtttgagagtaagaatgctccttcttatgtatgcaa
gcttaaggcactatatgggttaaaacaggctccaagggcatggtatgctcgtctctgtca
caaaatgccagcacttggttttgttccctccaaatctgacacatcattgttcatctacaa
caagatcaacacatgcatatttgttctcatatatgttgatgatattattgtaaccagctc
atctgttgaagctatcagaggacttcttaaggatctaagtgcggactttgctctaaagga
tcttggtgacttgcactattttcttgggattgaggtgaagaagcacaaagatggacttct
cctctctcaagaaaagtatgccaccgatttggttaagaaggtcgggttacagggatgcaa
gccttctcctactctgttgtctagctcggaaaagttatctcttgcagaaggtgagccctt
gaatcaagagggcagcacaaaatacaggagtctggtaggagctcttcggtatctcacact
taccagacctggtctatcttttgttgttaacaaagtctgccagttccttcatgcacctac
caatgttcatttgacagctgcaaaacatatagttcgatacgtgaagcatactctaaactt
aggacagaacttcagcaaatcacccttcactcttgtcagtgcattctctgactctgattg
ggcaggttgtcttgatgacagatgctctgctggtggttttgcagtattctttggaccaaa
cttggtatcatggtgtgcacgtaaacaggccactgtatccaggtcgagtacagaggcaga
atacaaggcattggctaatgccacagctgaaataatatgggttcagtccatgttgaagga
acttggtgtacaaagtaaacaagctccctgcttatggtgtgacaaccttgctgctacgta
tctctctgcaaatccggtgtttcatgccaggacaaagcatatagaaatcgattttcattt
tgtcagagaaagagttgctcagaaacaacttgacattcgctttgtgcattccagagatca
acttgcagatggattcacaaagcccttgcctacaagaagttttgaagacttcaagcataa
tctcaacttaatgaagttgtgattaagggagggTGTTAAACAGCATTCCATACAAGTCAT
CACGTTATAGATCCTAACCAGGAGATGTCCGGCATTCACTAGTAGAAAACAGGGCTTTGt
gtaagtgcatctagtgccacccctagttggttttggagtattgatgacaaacctagttga
gggactaatgtgtttgtgagaattgcaggataacacaggtaaaagtccctcattgattca
gttttcctaccagagatgacccctaaaaatgtatgaagacattgatgtcaaaggtggttt
atgaagatattctcattgaagactatgacaagagaagacatcgcatgaagcctatggagc
tggaagacttagatctttcgtagttctttttcttctctgttgagtcataggaaccacctt
actattaagtggggtccaagagaaccagtcagaatgactgaagtgatgcttaaccaaaac
ctatgtcttcgagtgaagaccatgagagcgaatcttgtccagagtcggacaagtcagctt
tgcttgtagcccaagtaaagttgtcgtgtgtgtttgaaatctgaCCnnnnnnnnnnnnnn
nnnnnnnnnnnnnnnnnnnnnnnnnnnnnnnnnnnnnnnnnnnnnnnnnnnnnnnnnnnn
nnnnnnnnnnnnnnnnnnnnnnnnnnnGAAAGAAAATCAGCAAGCAGAAACTCAAACTTC
GTGTTCGCTAAAATTTTCGAGGGAAAAAAGGTGATCACATATATGTATGTTGGTTTGGGG
AAGAGGATTTTCCACTGCCTGCATGGCTGAGGGAAGCTCATCCATAGCTAGGGCAAGCAA
GCAACGTGCATGCATGATACTCCCACTGTGGCACCCTGGCCAATCATTAGCACAGACACA
ATCAACCCAGAAATGCATGCAAAAACCGATCAATGGAGTCCCCATATAAAGATCTTTCGG
GCCCATGCAAAGTATGCCTGGCACCTCGCTCGCTGTTCGCCATGAATGCCTACGGGCTCT
AGTCTACTCAGGCGTCGTGTCTTCTCATGCGTCTGTAGCGTGCTTTTTCTACGACCACTT
CCAACTCAAAGACCAAAGGCAAAGGGTCCAATGTGTCATTGTCAGTTTTTCCCATGCTag
agagagagagaTATCTTCCCGAGACTTTCACTGTTCACCCCGAGCACATTAATTCTGGTC
TATCCGCGATCAAGTTAAAGTATTCTTCTACACGGCATGGAAAAACGGTGTACTTATATG
CATTTAAAAAAGTAATGAAATAACAATAATGTGGATGTTTCCTTGCTAAAAAATTGCACA
AATATATAGTTGATGTGCTAGACACTGATTTGCAGTAAACATACAGGGGGCAAGGTCATC
TTAATTAGTGTTTTTCAAAACTAAAAGAATATATTTTTATTTCACTATATTTTTAACACC
GTGTAAATGCACATGCTCACATACACACACATACACCCACCTCTATGACGCACCCACCCA
TCATACCCCTATGAGTACGTCTAAGATACCGAACCATCATAACATCTTGAGATTGACGAA
GTCACCACATGCACCTGCTAGTCGACGGGAATATCACATCCCACTGAATGAACATTATCG
AAAAATCTAACGTAAATACAGAAAAATGCGAGCACCTATTTTCACCACAAGAAACCGAGC
ATAGCTCGGTTCGCTTCATTTCACTGGTTAGTAGTTGTAAACTTGCAACTTTGTATAGAC
AGAACATATATCCCATGGGTTCGATTACAAAAACGTACACATTTACTTGCATATGGATCG
TGCAAAAATATGGTAGAGGGTGAAGGCATCCAAACATGCCCCAGCAGAAACATGCTACTA
CCTTACTTGATGATATAGATTTTCTCGATAAATGGAACCTCTTTGTAGCTAGCGACTCGA
TAAGTTGCATGAAAGTGATACAATCGACAAAAGTATTTACACACAACCTCTGCATAACAA
TACGTACATTAGATAGCCAATGCCGAGAGCGGTGATTTGGTGCCCGGGCTCAGATGAGCC
TAGGCATGAACAATACCTGCTTTaaaaataggaaaaattcaaaaaaTTCCAATGTTTTTT
GTGATGCAAGATGCTCAAATGCGTGATGTTCATGCAAAATTTCATGAAGTTTGGACATTC
GACGAGTTCGTGGaaaaaaaTTTCAGGTTTGTGAGAAACATTTGAAAACAACACGTTCAC
GTCTGATTTTGTGTTTTTTGCCGCGTGCTTTTAGAATGTCCAAACTTCATCAAATTTTAA
ATGGCCATCACGTACATGCGCATCTTGCTTGCAAtttttttttctattttttACGGTGTT
ACAGTTCACCGGGCTCATCTGAGCCCAGGCTGAGAGGTGAATTATCGGCCCCAACCTTGC
TACATCATCTTTATGAAAAATAGTACTCCCTCCATAAACTAATATAAGAGTGTTTAGGTC
ACTATAGTATACTATTAAAAAATGAGGCTAAGGGGGGAAGTTCCCTCCCTTAGCTTTCGT
TGTTAGATAGGTGGGGAGATTCGAACCCGTGTGGCTTGAGTGAAAACATAACGCACTCGC
CATTATGCTAGGAGtgtaacgcccaagatgcggctatatctcccacgtgtcgagacatga
cttagaggcataaccgcactttggtattgtcgcaagaagggtcatcttcacacaatccca
tgtaatgaacaaggaagtaaatagttggcttacaatcgccacgtcacacaatggtcaaat
aatccatacatcattcagagtacacacaaggtccgactgtgaacgaatccaaaagaaaag
aagataaccccaaatgctaaatcccgatcgtcccaactgggcaccactactgatcatccg
gaaaggaaacatagtaacggccaaggtcttcatcgaactcccacttgagctcggtggcat
cacctgcactggtatcatcgacacctgcaactgttttggtagtatccgtgagtcacgggg
actcagcaatctcacaacctgcgagatcaagactatttaagcttataagtaggatgtggt
tattaggtggagttgcagcaagctctaagcaaatatggtggctaacatacgagtacaaga
gtaagatgagaaactacgcaacggtcgtaaaCTAnnnnnnnnnnnnnnnnnnnnnnnnnn
nnnnnnnnnnnnnnnnnnnnnnnnnnnnnnnnnnnnnnnnnnnnnnnnnnnnnnnnnnnn
nnnnnnnnnnnnnnngaagaagagaaattattgaaaactctgaagaagcaccatgcttct
attggatatactcttgatgatcttaagggcattagtcccactctatgctagcacaaattt
ttttttgagaaagacgctaaaccggttgttgatcaccaacgacggttaaatcctaaaatg
aaagaagtggtaagaaaagaaatactaaagcttctggaggcacgtatactttatcccgtt
gctgatagtccatgggtaagtcctgtccattgtgtccctaagaagggaggtactactgtt
gttccaaatgataaagataaattgatcccacaaataattgttacaggttatagaatggta
attgatttccgcaaactaaataaagctactaaaaaggatcattaccctttaccttttatt
gatcaaatgctagaaamattatccaaacatacacatttttgctttctagacggttattct
ggtttctctcaaatacctgtgtcaaaagaggaacaggaaaatactacttttacttgccct
ttcagtacctttgcttatagatgtatgccttttggtttatgtaatgcacctgctaccttt
caaagatgcatgactgctatattctctaacttttatgaaaagattgttgaggttttcatg
gatgatttttttatatatggaacttcttttgatgatttctaaagcaaccttgatcgagct
ttgcagagatgtgaagaaactaatcttgtcttgaattgggagaagtgccactttatggtt
aatgaaggtattgtcttggggcataaaatttctgaaagaggtattgaagttgataaagca
aaagttgatgctattgaaaagatgccgtgtcctaaggacattaaaggtataagaagtttc
cttggtcatccggtttttataggagattcattaaagacttctcaaaaatttccaggcctt
tgactaatctcttacaaaaagatgttccttttgtctttgatgatgattgtgtagaagcat
ttgaaatacttgaggaagccttaatttcggcacctattgttcaccctcccgattggaatt
taccctttgaaattattagtgatgctagtgattatgctgtaggtgctgttctaggacaaa
gagttcataagaaattaaatgttacccaatatgctagtaaaactctagacagtgcctgga
gaaattatgctactactaaaaaggaatttttagcagctgtatttgcttgtgataagttca
gaccttatattgttgattctaaagtaactgttcacactaatcatgctnnnnnnnnnnnnn
nnnnnnnnnnnnnnnnnnnnnnnnnnnnnnnnnnnnnnnnnnnnnnnnnnnnnnnnnnnn
nnnnnnnnnnnnnnnnnnnnnnnnnnnntctaccacgagatcagagaggctaaaccctag
aagctagcctatggtatgattgtatgttgtcctacagaataaacccctccggtttatata
gacaccgaagagggctagggttacacaaggtcggttacaaaggaggagatacacatatcc
gtattgcctaggttcccttccacgccaagtagagtcccattcggacccgagatgaagtct
tcaatcttgtatcttcatagtccaacagtccgaccaaaggatatagtccggctgtccgga
gaccccctaatacaggactccctcagtagcccccgaaccaggcttcaatgacgatgagtc
cggtgtgcagtgttgtcttcggcattgcaaggcgggttcttctccaactttcaagtgttc
gtaagcagtgccggctccataaatgttgaacctcttggattctgtgcccaataagggcta
tctcccatgcgtcgaatgaatacgaggcgccagggcgtttttacattcgcccccctagcc
agataaacaaattgtctattaaagggatggggattcttagatccaatccacatcctcctc
ccccagcgagaattcatcagagcgtgctccgaaaagatccattccagcatggccgacctc
cgcagctccccctcccgccccatcgccctaagcccggtgattgggagaggtgttcagtcc
cgcatagtcgattagtcgagctgccgactaagggatttctccctccgtcgtacatggtgc
ccgttcgagccaggctcgccacctacaatggcggggggggcaagcggagaactttcccta
tccctccatgggggaacgggtttgccttgttccttacttactaaggggactcggatttcc
aattcatccattcctccgcaggctcctggagttctacggcctccaactacacaatctcac
ccctgcctccatcctacacatcgtcggatatgttgctctctgcgagttgttcctaggctg
cgaggctcattttgagctgtggaaaaggctattttgccttgtccctcgcacacagaggga
atcactttatcaagtgggcggagccgaagtatggcgcatcgccgataccggatatttgtc
ccgtaccccgaagaagccgtccgaagactggccttcagaatggttttatatggaggacgt
cccccttccggaccctgttcggcggggtctacccgagttcaacaatgctcctctgaagaa
gcgccgaagttggcgcccacggagcccccaggcggaagacaacggagaagtcctctatct
gatgaaccggatcaaaacactagctcgatccggattgatagtaattgaagttgtgtcgat
ttgcataatacggggagtgcagccactccaatattgtgggcaccccttctggtgttataa
tagggcggatgacgccacccgcagcgggcgtaagggtccggacaatgttgccgctctagc
gaagattctttccgaactgttcgagggcgaggaagaggagttcacccgcatcaagccacg
ggatggattctctatgtacaatcctccaagctgggtgggtcatatttccgtgctcccatt
tttcccgcgttcttagtcataagtattcaccttgccactttgcggcaggaactgtgaaaa
gccataaaggaggccagcatcccttccccacaaccagaggaccctgaccgggccatcgac
tccagactcaaagaagatccggttatctccgtggaactgatagaccggcagttctgtcag
ttaagctgtgatgatactccggtggccattacggccgactatcccggactgctccctgca
tcgtaggtaagaaaaatcaaaaagtcccaactccaaaacttggatccccttttaggcact
tcacccaccatatacacatggcatcttttacagggaaggcattcgggatgccCTGCnnnn
nnnnnnnnnnnnnnnnnnnnnnnnnnnnnnnnnnnnnnnnnnnnnnnnnnnnnnnnnnnn
nnnnnnnnnnnnnnnnnnnnnnnnnnnnnnnnnnnnntGCTATTCAATCCGAGGTGACAT
CACTCCTACTTGAGTTTTCCCCCTCTTCAAGTGAGACATGGCTACTGCCTAAGTCCGAGA
TACTATGTGTCATCAGGTACAACGCTCAAACCTTAGAGCCGAGGACTGTAGAAGAAGAGA
CAGGTGTCAACACTCTGGACAGCCCGGAACTTCGACCAGCCCAGGCGTGCCAACTCTCGG
GTTAGCCCGGACCCCGTCCCCGACCTTTCGGCGCCCGGAACCTCCGTCCTGCCCGGACCT
TCCGGCCCCCCGATGCCATCACATCTCCACCGCGCCAACTCTCTGGTTAGGCCAGACCCT
CCCCGGAACCTCCGGTGCCTGGAACTTCCGGCCCTGCCTGCGCGCAGCCACTTGGGCTGA
GGCCCGTGTACCCTTTCGTCACCTAGACTATATATACTCTATCCCGTACGACTTTCTAGG
GTTAGCGTTGGTTTAGCTCATACTTAGAGATAGAGCTTCGCTCATCCACATCGGATCTAC
TCCTCGTGAGAGACCGCGGCCTCTTCGGAGAAGATCTCTTTGGATTCAAGCCTCCTTTCT
AAGGGAAGAcccccccGTGGATTCAAGACTTCCTCACGGAGAAGAACCGGCTACCCTTGT
ATCGTCCTTAGTTGTCCGTGGATTCGTGTATCGTTCTATGTACCCGAGGATCTAGCACAT
GTGTGACTTGTTCTTGTTAGTTTGAGTGTTCCTCTTGTGTTTCCCCTTGTGTTTTCCATC
GTTTCCCTCCTCGTGTTCTTCGCGTTCTTCGCAGGATCCGCTCCTTTCGTGAAAGATCGG
GCGATTAGGGTTCCACCCTACACCATCGGCTGCCGGGnnnnnnnnnnnnnnnnnnGAAAA
CTATTTCCCGGCATATACAGATCTCCCGGCAGTTCCGCTGCCAGGAAGCCCCATTCTCCC
GGCAGATAGATGTGGTATGCCGGTAATCTAATTCCCGACAGTTATGATAATCCCTGGCAG
ATAGTCTGCCCTTGGCCTTTACTAGCCGCAGTTTGCCTGATCCTGGTAGCGTgtatattt
atttttatttttgttcacacgtatatttatttttatttctattcacacAGGAATTGACTC
AATATTCAGTAGCAAATCTCAAACACATAATGACTAAAAATTCAGTACTACAACATTCAT
ACATGCATTTAGTAGCGTCCAACTACATCAATAAACAGAATTTACATAGACAATAAGATT
TCTTTTGTTCAAACTAAGCTAAACAAGTGGTTTGAGCTTGACACACAGCTACAGCCATGT
CCAGGAAGACAAATTGCTTGTTCGGAACCTTTTTGTTGGATGACTTCATTAGATGTCTTG
TGAATAACAGACTCGCCACCATCATGTGAAACAACATAATTTAAACAGGACCACATGTCT
CCCGCAGAAGAATCACCAAGCTTGCAATGCTTTTGAAGATCAGAGCTTAACCTTGCGCCA
CAAGATTGTGTTTTTGCTATGAATACAAGAAACATCATGTAGACATCCTAGTTGACTGGA
ACAACTGCTATCACGTAAAAGTTTTGTAGCATTCTAACAATCTCATCCTTGTGACAGAAC
TTACAAGCTTGAGACACAACTTGTTGAACTGCAGAGAAAACAAAATCAAGTTTAAATTTT
TGAAAGTACAAACTAGCAGCATCTACAGACTAACAAAATATTAACATCAAACCAGGAAAA
GATTTAAAAACATGTAATGAAGATATGACAACTGACATGTACTTTTTCTAGAATATTTCA
GACTTTCAGTGTGTATATCTAGCAATATTACTATCAATGATTATAAATGATAATTTTTGA
CACTTCCAAATACAATTCCGGATGTATAGTACATAGTAAGCAGTAAAATACAACGTCAAA
CAACTTGTACACATGAGAAAACTGCATGCCAAGCATAGCATGCTCCGTCCGAAAAAGCTT
GTCCCTCAAAAGATAACATCATGCAGGACCATACAGATAAACAAAATTTCTCATGCCATT
TGATGATTAGTTGTGTACCATGTATAGGGCGGAGGCAATATATCTTCCATTTTAAAAGGA
AAGGAAGGGCATCACTTCTATCAAGATCTCCCAAGTTACAAGGGTAAACTACTCGTGGTA
GAAGTCCACGCTACCATATTACAAGTTCATCACTCCTATCAAGATCTCCCAAGTTTTCTA
ACCAAAGTTACATTAAAAGAGAACATCAAAAGGGATATTACCAGAGTGTGCAAAAGTACT
GCATGTAAGAGAAGAATGCCACAATAAAACATCATAAGTTTAGTTGCATGGATATCCCAA
CACAAGAAAATTAGGAACTCACTCCGGAGGAAGATCGCCAACGAGCATCCAGTCAGCATC
CTTGTCTTCATAGGTAAGGACATACTCATGGTCCCTAAGAGCATCGGACCTAGAACCATC
AGCAAACCTCTTTCATGTTGATGTTTTGCAAGAACATGTTCTGCTGTAATACTATGATTT
TACTTATGAATCTGCTTCCTTGAAATATAAATCTATTTTAGAGGAAAACAAAAAATACCT
ATAGTTACACAAAGTTCTATAAGTAAGGCTAGGAATAGAGTACTTAATACTATTACAGAG
GCAGCGTGCTATTTAATTGATATAATGGAAGAAACTGTATAAAAGTTGAACATCAACAGA
CTAACTGAACCAGGTTACCAAAAGCTGCTTCACAAACTAGAAAATGCATAAGGAAAAACT
CATTCCTAACTTCACATTTACTACAGGCTAGATATTAACCTATATTTGGTAACTTACATC
TACAAACAACAAAGGAAAATAACACTACATATATACAGGGCCGGTCCTGAATTTTCTGAG
GCCCATAGCAAACTTAAAAAATGGTGCCCATCAAGACAGCAACTACAACATAGTGCATAA
TTTCATTCGTATAGATATATATGACAAAATTTTATTCGACTTCAAATTTCAATAGAAAAA
CGGGAACACCTGAATCATTGGAGGAGAAAAGTAGAGATTGAACTGTCCAATTCCAAACAC
CTCGGGCTTCAATGGTCCTTGCTGTCCTCGATTCCCTGTTTGAGCAAACTGTGCACAGAG
AGAAGACCAATCAGGGAGCCaaaattaaattaaacaaattataaaaggataaaatggaaa
atggactgaaaaaatACCAGATCTTTTTGAGGCAGCGTCCATCCTGGTTGCAAAGCAAAT
GGGGCTGATGAGGTTCTGCCAGCCTGCCCCTGCCGCTGCTCACTGAATGGGCCAGACTAC
TTATAGGCAGTGTGCTGCAGGaaaaaaaTGAGAAATCTATAAGGAAGTGATAATGaaaaa
aaTTAAGGGTGATCAGAACCAACCATAATCAATAATGCTAGGTGCTTTGGAAGAGGAGCA
GAACTGAGAACAAGTGATGAAGCAACTGAACATCCTCTCGAACTCAAGGGAAATATTCTC
GTGGCTCAAGTAAGTCTTGAGGTCGACCTTCCCCGGGTATTCTGTCTCGCTTCTACCTTC
ATTCTCCGCCTTGGTCTTTGTGCGTTGGCAGCTAGCCTGTTCTTCCGGTAGCTCCGAACA
GACAGCCACTCAAAAACTTCTTCACTAAAGATGCATAAAAAACACTTGCTATCAGATCAG
GTCAAAGCAAACAACAACTGAATGCATGGTTTTTTAAAAGAGACATCAGCCTTGTGAACG
TTAGTGCAGGCCATGCCACAACTCGCAAATGTCACTCCATATTTATCCAGATAGTACAAG
ACCTGATTACTAGCAAATTCCACATATCCATTTTGGACAATGCAATGCCTGCTACAATAA
TACTAGCTCGGGTGAGACAGTAAATAGTAGTGTTCATCTATGAGATGCAGTTTAGTTGTT
CGTCCTTTTCAATTACCCAGAAAGAAGTTTCAAGCCATCTACATAACAATCTGCAGATAT
ACACTTATCTATACACTATAATGCTTGACAAAGTCAGTACAAGTAGCAtttttttAATGG
AGGGGGTAAAAGTAGTATTGCTTCGATTCTAATTGTAATCATTGACAACTTTCAACACAA
CTTACAGAATTAAAGAAATAAAATGTAGAATTGCTAAACTTTAGCACCTTCACTCCAATA
TGCAAGTACAGATGATGAAAACTTCCAAAGTACATGTAAACTGGTATATCATTGATTAAT
CCTTGATTAAACAAACTACACCAGATCCTTCTAGCTAGCACATGGGTCAAACAATTGATA
TGCGTCCAAATTTTGGATCACACATCAGCACAAAAGCTCACGAAAGACAAAACAATCTGG
ATTATCTACTAGAAGAGAGGAGAAATCCATATGTTACCAGACTGCCGGCATCTTCTGGTT
CCTGGTCGCTCACTTCTGTGTCACTTGCAGGGGTGACACCGGGGCACCCAAACCTAGCCG
CCAAACTACAACCATGCCATTGCCGCCGGCTGCACCGAAGGCGGCCACCCAAAGCATATG
GCCGCTTCCTAGCTTCACGCTCTGCTCGGGCCGCACGGATCTGGAGTTGTGCCCCGCGCC
CCGTTGGCCGCCTCTTGCGCACGTGCTTCGCCGGATCCGGGGGCCACGCAACCGCGTCCT
TCTCCCGCATCCCCGCGGCAGATCCGCGGTGTGGGCAACGGCTGCGACCTCCTCCGCCCA
TCGGGTCTTCCTCCCTTCCCGTCCTTGTGCAGATAGTCTCGGACGAAGAGGCGAAGGTTA
GCTGGCGACAATAGTCGGGGAGGCACTGCGGTGGGATGCTTGGGGGTGGCGAATGGTGGT
CGGGCACAGCGGAAGGTGCTCGGCGGCGGAGGTTGCCGGGGTGGTAGGTCGATTTGGATG
AGGTTGTCATTTGGGCCAGGCTGCGGACTGGGGTGCGGCTGAGATTCCtttttttAGGGG
ACGGCCGAGATTCCTTTGCGTGAAACATTCGGGCTTCGCGCGCTCTTCCACGCCTGGGCG
CGCTTTGGGCCCAGTTATTTTGCTCGCGCGCCAGTCCCCGGCAGATAATGGGCCGGGCTT
TAGTTGCGCCGGCAGATACTATGACGTGAAAAGTAGTCTTTATTCCCGGCAGTAGGATTG
CCCTCGTTTGTTAACTTCTACCGGCAGTTTACTTGCCTTTAAGTAATTTTGCCGGCAGTT
GTAGGATTCCCGGCAGATAGTATGCCCTTATTCAGATATTTTTCCCGGCAGTTAACTGCC
CCTAATCAAGGGTTATGGTGTAGTGTGTCCGTGTTGAAGAGCCTTATTGCGGGCCTGGAT
TCCGGGCAGGTGCGGGACcacctgctcttgcgtggttttatggatggctatcggtggcaa
ggtgatgaagatgactatgaagtcgtccgaggggggcgggcaagaaatgaggaagggcag
caagacaaccaccgcggctcggacgggcgagaagacgaagaatctccaggacatgatcac
gacggtgatgctgtacatagtcatcatgtagaagatgctggacatgatgatgaggaagat
gccggagcagacgaagggcatgatcatgaagatgaagatgccagcggagcagacgacgat
ggaccatcgatgggctgggtgcaggaccctcatattcaagagatgcttctcaagcagacg
gataacgcaagagctgccgcccgagagaaagccaagctggatcaactggagatagatgcg
gttactccattgtatgaaggatgcaggcccgaggatacccacctgaaagtaacgctcatg
gctctagagatgaaggtaaaacacaaaatgaccgacgcatgcttcgannnnnnnnnnnnn
nnnnnnnnnnnnnnnnnnnnnnnnnnnnnnnnnnnnnnnnnnnnnnnnnnnnnnnnnnnn
nnnnnnnnnnnnnnnnnnnnnnnnnnnngaccctgcaaaattcatagcacagcggataca
ataccaacccacagccttagagcatgttggatactccggcaggtggccaaaagtggtgag
gatcttcttatcacaaataccatagagcaccatcccgtggatagcaatacggttttaata
gtctttgagaccttggcgtcgaataataggagcaagcgaacactctgcagcattgccgaa
atctgccacgtagcagcaataaatccatggagtgacacgactattaccttcaatgccagt
gacgaacctaagttccgaacagccagagcaccagccgcactggtcctcagtccaatcatg
gacggctttcgactcaccaaagtactcatggacggcggcagcggattaaacctcatctat
gaggaaactcttcaaaaaatggaaatagactggaaccgcattgagaaaagtagcaccacc
ttcagaggaatcatacccagtcgggaagcacgatgcgctgggaaaatcacactagatgtg
gtattcggtacaccagagaactataggtccgaagaaatcacatttcaagtggccccgttc
agcagtggataccacgcccttttaggacgtgagtcgttcacgatcttccaagccgtaccc
cattatgggtacatgaagctcaaaatgcccgggcccaacggaatcatcactctcgccagt
gatacggacacaacactccgcaccgaaaacaaaacagccgcactggccctcgaagcatta
tccgaagccctctcggccaaggaattaaccatgctgtgctccacggtggacatggatgac
gtgatactcgacaagagatccaagtccacctcttttaaaccagcggatgaaatagtcaaa
ctccaagtccacccaacggaccctacaaaaacagcctccatccggtcacagttaaacccc
gccgtggatgccacactatgagagttcctgcgcgagaattgggacatattcacctggcat
ccctcagacatgccaggaatcccacgcaggctggccgagcaaagcctcaatatcctaaag
ggattcaaatcggtcaagcaggctcttcggcgtttctccgaacctaagagacgggccatg
ggagaggaactagccaagttattggaggccggattcatcagagaaataaaacactcggac
tagctagcaaacctggtgatggtaccaaagaaagataaatcctggcgcctttgtgtcgat
ttcaaggacctcaaaaaagcttgaccaaaggatcccttccccctcccccgcattgatcaa
attattgatgctaccgcatgacatgagtcattgtgtttcctcgaagcatactccagttac
caccaaatcaagatggcggagtccgaccaagccacaatggcattcatcacaccatacggt
cccttctgtttcaacacaatgccttttgggctcaaaaatgccggcgcaacatatcagcgc
atgattcagacatgtctggagaaacaaatcggcaaaacagtagaggcatacgtagatgat
gtggtcgtcaaaactaaacacgtcgactctctgatagacgacttgaggctcacattcaac
aacctctgaacatacgacatcaagctcaatccaggaaaatgcgttttcggcgtaccagcc
ggaaagctcctgggtttcattgtctccagtagaggtattgaagctaannnnnnnnnnnnn
nnnnnnnnnnnnnnnnnnnnnnnnnnnnnnnnnnnnnnnnnnnnnnnnnnnnnnnnnnnn
nnnnnnnnnnnnnnnnnnnnnnnnnnnnATATCACATCCCGCATATCATGCCATGTTTTG
CATCATGTTGCTTGTGCATTGCACGTGGTTGATTGTGTTTCCCTTTTGCATGTGTTCTTG
CTTTGGGTAGAGCTAGGAGACGAGTACGTGATCGAGGAGCCCGTTGAGTACGTTTACGAG
GATCAAGCTAACGTCAACTCGGAGAACTTTGcaggcaagatgaccataccctcgaaatca
cttctatctttgcttgctagatgctcactctattcctatgcctatgctacgatacctacc
acttgcttatcatgcctcccccattgccatttcaagcctctaacctaccttgtcctagca
aaccgttgtttcgctatgttaccactttgctcagcccctcttatagtgttgctagttcca
ggtgaagattggagtttgttccttgttggaacatgtttattgttgggatatcattattat
gtgttgatctattttgatgcatctatatacttggtaaagggtggaaggctcggccttatg
cctggtgttttgttccactcttgccnccctagtttccgtcataccggtgttatgttcctt
gatttttgcgttccttacacggttgggttataatgggaactgttggggaacgttgcagaa
aacaaaaattttcctacggtttcaccaagatccatctaggagttcatctagcaacgagtg
attggattgcatctacatacctctgtagatcacgcgcagaagcgttcaaagaacggggat
gaggaagtcgtactcgacgtcatccaaatcaccggaaatcctagcgccgaacggatggca
cctccgcgttcaacacacgtatggtcagcgtgacgtctcctccttcttgatccagcaagg
gggaaggagaggttgaggatgatggctccagcagcagcacgatggcgtggtagtgatgga
gctgcagtactccggcagggcttcgccaagcactatggaggaggaggatgtgttggagag
ggagaggnnnnnnnnnnnnnnnnnnnnnnnnnnnnnnnnnnnnnnnnnnnnnnnnnnnnn
nnnnnnnnnnnnnnnnnnnnnnnnnnnnnnnnnnnnnnnnnnnnnnnntcgcttggccat
ctggagcagatcgaaagttacgcccctggccaccaggtcaggtttggaagcttaaactgc
acggctgatatccgcggagacttgatctttgatggattcgagcctcTGCCTTGTGCGTCA
CGTGGTCACGATGAGTACGATTTAGCTCTGCCATCAGACAGTGTTCAAGAGATCATACCG
GCAGCCGCTCCGACCCTTAATCTGGAGCTAGGTGCGCCTCCCATGGATGGGTGGATAGAC
CCCGCCACAGAGGACACATCCCCAACGGTGATCGAGCCGAATATCGATCTTACCCTTCAT
AAGAGCCGTGTTGTTAAACTGTCGGATACTTCTCCGGCCACGGACTCTGAACCGCCTGCA
CCCGTTCCTATCTAATCCGGTTGGGCGCCGATCATGGAGTTTACCTCCGCGGATATCTTT
CAGCACTCACCCTTCGGCAACATAATGAACTCATTAAAGTCTCTCTCCTTGTCAGGAGAG
TCCTGGCCGAACGGGATGCGGACGACGAAGAAATTCGCCGCCCACCCACCACCCACTTAG
GGCCTGTTCGGTAGTTGCCCAGCTTCCAGATCCGCGTAATCTGGGCTGGAGTTGTGCCGA
ACGGTTCCGCTCAGGGAAGCTAGCTTCCTGGATCGAAGGAGAGTCTATGTACAAAAAACT
GGAGCCGGGTTACTGGCGATCCAGGAAAAGAGAAACTGGGAGTTGTCCTAAATTACGGAC
TAATGCCACCGCCAAGTGACTCGATGGCTGCGTACCGTTTTGCTACTTCTCTCTCCCCTG
TCCTGACACCTTGTATTCGCTACGTGGAGAGATCGCTACCATTCGCTCCGAACTAGGCCA
AGCCCAGCCACTCTCCTTCTGTGTCCGACTGGGCCTAAGGCCACCTTAGCTGTTAAGCCG
GCTGGGCTCCAACCCGTCCAGGCAGTTTGGCCTGCTTGCGCACACGATAAGCTGGAGCGA
GTGTGCCGAACAGTTTTTCATCGATCCCAATCCATAAAAGAAGCCAGCATCGAGAAATAG
AAGCGGGATTTGCGGATCTAGTGAAGCTGGAGGACTACCGAACAGGCccttagtaggcac
tgtcgatgacttaaccaacatgctcgactctgactccgaagacatcgacggtatggacga
cgatgcaggagacgaaccggaaccactgctcacagggcactggacgcccacttcatcaca
tgacgtatacatggtggacacaccaaaagacgacgatgatgaggaacgaaaggatgcaac
gaagggttgtcccctcgagatgcagtcaaagcggtggcataagcgccgctccaaatcatg
ccttggtagaaacaatgatCATATAGACCCAGCGTTAGAGCAGGGTGAACCATCGCCGGA
CCACGGCAACACAGAGAATCAAACTGAACAACCCGACTCTGTCAAAGATAATAGTCTGGA
CGACATCACACCAGACAGACACCCGGAGCAACATAATGCCCGTCAAAGGCTTGTTGCCAC
CGCGAGGAGTCTGAAAAAGTAGAAGGAAAGGCTCAAGGCTGCGCAAGACACACTCCGAAT
CAGATGGAGTAAAGTACTCAACTCAGCAGCGAAGTACGGCGGTAATCGCCACACCAAGAG
CTACCCTAAGTGGAAGTTGTTACCTGAATTCTATGAGGAGGCCTAGATCCCCTGCAACCA
AAAATTAAAACGGCCATCTGGCCGGATAGACGACCTCACGGCCAACATAGAGCGGCAAAC
AGCGCCGCACATAAGTCAATGCGTGATTCACGTGAGGGCTCGCATCAAAAGGACGGCGCA
ACCAGATCCATCTATGGACCACGCAAGCGCGCTCCAGCATACGATGnnnnnnnnnnnnnn
nnnnnnnnnnnnnnnnnnnnnnnnnnnnnnnnnnnnnnnnnnnnnnnnnnnnnnnnnnnn
nnnnnnnnnnnnnnnnnnnnnnnnnnntgaccgcccccaagggttgccaaagtgtacggg
ttcggtgaccgcccccaagggttgccatttgtatgggttcgatgaccgccctcaagggtc
ccttagtggaatcacggcatcttgcattgtgcgagggcatgaggagattatggtggccct
agtggcttcttggggagcattgtgccttcacaccgctccaaacggagattagcattcgca
agggtgtgaacttcgggatacatcgtcgtctccgcatgcctcagttatctattacccgaa
ccctttacttatgcacttactttgtgatagccatattgttcttggtcatatatcttgcta
tctcatagctgcttatcttgcttagcataagttgtTGGTGCATATAGGTGAGCCTAGTTG
TTTTCGGTTTTGTGCTTGACAAATTAACCGCTAGGTTTATTCTGCATTTGTTCAAGCCTA
AACCGTAATTATTTTAAAACGCCTATTCACCCCCCTCCTCTAGGCGACATCCACGATCTT
TCACTTGTACCTTTGAAAATTCAATAtgcttcttggttttggactttttgatgctcttga
caaatgtacaccaagaagggtaaataccagctgcaagatagtatccctttgtgtactcat
gcccattcaccgtgaagttgcaagcaggagcatcaccactagcaagtctagcaaataaat
gagaccgttgcaacacattgatatcattgagagtacccggcataaaaaaatctaatccat
aaatcctcagatgctacgacctctagcagaattgttgccttacgagacttaccacaaaac
tgcccgagccatgccttcaggcagtttttccaagtccggtgcatgcaatcaatgcttcct
accttgtcgggccaacctcgcttctcatttgctgtcatcaactttttagtgtcttgctcg
ttgggtgcacgaagatagacgggaccaaaaacgcggatgatcactttgtcgaacctacgc
actgactcaattgtagtatcttcgccaatgtgaagatactcgtcggcatagtcagtcgga
atgccatatgcgatcacccgcatagcagccgggatttttttgatatgcgctaaaacccaa
caagcccgcgacatttcttctttgagtaaaaaactgacaattcacctcgcaaggttgcac
tatttttacgaagagggatcggcgcattcgataccttctccggaagaggtgcggcggata
ggtaggatgtctgcgaagtagtcTTGCATCAACATCGTGTTGTTGGAAAAAACGGTAGGC
GTAAGCGAGGCGGTTGGCCTTCGCCTAGTGCCTAGGCGGTGCTTAAGCGCCCTAAGTGCG
GCCTAGGCGATAATATAGTTTTTACTCGTAGTGTATTTGTGATTATTACATGAGTGTTGA
TATTACTTTAGGGCATATAAATACGTTAATTGCCATCTACTGCCATTGGAATATAACCAG
TCTGACATATCAGTGCAGTATGTGACATGATTTCTTGCTTGGGTAGGCAATTCCTTTCTT
GCCCTGCCTAGACCTCCATTTATGCCCTAGGCGAGGCGTTTGGCCATTGCCTAGCGCCTA
GGCGTGCCTAAGCGCCTCCTAGGCACTGCCTTTTCCAACAGAGCCTGAGCTGGTGGTTGC
GAGGGATGCAAAGACGGCCGACGGTAGATTTGTGCCTTCTCTTGAAGTTTTGATCCTCGG
CCTCCTTCACGGCTAGGACCGCCACCACCATTTGCTGCCGATGGCGCTCGAGCATTGACT
AAACGTTCGAGTCGTCGGACGAGGAAGAATCCTCGAGCAAAAATTGCTCGCAAGGGCTCA
AATCCATCTACAAAATCGGATCCGAGCTCGCATCAACGGAATTTGAACACATACGGGCGA
GCTACAAGGGGTAGAAAAGGGGCTCACCGACTGCGGTTGATTcgggacgcggcgactagg
cggcggtcgatccggggcggcggcgacccggggggcgactcggctcggcggatgcggggc
gccggcAAGTGGACCCGGGTGTAGTGCGGCCCGGCGGCGCGATTCCGCCGGCGAAAGTGG
CCGGAAACGCAGGCGTCGATGGTGGCGGGCGGCTGCGGGAGGGGATGCGAGGAAGGCGCG
TGCTCAAATGTCCCTCCCGCCAACTGCTTTCGTGGGATACAGGCCCCGACggggcggggg
ggcgggggctgggttttcacgggtaagaggggggATTTATTGCGCCCCACAAATTCTTTT
TAAGGGTCAGACGCGTTTACGGTTTCTGTTCGGGACACTTTTTAACACAAAACCGTATAA
TGTCGATTATTTTGCGGGTCGGGACGATTTAAGGGTCTGCTAGAGTTACTCTTGAGCATT
TGGGTAATAAGAnnnnnnnnnnnCCCCCCTTGGCCCCTTTTGTTTGGTTGTGCCAATGTA
AAGGCACCGATTCCATCACAATGTTTGGCTGTGTGGTGTATTTTGAATGCAGCAGTGATG
CTTTGGGCAATTCTCCTTGTTATCTGGGGTGGATGACTAGAGAGAGTGTGTGTGTTGGCT
GCGAGGAAGATCACCGACGACGGACGCTGCTCCTCACGCGGTGGTGGAAGGTGCTTCCCA
CCGTTGCCGGCCAGTGCATCCACGTAAGGTGGCTGCTGCTCAGAGCAAATTTGGACAAGG
AGTAGAGGAAGGCGTCGCGTCGCGCGGCGGTAACGGCTTCTGTTACCGGACGGGGGTGGG
CGGGCGAATAGGGGTGTGATTTGATTACTCGCTATCCGTTTACAGCCCAACTTTAAACCA
AACGTGCGCAACATTTTTAGGTGCCTCTGCAATGCAATGACGGCTAAAAAACGCGAACCA
AACACCTCCGTAACGTAACAGAAGTAGGCAAAGTTCTCTGGGATGCCCTGCACGCCGTAG
GTTACCACTTGTTGGAACTTGGAATAAGCTTCATTCCCCGAAGATAAATCAAAATAAGCT
TCATCTCATGCTGGGACCATTCTTCTTGAGCTTCGTCAATTGCCTGAAGTGTCCCCGCaa
aaaaaaaTTGCCTGGAGTGAACAGAGTGACTTCCATGAAAACCTCAAGCCCAAGAGAACG
AATGACTGTCGGTTAAGAAGATAGCCGTAGATAACTGACCTTTTTTGAATTGGAACTTCA
CAGGGGACGGGGATGCATTCAATCAGGGCCGTCTCCAGAAATTTGGGGGCCCGGGACGAG
AATAAAAGTAGGGCCCTGAATTTTTATAAATCATATACCTAAAGAACTAATGTAAGTAAA
GCATACTCTCATTTAATTATGTAACTTCAAATATGTGTTATTTGATACAATATTTAGAAA
ATATACCAAATGCTAATTGTAAAATAGTAAAGATGGTACTGAAGCAATAGACTGACCTAA
TTTGTACTAAAAGAAGTATAATCTTCAATCATAGATGGCCTGCATTCAATCATGCGCAAT
GCCGCCGTTTCTTGGGCAAGCATACGACAGTCTTCGGGAAATTAGTACATTCTTGCCTTG
CTGCGTGAACATCTTCAGTAGGCACTTTCTGAAGTTGTGAATCTCCTCCTAGGCATTGCT
ATCAGTTGCTCTTGTTGCATACTTATGCTACAACCATAAAAATCAGGGAATCACCAAGAG
TTCAAGTaaaaaaaTTATAGCAATTCAAAGCAGTTGTAACTCTGGTTCCTGTGAATGCAC
AGCACAAAATGCCTGCAACTGAAGTATAACAGTGCCTAGGAACAAAAGTGCATTCGTAGC
AGTACACAAGCAACTAGGACAACACCTTGTTGTTTGTTCTCTTTTGCTACGAACTGATCG
ACGGCAGATGGAAACTCGCCCTGCACCAGCACATTTCCTTCTTCGACAGGCCTCACCTCT
GTTTCTCCTAAGCTCGTACACTTTGCTACCAAATTTCTCCATTATAGGATCTTCAAAATC
TGCCACAGGATGCTACTACCTGCATATGTACATTAGTTTTCCGACATGTAGAGCAAGTGC
AAATATATATGAACTTTCAGAAAAGGTGGATGGAAATTAGGGAACCAACTTTCACAATCT
ATGGTTCAGCCTTTCATAGTAGAAAGGTACGTAGAATAGAAGCTATTAAGAAACCAGCTC
TCATAATTTGCGGCTAAACTCTTAGAAATCTGAATATGAGCTATTAGTACAATGAACCGA
ATCTGAAAAATAAACTGCTCTACTGTGCAAGCAGGTGCCATCTAGTGCTTAATTAGTGCT
ATCATAGTAGTACCACCGATAATGAGATGCAACCATGGGATGAACGAAAGTGGATGCAGT
GATCATTGGTTCAAAATTTCTGGTTTAGAATTCCAATGAGTCATCCTAACTGCTATGCCC
CTACATATATTTTAAGCAACGCTGAATTTAATGTTTCTGTGTGAGTTTTTATAACAACCG
GATAGATTTATTTATGTGAACTCACAGGAAATGTAGATATGAATTAGAGCCACTTCTTTT
GGAAATTCTAGAGCAACTTCAGGATGTCCACTCTCAGCAAACATATAAGGCCACTCTGAA
CAGAAAATCAGCCGAACAAATGAAAGAGACACTAACATAGTAGCATTCATATATAACATA
TTCAGTAGTTTCATAAACCTTGGAAATTAAGTTCAGAACATACCATCTGAAACATGAGTG
CCGTCACTTGCATCATATGCTGGTTGTCCTGAGCTGCAAATTTGTTCTATTAAGTAGGAA
ACTAGGTAAGTAACCATTGTCCTACAAACTGTTAATGTAAAAGCCCAACGAGAAATGAAC
ATATCATGGCAAAATTTTAAATATATTATGGTAAAATCGACAATAAAAGTGGCACTATGT
GACCATAAATTCATCACAAAGCACAAAAAGAAAGCCAGAACTAAATTGGATAGCACGTGC
ACTTACTATAGAGAGTATGAAATCACAGGGTCTAGATCATAAAAAGGTAATCATCTCTAT
GGCATCCAAATGTTTACACCAACTCACGAAAGAGTTATGTTGCTGCAAAAACCATGGATT
GAACATATGGAGGACAAGAATCAAAAAGCGATAGAGGGATCGGGCAATCCATACTACATA
TATACTATATAAGCAGAAGTTGAAGAACATCGACTCTCTCTAACAGAAGGAGTTAAACGA
TGGAAATGAAGATGAAGTATAACCACATCAATTTATCAAGACTAAGATCTTGCCCCACCC
ATGAGCTTGGTCTTACTTCACCCTAAACGAAAGAAGACTTCCATATCCAAGTTTAGCTCA
GACGTAGCTGCCTTCTTTTTGGGCGTGAAGAAGTGTCAAACCAAAATACCCAATAAGCAT
AAGCATTAGCTCTTCCTGAAAAGGAGGTGATCCAGCCGCACCTTCCAGTACAGCTACCTT
GTTACGACTTCACTCCAGTCGCAAGCCTAGCCTTAGGCATCCCCCTCCTTACGGTTAAGG
GTAATGACTTCAAACATGGCCAGCTCCTATAGTgtgacgggcggtgtgtacaaggcccgg
gaacggattcaccgtcgtatggctgaccggcaattactagcgattcctGCTTCATGCAGG
CGAGTTGAAGCCTGCAATCCGAACTAAGGACGGTTTTTTGGAGTTAGCTCACCCTCGCGA
GATCGTGACCCTTTGTCCCGCCCATTGTAGCACGTGTGTCTCCCAGGGCATAAGGGGCAT
GATGACTTGGCCTCATCCTCTCCTTCCTCCGGCTTAACACCGGCGGTCTGTTCAGGGTTC
CAAACTCATAGTGGCAACTAAACATGAGggttgcgctcgttgcaagacttaacccaacac
cttacggcatgagctgacgacagccatgcaccacctgtgtccgcattcccgagggcaccc
ctctctttcaagaggattcgcggcatgtcaagccccggtaaggttcttcgctttgcaacg
aattaaaccacatgctccaccacttgtgcgggcccccgtcaattcctttgagtttcattc
ttgcgaacgtactccctaggcgggatacttaacgcgttagctacatcactgcacgggtcg
agtcgcacagcacctagtatccatcgtttacggctaggactactggggtctctaatccca
ttttctcccctagctttcgtctcttagtgtcagtgtcggcccagcagagtgctttcgccg
ttggtgttctttccgatctcaatgcatttcatcgctCCATCGGAAATTCCCTCTGCCCCT
ACCGTACTCCAGCTTGGTAGTTTCCACCACCTGTCCAGGGTTGAGCCCTGGGATTTGACG
GCGGACTTGAAAAGCCACCTATAGACGCTTTACGCCCAATCATTCCGGATAACGCTTGCA
TCCTCTGTCTTACCGCGGCTGCTGGCACAGAGTTAGCCGATGCTTATTCCTCAGATACTG
TCATTGTTTCTTCTTCGTGAAAAGAAGTTGACGACCCATAGGCCTTCCACCTCCACGCGG
CATTGCTCCGTCAGGCTTTCGCCCATTGCGGAAAATTCCCAACTGCTGCCTCCCGTAGGA
GTCTGGGCTGTGTCTTAGTCCCAGTGTGGCTGATCATCCTCCCGGACCAGCTACTGATCA
TCGCCTTGGTAAGCTATTACCTCACCAACTAGCTAATCAGACGCGAGCCCCTCCTTGGGC
GGATTTCTCCTTTTGCTGCTCAGCCTACGGGGTATTAGCAACCGTTTCCAGTTGTTGTTC
CCCTCCCAAGGGCAGGTTCTTACGCGTTACTCACCCGTTCGCCACTAGAAACACCACTTC
CCGTTCGACTTGCATGTTTTAAGCATGCCGCCAGCGTTCATACTAAGCCAGGATCGAACT
CTCCATGAGATTCATAGTTGCATTACTTATAGCTTCCTTATTTGTAGACAAAGCAGATTC
GAAATTGTCTTTCCTTCCAAGGATAACTTGTATCCATGCGCTTCAGATTATTAGCCTGGA
GTTCGCCACCAGCAGTATAGCCAACCCTACCCTATCACnnnnnnnnnnnnnnnnnnnnnn
nnnnnnnnnnnnnnnnnnnnnnnnnnnnnnnnnnnnnnnnnnnnnnnnnnnnnnnnnnnn
nnnnnnnnnnnnnnnnnnntAGACTTGATTTGAATAAGTTGACACCTACTGAAATATCTT
TGCAAATGGCCGATAAATCAACCGCTATACCTGTTGGTATTTGTGAGGATGTGCCTATTG
TGGTTGCAAACGTTACTATTTTAACGgactttgttattcttgatattcccgaggacggta
gtatgtcgattatccttggtagaccctttttgaatactgcaggggctgttattgattgca
acaaaggcaatgtcacttttCATGTTAATGGTAATGAGCATACAGTACACTTTCCAAGGA
AACAACGTCAAGTCCACAGTATCAATTCTATTGGAAAAACTTCAATGATTACTATTGGAG
GTTTTGAATTTCCTCTTCCTACTGCTAAGAAGAAATATGATATTCTTATTGTTGGGGACG
TGCATATCCCCGTTGAGGTAACTTAGTGTTATTCAAAATTTCTCCGGTTTCATGCGATTC
GGAATGAGTTTGTTAACAAGACTTGATCAACCTTGTTAGTGGATTCCTTTTGATGAGCAT
GAGATGGATGAAGTTAGAAAGCACAACTCTCTGTACCCTCCTTTTACTTTCTGTTATTTA
TATTTAATAAAGCAAAAATAGTATTTTCTATCGGTTTTCTGAATTATGCTTGCAATAAAA
ATACCCCGAAAACAAAAGTTCTCCAAATGTCCCGAAAATAAAATATGATTTTTTGTAGAA
TATTTAAGAATACTGAGAACACACCAGAGGGAGCCACCACCTGGCCATGAGGGTCCAGGG
CGCGCCCCCTACCTCGTGGACCCCACATGGCCCCCCTCCACTTATTCATGCACCGACACA
CTTCTTCTTCCTCCAGaaaaaaaaCCCCCCACCAGTTCAAACCTGAGTTCTAGCTCATCT
TGCTGCCATTTTCGATCTCCTTGCTCAAAGCTCCATTCACAAAACTGCTTTGGGGGATTG
TTCTTCGGTGTGTGACTCCTCCAAAGGTCCAATTAGTTTTTGCTCTAGTGCTTTATTTAT
TGCAAATTTTTGCTGCTTAGGTGACCCTGTTCTTGAGCTTGCATGTCAAATTTATATGGT
CCCAAGTAGTTTTAATGCATGATATGGCCTCGAGGCACTTGTAGGAGTAGTTGTTATCAA
TTTTGTTGAGTTCGGCTTACTTTTATTTTGAGTTACTAAAAAATTCAGAAATTTTTCAGA
GAAACAAAATGATGAAAAGATTGTTGAGGGGCTCTTCGAGCCGAAACTCGAAGGATAAGC
AAATTGAAGAAAATAAGAAGCCCAAATATAATCTCCCTCGCACTGCGGAAGTTCGGCCAT
GTGAATGGCCTTGTGATGAGTTCTTGAGAGAAGCCGGGATTTATGAAGATTTTTATTATT
TGGCTGAGAATGCAGGCCTCGTCGACTTCCTCCGTGACTGTCGCAAACAGTATCTCCTCC
TAACTAATATTTTCGTGCAAAAATTTTACTTTCATGCTAAGAAATCACCACCTTCGGTGG
AATTTCACTTATATGATGAGGTTAAGGAGATGTCACTATATGATTTCTGTCGGGTCTGTA
AGATACCCTTTGCAGGCAGCATAGAGGAACCACATCGTAATGATGTGGAGGGGTTTATTG
ATATGATTGCTGTAGGGGAAACAAGGAAAGTTTTCAAGGCAAGAATTACTAGCATACATT
TTCCTGTTCTACATTATTTTACAATATTTGCTAGTAGATGCTTAATTGGTCATGGGAACA
GTGGAAACCTTAGTGTCCCTGATATTATTATTTGCGCCATGTCTTGTTTCGTGATGCTAC
TTTCAGTTTAGGTGCCATTGTTGCTAAACGGTTAAATCTGAACCGTACGAATGGTCCCGT
CTTTGGAGGCATCTTTGCCTCGCGCCTTGCTGCACACTTTAACATACCTATTAGGCATTA
TGAGAAAGAGGAAAAATTGTTGCCTCCTATTTTTCTAGATTATAAGAGTATGGTAGCGCA
TGATTTTATTGTTAGGGATAAGAAGAAGATGCTTAAATATAGATTGATATTTAATAAAAA
TTACTTTGAGATTATTACCTTGCCTGCTCCCTCTTTGTTTGACATATTTTCAGGCACGTA
CCTCATTTTGCCGGAGGCCGTTTATGCATACTGGAGCCTGACACCAGCTCCAGAGCCTGA
GCCGAAACCGCCACTTGACCCTCATCGACAGTCTGCTTATCAGTGGAATCCGGAGGAGAT
CGCCAACCAGTGGCACCCAGATGACACTCCTCCACACACCAGAGAGGGTCGCTTTGATCC
ATGGGCATAGACCAACTTAGGCCAAAAAGCCTAAGCTTGGGGGAGTACGTATTTCTCACC
GACATTACATTCATGTTCACACACTCACGCCAGCTGTCGGTGCTTATACTTTTTCATTGT
ATCATCCATGCTAGtttatttgcttttttaagcttttttCTTGTGTGTTTGAAAAACCTT
AAGaaaaaaaaTTAGTTGTAGCTTTAGCTAGTTTACTTTCAATGCCTGTAGTAGTAATAA
TTAAAAGAAAACCCCAACAGATTTTTCGTTCTTCTTTTGCTTGTTGGGAGCTTTCCCGTG
TAAATAGTTTTATTTCTTTTCTTGTTATTTGGGGGGTCGAGAGGAGAAGACCATGATGAA
AATGTTGAGTGGCTCTCATATGCATTGTTGTTAGTCTAACCAAGAGCCCATATTACCTTG
TCTTCTCCCTTGTATTGAATGCTTGCATATTCCAATTTATTCCAATGCACGTGCACTATT
ATTATTATCCACACCATTCGGTCGTGGAAGTGAAAGGCAATAATGACGATATATGATGGA
CTGATTGAGATGAGAAAAGATGGTATGATCTCGACCTATCTTGTTTTTGTAAATAAGATT
AGTTCATCATTCCTGATTCAGCCTATTATGAATGAAACATGTTTGCAATGACAATTAGAG
ATTATAGTTGCTCATGCCATGCTTAATTAGCGAGGAGTTTATAATGGTTTACCTTGCGTG
TCAACATGCTATTAAAATGGTTGTGATGTGGTATGATAGGGTGGTATCCTCCTTTGAACG
ATTCGAGTGGCTTGACTTGGCACATGTTCACGCATGTAGTTGAAACAAAATCAACATAGC
CTCCAAGATATTTATGTTCATGGTGAATTATATCCTACTCATGCTTGCATTCAGTGTTGA
TTAATTTTAATGCATGTTCATGACTGTTGTCGCTCTCTAACTGATCGcttcccactcttt
ttctagccttcacttgtactaagcaggaatattgcttgtgcatctacttccataaacccc
aaaagttattctatatgagtccaccataccttcctatATGCGGTATCTACCTGCCGTTTC
AAGTAAATTTGTATGTGTCAACCTCTAAACCCTCAAATGAAATTCTGCTTTGTATGCTCG
AATAGCTCATGTATCAACTAGGGTTGTCTATATCTTCCATGCTAGGnnnnnnnnnnnnnn
nnnnnnnnnnnnnnnnnnnnnnnnnnnnnnnnnnnnnnnnnnnnnnnnnnnnnnnnnnnn
nnnnnnnnnnnnnnnnnnnnnnnnnnnGAAACAGGCAATCCAAACCTCAAATGATATAAG
TGAAGCACATGAAGCATTCTATAAAGCCATACTCAAAGAATATAACTGAAGTGCAATGAG
CATTGTATAAATCAACCAGGGACTATCTCATACCAGCATGGTGAATAAAAGGAAAGTGAA
AACTAAATGCAAAAGACGCTCCAAGATTGCACATATAGCATGAACAAAACGAATCCGAAA
ACATACCGATACGTGTTGAAGAAAGAGGGGATGCCTTCCGGGGCATCCCCAAGATTAGAC
GCTTGAGTCTCTTTGAATATTTAATTGGGGTGCCTCTGGCATCCCCAAGCTTGAGCTCTT
GCTTCTCTTCCTTCTTCTCACATCGAGACCTTCTCGATCATCGAACACTTCATCCACACA
AAACTCAACAAAAAGCTCGGTAAGATCCGTTAGCATAATAAAGCAAATCACTACTATAAG
TACTGTTTCAAACCAATTCATATTTTGTTTTTGCATTGTAGCTACTTTAATATAACTTTT
CCATGGATTAATCCACTAATATAAATTGATAGTTTCATCAAAACAAGCAAACTATGCATC
AAAAACAGAATCTGTCTAAAACAGAACAGTCTGTAATAATCTGAACATTCACTATACCTC
TAGTACTCCAAACATTCTACCAAAATTATGaaaaataaaaaaTTTGTATATAAAGACAGT
GCAAAAAGAATCAGAACCATTTGACGTTCCAATAAAATATGTAAAATCGTGCACTACAGC
CAAAGTTTTTGTCCTGCACCGTACAAACCAACAAGCATCTAAAACATCCTAAAGGAAAAC
CTTGGCACATTATTTTTATTTTTAAACCTTATAAAGCACACAACAGAAATAAATGACTCT
CTAAAACTTCCGGGTTGTCTCCCTGGCAGCGCATTCTTTAAAGCCATTAAGCTAGGCATA
tnnnnnnnnnnnnnnnnnnnnnnnnnnnnnnnnnnnnnnnnnnnnnnnnnnnnnnnnnnn
nnnnnnnnnnnnnnnnnnnnnnnnnnnnnnnnnnnnnnnnnnGAAAAGTAGATACGATGG
AGACGTATCAACTCCCCCAAGCTTAACCCATTGCTTGTCCTCAAGCAATTCAATTGACAA
ACTGAAAGTGATAAAGAAAAACTTTTACGAATTCTTTTGTTCTTGTTTACATATATATGC
TTAAATAGCACCCAGGTTTTCAGCAAAGATCATAACTAACCATGCAAGCAATAACTCTTA
GAAATTATATTAGCTCATATCAATGGCATAATCAACTAGTGAGCAAATAATGAGATATCT
CAAATGCCAACACTTTGTCAAAACAATCATCATATAATATGACAATAGTGGTACCTCGCA
AGCCCTTTCTGAGACCGCAAAACATAAATGCAGAGTACCTCCAAAGTTTAAGCAGCGACT
AAACATTGTAATTCATGATGCAATCAACATTAACTATACACGATGCATGAGGATGAGAAT
AGTGCTCTCAGGTCTGGTCCTTGTTTGAGAAGGTGATGATTCAACATAAAAGTAAAATAA
CATAAAAGTAAATAGATAGCCCCTTCGTAGAGGGAAGCAGGGATTTGTAGAGGTGACATA
GCTCAAAGCTTAAGTCAGAGATAAATATAATTTTGGGAGGTGCACCCTTCCTGTCAACGT
CACGACCAAGAGTTATCAATTTCTTCCATGCTAAACACATTAGCGGTGGTTCCCAAGTGG
TAAAAGTAAAGGTTTACTCCACCTCCACCAACGAACACAAGCCATGGATAGCCGAATCCA
CAGGTGTCGTCCATACCAAAACAGTCCCGGGGGAGCTTTGTTTAATTATTTGCAATTTTG
ATTTCGGGACTGGGCATCCCTATTATCGACCCCTCTTGTGCAAGGACGAGTAAATAAACA
CTCATCATGAGAATAACCTGCTTAGCATGGAATATACTGACTACCCCCTATCGCTCCACG
AGCGGTCCAGGCACACAAAACAGATGTTCATTTGAAATTTTAGAGGTGGCACATGCAATT
TACTTGGAACAGTCGGGTAATACCGCATATAGGTAGATATACTGGACTCATCTGGAATAA
CTTTGGTTTAAGGATTTTGATGCACAAGCAGTATTCTTGCTTGGCTAGCAAATAGGTTGA
GGAGCGACCAACTAGAGAGTGAAAACATTAATGAACATGCATTATGAATAATCAACATTT
AATACTAGCATGAGTAGGATATAAACACCATGACCATAAATATCGTGGAGGCTATGTTGG
TTTTGATTCAACTACATGCGTGAACATGTGTCAAGTCAAGCCAGTTGAAACATTCAGAGG
AGGAAACCATATCATCATACTACATCACAATCAATTTAATGCATGTTGACACCCAAGATA
AATCATTATCCACTCCTAGCTACTTAAGCAtnnnnnnnnnnnnnnnnnnnnnnnnnnnnn
nnnnnnnnnnnnnnnnnnnnnnnnnnnnnnnnnnnnnnnnnnnnnnnnnnnnnnnnnnnn
nnnnnnnnnnnngtatatgcgttggagccagtcgccccaaagttcaacccatggtcctcc
tgtccgatcaccttcaatcgcagggaccaccccactagtatccgtcatggcaatttcgcc
gcactggtcttagacccaattattgacggatttcacctcactcgagtccttatggatggc
ggcagcagcctgaacctgctttaccaggacacggtgcgcaaaatgggtatagactcctca
agaatcaaacccacaaaaatgacctttaaaggcgtcataccaggtgtagaggcccattgc
acaggctcagtcacactggaagtggtcttcggatccccggataacttccgatgcaaagag
ttaatattcgatatagtcccgttccgtagtggttaccatgcactgcttgggtgaaccgca
tttgcaagattcaatgcggtaccacattatgcatacctcaagctcaagatgccaggacct
cagggggtcattacagttaatggaaacacagagcgctctctctgaacggaggagcacact
gcggccctcacagtggaagcgcaaagaagcctcttaaggcaatccactagttcagcgttt
aacgacccgaacaccttcaagcgcgcccggaataatcggcaacaggaccgcctggcacgt
tccgagctcgcatagcaatgcggcccccagcccggcccaagccaaacggcaaaacttgtg
ccacgcatacataattacgcattaaaaataccatgggcacatgtagggagggggcacgac
tacagcacgccccaggacgcggcttaaaccgcactaggggcttcccgctttgttattttt
ctctctttcaggacattaatctctggaaaccctgtccggcagcatgattgccgaacacat
gatgcaacaaccaaggaggcagaaagctacatcacaccacggaactcccaggtggattac
aataacgagtgaaatacttgctttaatattattcctcagcttgcccttggaggttacata
gtcctactttttgcttatcgcactacctgtatcattctgctctaacgcacgttttttaat
aaacaatgcatagcattaagactattattgcattcttcttatatatatatctgttcatta
atgacaccttgcaaccgtacactttggtacggccaatacaccaggggctcaagtacccca
caatatggcgtgagaagtccgaacactttcacaagtgcggtaccccggatttatagcatt
atatgcatcagctctgaatcatgtctttggtcaatagttgggtttgcccagctcccatgt
tttggtaccttacgttccgctatatcggctaaggtagcactgggagaactactgcgattg
tgccccggttcaactgggctaagcacctcagtagagaaagctaaaactgactgtcatgat
aaggcgagagactagtcattgttcgagaggttttcgagtccctaaagacttatgccgctt
agagcgaggagttagccctgtctagcttaagacgtgtatcgcaccccgaatttggccttc
cgaatactaggggcttcgccgaaatttaaaattatagaattctatggctaatgagagtga
taacgcattataatctgattgccttgttcattgtgctgagcacctccctcgaaggaccca
acaatgggaacaccagtgctcaggtttatcccgaacaccccagcactcgtggcatggggg
cagaagccgatgactagccatctctcagatttgataaacagccaaacagaaggtaatatt
ttaaattcaaacaagcgttgcatagcgcatatgaacaagtttttcataactacaggatta
catgagcatgtttactcgaatattatgtctttcatacactcgtccgctacgagacaagca
cccttcaggacaccctcatagtacatctaggggtggcgatgctccttgccctccgacggc
ccttccttgatcagcttcacggtgtctagctcggcccattgcaccttcacacaggtgaaa
gcccggcgcgcaccttcaatgcagacggacctcttaacgacttccagccgtgggcaggca
tccacaagccgcctcaccaggccgaagtagctgttcggaagggcgtcgccaggccacaac
tagactataaagccctttatggcctgttcggccgccttgtgtagctcgaccagctgcttt
agctggtcgctcatagacaccgggtgttcggtcccagtatattgggcctagaacaacttc
ttcgttgagctcccctcctcggcctggtaaaacgttgcggcatccgacatgttgcaagga
aaatctgtgaatgctcctggagagctccggattctggtaagtaacaagtaatttactttc
acatgcttgctttgcatatagaatgccttacccgccgctatcttcttcattgcatcaatc
tcctggagggccttttgggcttcgtccttgtcattctttgtgctcccgagggccgtggca
agctcggactctcgtgtcttcaagtcaagctccagtgcctcgtgcttcgtcacaagagca
tggagctcttgctgcacctcgcccacccatgcctcatggctctcccgctcggtgcactcc
ttggccgctttgttttcggccttggatagcgcttgcttcagggtcgccaccttggccgtG
TGTCACATCCCTAGCTGCTGGTAGTGCTCTAGGCTAGCTTCATGTGTGCATCATGTCTAT
ATTTTCGAAACnnnnnnnnnnnnnnnnnnnnnnnnnnnnnnnnnnnnnnnnnnnnnnnnn
nnnnnnnnnnnnnnnnnnnnnnnnnnnnnnnnnnnnnnnnnnnnnnnnnnnnaatctcgg
gcaagtaacataccgatgacaaagggaacaacatatgttgttatgcggtttgaccaataa
agatctttgtagaatatgtaggagccaatatgagcatctaggttccgctattggttattg
atcggagatgtttctcggtcatgtctacatagttctcgaacccgcagggtctgcatgctt
aacgttcgatgacgatttgtattatgagttatgtgatttgatgaaccgaagtttgctcgt
agtcctagatgagatcacggacatgacgaggagtatcgaaatggtcgagacataaagatt
ggtatattggaaggttatttttggacaccggaatggtttcggaaaggttagggcattttc
cggagtaccgggggttatcggaacccccccccccgggagttaatgggccttcatgggccc
tagtggagagaggaggcggcggccaggtggcggcgcacccccccccaagcccaaaccgaa
gtggactagggttggggggcgacccccctttccttctctcctcctcctccttccctcctt
ctcctagtgggaataggaaaggggggcgaatcctacttggaccgggagtccaagtaggac
tccccccatggcgcgccccccttgggccggccacctctcctccccctttatatacgtggg
aggggggcaccccaaaggcacaccaaccctttccttagccgtgtgcggtgcccccctcca
cagttacacatctcggtcatatcgtcgtagttcttaggtgaagccctacgccggtaactt
catcatcaccgtcgccacaccatcgtgctgacggaactctccctcctcctcaactggatc
aagagattgagggacgtcatcgagctgaacgtgtgctgaacgctgaggtgtcgtacgttc
ggtgcttggatcggttggatcacgaagacgttcgactacatcaaccgcattactaaatgc
ttctgcttttggtctacgagggtacgtggacacactctccccactcgttgctatgcatct
catagatagatcttgcgtggtcgtaggtatttttttttgaaatactacgttcctcaacaC
TTCGGTGTACGGGTCGGCCGCCGAAGGGTCGTTGTCGTCCTCCACGGACCTTGATCCGTT
GTCGGAGTTGTCCGACAGCTCCATGTGACCCCGGAAAGCCTCCGGAGTAGGCATTCCTGC
TCCTCGACGTTCCTCCTTGCCTTCGCCGACGCCTCGCGCTCCGACAGCTCGATAGCGAGC
TGGAGCTCTTTGGCATTCTTCCGCCGCAGCCGCCGCGCATCCGTCTCCACCATTGTCAAG
GAGTGGCGGAGGATGGATACGCAATGAGTGCGTCCTCGAGATCGACCGGCGCGCGAGAGT
ACCCAGCGCCTCGCCAGCCGCCATGGCCTCCCTTGCGCCTTGCCGCTCGTGCCGTGCGCn
nnnnnnnnnnnnnnnnnnnnnnnnnnnnnnnnnnnnnnnnnnnnnnnnnnnnnnnnnnnn
nnnnnnnnnnnnnnnnnnnnnnnnnnnnnnnnnnnnnnnnnnnnnnnnnnnnnnnnnnnn
nnnnnnnnnnnnnnnnnnnnnnnnnnnnnCGGGAAAATGGGGACAGAGCGTCACTCCGTG
AGCTACCTCCGCTGCTGCCGTCCTGATCTAGACGGGAGCGGCGCAAAGCAATGTGGAGAG
CGACCGCATCGACATTGCTCTCGTCGCCATTGGATCCGGAGCCACTGTGGTCGTCCGCCA
tggatgggattgggaagacgagacaacggattgggaggaggagaggacggagagagtgga
gtggactgagGTCTAGGGTTCACCGGAGGGGATATATGTGGGGTTGGGGTGGGCGGGGCT
GACGTGGCAGACGCGCCCGGGCTCGCCCAGCCACCCCATATCCGCCCCATATTTGAGCTG
GATATGAGGGGCGCTGGACAACCTAGGCGTGTGAGGACGGTTTGAGGCGCCCGAGTGGGT
TGGTTTTTTGTGACCGGTCATCCCGCCCGGGCATTTGAGACGTGTTTGAGGCCCCAGATG
TTGATGCTCTAAATGGGTCTCCAATGCTATCCTCAGTGTCCACGGACATCCAACTAGACG
GAGGTCATCCAACGTTATCCCCTAAATGTAAAAAGTATCATCAAAGTAGATGTTCAACAT
TACATTTGACCTAGAAATATAAAAAATAATCTTCAAACTAATATATTATTATGAGCCTGA
ATCCCTGGAAGACACCCCCTCGTCGGACAAATCTGAGTGAGCATCCTCGGTATCGGCTGG
AGCGGTGACTGCTGCTGCGGTGGCGATCTTAGCTTCTTCTTTCGCATAGAAGTGGGTGTC
TCCGCTGCTCATCCTAGCCAACTTATTTTGCCCGCCAGTCCAATGGATGGCATTTTTAAT
GGGTCTAAACTTTGAGAGTTTGACGTGGCGGATGTCCGGGCTACCCTACATCGCCCCTCA
ATTGGGTGTCGAATCGGAGGATTTCAAACGTCCGGGCATGTACAACCCAATATAAGTGTC
CTCGTCGAAGGTATAAAATTGTCCAAAACATTTGGTTTGTATATATAAAGGCAAAGCGTT
GAAGATGTCTTTATATAGGTTCAGAAGTTTGAGCACAAATTGTTGTTCTTATCATGTTGA
AGAAGAAAATTTCTGTACCAAGAGTCTGTACAAGTTCAGGAAGCCTTATTTTGAAGCTTG
TAGCTAATGAACTATGTCAGCCTTACAAATTTGCCTATGATAAGTTCTCCCTTTAATATA
GTATATTAAAAGTTGTTCCACTCTACACTGTAAAGATCGTATTTTGATTGAGGTTTTTAT
TTCCATAAGTTTTGTTAAATAAATAGTTTATCCAGACATGAATGTTACATTTATTTGGAA
CCATGTGTAGACGCTGCCGAACCTAGCTAGGTTGCAAAGGCCACTTCGCATGAGTTGAAG
CAATTTCGAGCCAACGGTCCATATAAGTTCCAAAAGCCTCTCGTTTTTTAAGTTTATAAC
TGTTGAACTAGGTTTTCCTTAGGAAGGTTcccccctcccccGCGCTGCTCCCCCGAGCGG
AAGGGGGAACCGTAGCCGCTGCACTTCAGCCCCCTCCTCTCCGGCCTCCTTCTCCCTCAC
CGCTGCCTAGAAGCGCCGCCGAGCGAAGCCCGGCTGGCGnnnnnnnnnnCGCCTATTCTC
CTCCACACGGGATTCCCTGGCCGGTGTGGGACGGCTGGAGGCGCCGGGCTATGGCGGGGC
TCGGCGGTGCGGCTTCGGGCGCTCATGGTGGCGATGGTGACGGCCGGTGGCAGCTCGCTG
TCCCTTGGTGCTTCGTGGTGGCGCAGCGACTGCCATGGATGGGTGCGCCTGGGCACAGGT
CGGCGTCGATCTAGGCGGTCGGATCTGGTTCCACGCGCCGCGTCCTGCGGGTTGGTGCCC
CCGCCATGGACCCGGCTTGTGGTGCTAGTGGAGTAGCAGTGGCGAGATGGCGGGCGGGCA
GGTTGGCTTCGGTTCTTCCAACGGCAAATTGTGGAAAGCAGCGTAGGTGGGCGTCCTCGG
CGAACATCTTTGGTTGATGGCGGCGTGTCATGGGGCCTTCCTCGCCGGTGGTCAGGTCTC
GTTGGTGGCCTCACGTGGAATTGCACCGGCCACCATGGTGGGGCAGCACAGGGGGGTTCT
TGGTGGGGAGGTTTGCTGGAGGGATGGGTGGTGCCGACTTAGTCGGGCCACCCATCACCG
GTGCAGTGGTGCGCCCGTCTGGATGCATCCGCTCCCCTCCTCCCCCCATTCCTTGCTCGT
GTGTGTGGTCATATCTTCAAGGACTTTCGAGGCGGGACATATGCTTCGGTCCCGTCGGTT
GGGGCAGCCTTTTGGACCAAAGCCCGACACTTTGGCTGGTCTCGGCGGGTCTGGATGCAG
GGTGGAGGCCTTGGTGACGGGAGGCGCAACTTTCGTGGGCATCGTGCTTCTCAGGTAGGG
GTAGCCATGGCCACGAGGGTGGCTTGGTTGCGGGTGGTTGGCGGCCCTAGGGTGCGACGG
AGGGGTGTGAACGCTGGGGTACATCACCTGCCCAGTCCCTATACTGGTCAACGGTGGCGG
CGTCCTCTGTCGTTCTATCCTTCTTGAAGGCTCCGTCGCGGTGTTCACACTTCCTTCGTC
TTGCTCCGGGTGAAAACTTGATCTTCATGATCGAGCGGTGGTGGCTATCAGTAGTTGTAC
CTTTCCGGGAGGCACCGTTTTGGAGTCCTGGTTTCGCCGTTGTCCATCTGACCTCTCTGT
TATGGTTCATGGTGGAGGTCTTCATCGGCTCCAAGCGGTCTTCTTCGCTTATCTGTAGTT
AGCTTGGTGTCGAtggggtggtgttttggtggtgtgcacctatgtatcttgccttgggtg
tgtgttgtgtttgttgttggcgtgtgtttgtATCGTTCTACTCGAATGTAATGCGGTGAT
GGTTGCTTTATAATATGAAGCAGGGGGACCCTTTTTCATCGAACTTGGTCGGCCTTAGGA
AGTAAGTGCATGGTAAGTAttttttttCATTGAAATCACACTCAATAAGCTCACAGATAT
TTTATAACGCGAAGGACAAGGTGTTTCACCATACAAAGTAGATTTTGTTTGGATTGACGA
TGTTTATTAAGTTACCTAATGTGTTTAGTAACATGTTTGTTCATGTACTTCAAACCACAT
GGtttttttGACGGTCAACGCCGGCCAATTCGATAGTGTGGTTTTCAGGGCTCGCTTGGA
GATGACGAGAGGTCGAGGACCACAAGTTGGATTTGTGACCTCAAGGGTGCGGTTTCTTAT
TCGCTCCACCATCTCGCTTTTGCCCGTGTGTCACTCACAAAACACCTTGCATGGCAACCA
AATTCTGAGTTGTGGGCATGCACTTTTtgttggaaatatgccctagaggcaataataaat
tagttattattatatttccttgttcatgataatcnnnnnnnnnnnnnnnnnnnnnnnnnn
nnnnnnnnnnnnnnnnnnnnnnnnnnnnnnnnnnnnnnnnnnnnnnnnnnnnnnnnnnnn
nnnnnnnnnnnnnnnCCTGGGTGGCGAACCATAGGATGATCACATGGGTACTCCGGGATA
TCCTAGGACAACACTGGATTCTCCAGGTGCCTGCAACCAATCCACCCAGATGTGTATTTA
AGTAGCCACCTTAAGTTAACCATTAATTAATAATCTCACATCTGTCATGAATACACTCAA
ACCCAATCCACGTCTACGAGCATAGCATGAAAGTATAAGCATAACATAGAAGTAACTCCC
AGGGTTTGATaaaaaaaaGGGCAATAGGTTCTACCTCATCATCTACTTCCCAAAACCCAC
ATGTTAAGAGATCCTACTCATGCAATGTTTGAGGGTTGTATCTAATTCATAAAACTGGGT
AAGAAAGGAGTATGATCAAACTATTACTTGCCTTGCTGATGATCCGCACAACCTAGAGAC
TCGTAGTAGCATGCTGCGCACTCCGGGAATTCTGTCACAAACAAACAATAGCATACATAA
GCACTCAAGCAAATATGCATGGATAAAACTCAAATAAGAAGATCCAAACTGAAAGTTCAA
CTGAAGAGCTTCGACTTGCAAAAAGAAACAATCGATCGGAGCTATGGAACTGAAACTACG
GTCAAAAGAACATTGAATTCAAATCTGCTTGAAAGCAAATTTTAAATTGTCAAAACCTTG
TTCAAGTTGATTAAACAGAAAGAGGGGTTCGAGACAAACGGTTAAGAAACGGCGAGGGTT
TGAAAATCAGGGGCTAATCTGCGATAAAAAATAATCATGGATAGGTCCCTGGCCaaaaat
aaacagaaaaagaaaaaTCTATCGGACGCATGTCCGCTAACAGAGACAAACGGGCGAACG
TGTTCGTTTAAATGAATGAACGAACGAGCAATTACTAAATAACTAAACCGAATaaaacca
aaccgatctattcaaaaaaacccaaacagttttacctaaaccaaaaaaaaCTGGGGCAAA
AACCGACGAGGTCAACAgcgcgattccggcggcggcggcggcttctccggcgtgcggtgg
gggaggcgaggcgcggcagcggcggcggcaggtatttaaagggggaggggcggcttgggg
tgcttgggggagggggAGACGGCGATGTGTCCGGGACGGACACGTCATCCATGGCGGCGG
CGGCGCGCGGGAGTCCTCTCCCGAGCTGGAGCGGGAGGCGCGCGGCTGGGCTTCGGCCCG
GCTCGGTCCGAAACAAttttttttAAGATTCCATCGAGaaaaatcctaataagatataca
aaaatctaaaaatgccaaaaaCAATTTTCACCATCTAAATAGAATGTTTAGAACAAACTG
AACATTTTTTGGCCTAAAATGCAATTTTGGGAAAATGCATATTTTTCTAATTCAAATAAA
ATAGCGATAAAATCCAAATAAAATTATTTATTTGATTTTAACATTTTTCCTCCAATATTT
CATTTATCTTGGAGAAGTCATATTATCTCCTCTCATATATTTTCAATATTGGAAATATTA
TTTGGAGAGAAAAATAATTAAAACCAAAGTGATCCACTTTTCAATATTTGAGAAAATTCA
AATATGAAAATAATAAAATCCCCAACTCTCTCCGTGGGTCCTTGAGTTGCTTAGGATTTT
TAGGATCACAAGACCAAGATGCAAAGAAAATCTGATATGCATATGATGACCTATGTATAA
CATTCCCGATATGGGAACCCCGTTAAACATTTTCAAAATCCCCAAAAACCTAACaaaaaa
aaGTAACGGGGCTTTTAAGATCCGGAGGCaaaaaaattcaaacttactagtggcgcaccg
tatgctaggtgcgccactagtaACAGaaaaaaattggtttcgaaaaaaatttaaaaaatt
gaattatttttcaaaatATGATACGTAATATGACTGGGAAGTTTGAAATATTTTTTCAAA
ATTTCATCATACTCATGAACATGAACAAAGTTCTAGACATCTGCAaggtttaataggatt
gatatgatagatataacaacaagtgcctgtgaagtgtggtggtgctgggattggatagaa
ctacgaagttaagcgtgcttgggctggaatagtgtgaggatgggtgatcttccgggaagt
ttgaCCACAGAGTGCGATTTGACCTGAGATTAAGCCATAGTGTCCCGAGATTAAGaaaaa
aaatgatttttttaaaaaaattgaaaaaaaTCTAttactaatggcgcacttctatgtggt
gcgacattactaagtcagatagtaatggcgcacctctaggcatactaatggcgcactact
ggtgcgccattagtatttggtatactaatggcgcaccagtggtgcgccattagtaaaaaa
atactagtggcgtgatactaggcaaatgtggtgcgccattagtaggccttttcctagtag
tggtgtggtcaacatggtcaaggAATGACTTCCATCGGAAGAGTACTGTACGTGGAGAGG
CTGAGTGCTCGGTCCATGGTAGCCGCAAGGAAGTGCCTCCTTATTACGCGGAAAATAATT
ATTCATCCACCTAACAGTAGGGACCCACCGGACGGGCCACCGTATTTGGTGAAAAAAGCG
TTTCCCTCCTGACTGATGGGACCCACCAGACGGGCAACGTATTTCGCGaaaaaaaCGTTC
CCCCCGCTGTTAGCTCGGACCCACCGGAGGTGCCTCCTTATTACGCACaaaaaaaTGAAT
ACTCCCCCTGCTAGTTGGGACCCACCTTGGTGGTAGGCTGACTTGTGGGCCTACTAAGTT
GACGGGGACGGAGTGGTTTGTCAACTTAGTCAATATGAACGATTCTAGCTCCAGTGACCG
TACTATGTCCATCCAACGGCCGTAGTGCTTCTTCAACCTCTGGTATTCTTGCTCCAGCCG
CCCAAATCAGCGCCGGTCGTGCCGCATGCTCCTGCCTCCCGTGGCCGGCTGTGCTGCCGC
AGAGGTCTCACCACCCCTACTATTCCCACCGCTGGCCAGGCCCTGCGGCGACGACAGCCT
CACACCGCAACCGAACTAGTGAACCCTCGTACTCCTCTCCGCGCGGGCTTCCACTGCCGC
GTCTTCCCCGGCTCCGCGTCGTCCCCTTCCTAGGCCTCGCCGTCGTCCACCGCCCTGGTG
CTCTCGGCGCGGCGTGGTCAACATGGTCAAGGAACAACTTCCATCAGAAAAGTATTGTAC
GTGGAGAGGCTGACAACTTGGTCCACGGCAGCCGCAAGAAGCGACTCCTTATTACGCGCA
AAATAATTATTCCTCCACCTAACAGTAGGGACCCACTGGACGGGAAACTGTATTTCATGA
CAAAAAACGTTTCCCCCTGACTGCTGGGACCTACCAGCTACATCTTTGCACGCAAGGAAG
TGTGTCCGGGCaaaaaaaaGACAATTCGCCCCCCTGACTACTAGGACCCACTAGCTACAT
CTTCGCAGGCAAGGAAGTGCCTAACAGTCAGGATCCACCTGGTCAAAGCGTACGTAGCAT
TGTCATTTTGGTCGCAAACGTGTACGTACATACTGGTCGATGTAGAGGAGCGCACGTAGC
ATGTACACGTACGTACAGCGGCCAGTGTGCAAGAAAGAAAATACGGCCACGTATGTACAT
GGCTGGGTCGGAACGGAGAAACCGCATCGTCGTCGTGTGAtaacccacaagtatagggga
tcgcaacagttttcgataagtaagagtgtcaaacccaacgaggagctaaaggnnnnnnnn
nnnnnnnnnnnnnnnnnnnnnnnnnnnnnnnnnnnnnnnnnnnnnnnnnnnnnnnnnnnn
nnnnnnnnnnnnnnnnnnnnnnnnnnnnnnnnnCCTAGAGATGTCCTTATGACTTGTTTA
TTTCAGTTCTTCACAATGTGATGCTCTATATGTGCAACTATTTCCCGTGCTGTTCAATTC
CATCAATAATTGTTTCAACAATACCACTATGAATTACGATATTTGGTTGCTGTTAAGGAT
ATTGCAGTTAACATGTCTTTTCATTCTTCAATTGTTGTTTAGCAACATGCATTTTACTGA
ATGACTAAATATTCAATCCCAGGCTACATAGCAACAAGGAAGAGTGTTACCTTAATGTTC
TAATGATGTCTAGATATACATGTAATAAAATCTTATATAATGGGATGGATGGAGTGTTGT
ACTACATCATTTTTCAATTGTTGTTTAGCTTCTAATATTAACTTGGTGCTTTTAGGTACA
TACATCATTGCCAAAGATCCACACTTCGATCCTTTCTGCGTATGGGGCAATGAGATATTC
ATGAACCAGCATCAAGTGAGGAAACTGATAAAGATTGTTACTAAAACGAGTCAAAATATG
TCAATCGAACTATTTGTTTACACTTTATGCAAGACAATAGTGAACTGTAGGATGGTAAGT
AAGAACCATGTAGCCttttttttACTGGCCGTAATGAGTTGTGTTAGATGACAACATCTG
AAACTTTTTTCTTTTGCAGTGGATCCTGAAGCAGTTTACTCAAGATTACCTCTCAAACTA
CATGATTGGCGGCCGGTCATCACAAGGGGTTGGACTAGAGTCATGCATGCCTTCTGAATC
CAGGAGAGCACAATAGGGCCATTCCGCTTCACCTTGTTCAGCAACTGGAATGTCTGTCGC
ATCTTTCTTTACCATCTGTAATAGTACAAGTATAGAACCTTGGTACATCATTATTTATTT
GGTGCTTCTGTAATTCTTAAACATATGTACCTGTGAATCGAATAATGCATTGATTGTTTG
AACCTCATGGATATGAATAAAGCTATAGCCTAGTTTCAAGTTTAAATTGGGTACAATTTT
AAATAGCAGCAATTAAATTAGGGTGAAATTATGTTGTGCAGGTCATTACAACACACACGG
TTGGTAAAACACAAACGTTTGCGATATACACCATAATCCGAGACGGTTCACAGAGGAAAC
GTGTGCAAGCATGCACACAGTTGCCATTTGCAAAGCGTGTGTGATGTCAGACACTATCAC
ATATGGTGCGGGAAAACTAAATGTGTGTGATTTTCTAGCTATCGTACACGGTTTATAATC
ATGAACTGTTTGTGATGTGCCAGGCATCGTAAATCTCCCGtgcctagaatctgcctagaa
tctgcTTGGAAAGCTCCCGTGCCTAGAATTTGCCTGGTTTTAGGTAAAACCACAAAACTC
CGACTGCGATGGCAATGCGAGCACAAACGAGTAGCAAGGATGAAGTGTTTGGGATATTCG
AGATATCGGAAACAGTTATATAGGGACAACTATATGCATCAAGGCTCCCTATCCCCGATG
GTTTCGGGGTCGTGTGGGAAGGACCCCCCTATCACCCACACTCACTTGGCGACGGTTCCA
AATGCCGTCGCGGAAAGGGGTTAAAACTCATTTGTTTAGAACTGACGCGTACCAGTGGGG
CCCTAGTGACAAGCATTAAGCATAGCAAAGTCATAGGAACATCAATCTCATAACATAGTG
GATACTGGGGATCAAACCCTAACAAAACTAACTCGATTACATGATAAATCTCATCCAACC
CATCACCGTCCAGCAAGCCTACAATGGAATTACTCACGCACGGCGGTGAGCATCATGAAA
TTGGTGATGGAGGAAGGTTGGTGATGATGTTGGCTACGATTTCCCCTCTCCGGATCCCCG
AAAGGACTCCAGATTTGGCCTCCCAATGAAGAACATGGTGTGATGGCGGCTTTGTATCAT
AAAACATGATGAATCCTTCTCTCTGATTTTTCTCTCCCCAATCGTGAATATATGGAGTTG
GAGTTGAGGTCGGTGGAGGTCCAGGGGACCCACAAGGTAGGGGGCACGCCCTCCACCCTT
GTGGATAGCCGGTGGGTCCCCTACTCCACTCTGGTTGACTCTTTCGCCAATATTTTTTAT
TAATTCTAAAAATATTCTTCGTGAAGTTTCAGGTCATTCCGAGAACTTTTATTTATGCAC
AAAAATAACACCAAGGCAATTCTGCTGAAAACAGCGTCGGTCTGGGTTAGTTCCATTCAA
ATCATGCAAATTACAGACCAAAACAAGGGCAAACGAGTTTGGAAAAGTAGATATGATGGA
GATGTATCAACTCCCCCAAGCTTAACCCATTGCTTGTCCTCAAGCAATTCAGTTGACAAA
CTGAAAAGTGATAAAGAAAAACTTTTACAAACTCGGTTTGATCTTTTTGTTGCAAATATG
TAAAGCCAGCATTCAGGTTTTCAGCAAAGATTATGAACTAACCATATTCACAATAACATT
TAGGTCTGACATTTACTCATATCAATGGCATAATCAACTACCGAGCAATAATAATAAATC
TCGAGTGACAACACTTTTTCAAAACAATCATGATATATAGCAAGATGGTATCTCGCTAGC
CCTTTCTGAGACCGCAAAACATAAATGCAGAGCACCTCTAAAGATCAAGGACTGACTAGA
CATTGTAATTCATGGTAAAAGATATCCAGTCATACTCAATATCAATTAATAACAATACAT
ACAAATGACAGTGGTGCTCTCTAACTGGTGCTTTATATAAGAGGTTGATGACTCAGCAAT
AAAATTAAATAGATAGGCCATTCGCAAAGGTAAGTGGGAATTTGCAGAGGTGCCAGTGCT
TGAGCTTTTTGAAACAGAGACGAATAATATTTTGAGCGGCATGCTTTCATTGTCAACATA
ACAACCAAGAGATCTCAGTATCTTCCATACTAGATACATTATAGGCGGTTCCCAAATAGA
ATGGTAAAGTTTTTACTCCCCCTCCACCAACAAGCACATTCCACGGCTAGTCCGAAACAA
TGGGTACCGTCCAACTAACAACAATCCCGGGGGAGTTTTTTCCGAAGTTATATTTTGATT
TGATTTGAGCATTGAACTGGGCATCCCAAATACCAGTCATTTTCTCGTGAATGATGAGCG
GAGTACACAACTTGTTCTTGTAGACTCGTGCTGGGCATCCAAGCGCAGAGTTTTGTAGGA
CAGTAGGAAATTTGCCTCAAGTGGATGACCTAAGGTTTATCAATCTGTGGGAGGTGTAGG
ATGAAGATGGTCTCTCTCAGATGACCCTGCAACCAAATAATAAAAAGTCTCTTGTGTCCC
CAAAACACCCAATACAATGGCAAATTGTATAGGTGCACTAGTTCGGCGAAGAGATGGTGA
TACAAGTGTAATATGGGTAGTAGATGTTGGTTTTTGTAATCTGAAATTATAAAAACAGCA
AGGTAACCAATGGTAAATGGGCACAAAAACGGTATTGCAATGCTTAGAAACAAGGCATAG
GGTCCTTACTTTCACTAGTGTGATCTCCCAACAATGTTGAAATAGTTGAATCATATGCAA
ATCCCTCAAGTGCGGTGTAGAGTTCACTCCAAAATTACTTGTTGTATAGAAATTGTTGTC
GGGCACAAAACCACCACAAAGCTATTCCTTAGAATAACACCTTAAGATACAAATCAACCA
AAGCCCTAATGTCACCTAGATATTCCAATGTCACCGCAAATATCCATGGGTTTGGTCATA
CGATAAGCATCACACAATTTCAGATTCATCTATTTGATTCCCAAGGAGTGCCCCAAAATA
TCTATCGGAGAGTCAAGATGAGAACGTGTGCCAACCCCTATGCATAGGCCCTAAAGTCAT
GGAACCCGCAAGTTGATCACAATAATATACATCAAGTAACTCAATTAGatatcccaatgt
cactacacatatcctaatgcaaaacacatatcAAGTGCTCTCAAATCCTTAAAGACTCAA
TCCGGTAAGAAAACTTCAAAGGGAAAACTCAATTCATCAAGAAGATAGAGAGGGGAAAAA
CTCCATATGATTCATCTATGTCAACAAAGCCCGCGTTACATCAAGATCGTTCCATCTCAA
GAACACgagagagagagagagagagaAATACAACACATAGCTACTCGTACATACCCTCAT
CCCCGAGGGAGGACTACTCCCTCCTCATCATGGTGGCCGCCGGGATGATGAAGATGGCCA
CCGATGATAATTCCCACCCCCCTCTGTTGGAGTGCCAGAGAAGGGCTCTAGATTATATCT
CGCGGTTCTGGAACTGGCGGCGGCTGGAACAAAATTTTGTCGACTCCCCTAGGGTTTTTG
GAATATTTGGGCATTTATAGAGTGAAGAGGTGGTGCAGGAGGCCAGCGAGGTTGGCACAC
CCCACCTGGGCATGCCTGGGGGCCAGGCGCACCCTTGTGGGTTGTGccccccccccTCGA
GGCATCCCCAGGTGCTTCTCTGGCCCACTGGATGTCTTCTGGTCCAAAATAATCTCCAAA
AAGTTTTGCTGCATTTGGACTCCGTTTGATATTGATTTTCTGTGATGTAAAAAACAAGCA
AAATATAGCAATTGGCACTGGGCACTATGTCAATAGGTTACTCCCAAAAAATGATATAAA
GTTGCTATAAAATGATTGTAACACATCCAAGAATGATACTATAACAGCATGGAACAATAA
AAAATTATAGATACGTTGGAGACGTATCAGCATCCCCAAGCTTAATTCCTGCTCGTCCTC
GAGCAGATAAATGATAAAAATAGAATTTTTGATGTGGAATGCTGCCTAACATGTTCATCC
CATATTCTTTCTTTTTGTAGCATGGACATTTGGACTTTTATCCGGTTCAAAGCAATAGTC
TAGTTTTGACATGAGGACTTCAATACTCAAGCATAACAACAAGCAACCATGTCTTTCAAA
ATATCAACACTAAAGCAAGTTATCCATAGCCCATTATGCTCAATCATCGATCCATTCATG
AAACACACTCTCATATTAGCTACATCCAATGCTCAAGTATGATCATAGTGCCCCTTAGTT
GGTGCTTTATAAGAGAAAATGGAGACTCAAGTaaaaaaaaTTGCATAAAGTAAATAGAAA
GGCCCTTCGCGGAGGGAAGTAGGGATTTGTAGAGGTGCCAGAGCTCACAGTGAAAAAGAT
AGAGATAAAACATTTTGGGTGGCTTGCTTTTCCTGTCAACAAAAACGATCGAGTAGTTCC
CAATACTTTCCATGCTAGATATATCATAGGTGGTTCCCAAACAGAAAATAAAGTGTATTC
CTTTTTTCACCATACTTTCACTTTCCATGGCTAACCGTATCCACGGGTGCCTTCCATACC
AACACTTGCCAAGGAATTTATTATTTGACAACATAAAGTAAATTCATTTTTTATTTCGGG
ACTGGGCATCCCTAATACCTTTGTCGTACTCTCGTGCAATGACAAGTGAATAAACACTCA
TCTTGAGAATAACACATCTAGGATGGAAATATATCAGCCACCCCCTACCGTTTCATGAGT
AGTATGAGCACACAAAAGAGAAGTTTATTTTTTAAATTAGAGATGGCACATACAACTTTG
CTTAGAACGGCAAAAGAATACCGTATataggtaggtatagtggactcatgtggcaaaact
ggtttaaaggatttggatgcacaagtagtgatcatacttagtgcaaatgaaggctagcaA
AAAATTGAGAAGCATCCAACCAAGAAACGAAAAATCTCATAAGCGAGCATTGAGCATAAC
TAACACCGAATAATGCACCACAAGTAGGACGTAATTTCATTGCATAACTATTGACTTTCG
TGCTTGCATAGGGAATCACAAACCTTAACACCAATATTCTTAnnnnnnnnnnnnnnnnnn
nnnnnnnnnnnnnnnnnnnnnnnnnnnnnnnnnnnnnnnnnnnnnnnnnnnnnnnnnnnn
nnnnnnnnnnnnnnnnnnnnnnnatatccgtattgcctagcttgccttccatgccaagta
gagtcctatccggacacaagacgaagtcttcaatcttgtaccttcatagtccaacagtcc
ggccaaaggatatagtcttgctgtccggagaccccctaatccaggactccctcaCTTGCC
TAACAATGATTCCTGGTTTGCATGTCGTCACTAATTAGTTGGCTACGATACTAGGACAAG
TTGTCTGTCGGTGTAGCTCATGCAACATGTACTCTGAAACATAGTGTTGGCATACTCGAT
TGTGTGGTAGACAACTTATATGTGAATTTAGTGAACATCATGGTCATGGGAGGCAACTTA
TTAAGGACTTCTCCTTGAAAGGCAATTATAGTAGAGGCAAACTAAGAAGAGTTGCTTTCC
TATAACACTAAAGTTGCCTCTTCAGCACCCAAAGTTGCTCAGaaaaaaagttcatcgaaa
tatacccatatgggatctagttttgaagaactcgccatgaaaaacccaatggtgaaaacg
aatctaaatgatactcgaatcaaaagttatgactttttaaattttgtaaaacccaaataa
atGCACGTATTTTTTCTTTCTTGACTTGTGTTCGGATGGGATGAGGACTAGATAGTTTCt
ttttttGTACTGTAATGATGACACACACCCTTTATGGCAGGTCTGCTCAGATGCAATATG
AttttttttGTCGCATAGCGTGTGCGTTTCGGAAGCCCAATTAGTGCAGCTGCACTGATA
AGTATTTGGGATATATATATACATATGTAGCATGTAGGGTAATATACGAGGAAAGAAATA
TTGAATACAATAGGATGTCGCAGTCGGGCGAACGTGCCACGAAAACACGACTCTGGACGA
CGACGTGGTAACGGAGATCCTGCTGAGGCTGTCGTCTGCCTCCGTGTTCCGCTCCTGGGC
CGTCTGCAAAGCGTGGCGCCGCATCACCACGGACCCCTCGTTCCTCGCCGCCCACGCCGA
CCGGCGCCCAACCGAGCTGCTCGTCGTGTCAAGAGGGGAACCATCTTTTCTAGACACCAT
CCCACTGTCTCTGCAAGTCGACGACTGACGAGGCACCGGAGCCAACTCCATCACCCCGAG
GGCTGTGAGATCGGTGTCCTGCTGGGTTGCTGCAACAAGATCATGTTGTTCCGAAAATCC
CCTAAAAATTTGTTAAGCATGTTAGAGTTGTGTCGAATATTATTGTACAAGTTAGGTTAC
AGTTGGACTTGATTTTGGACTGTGTGTAGACAGGATAGGAGTCGTGTCCAAGTAGGACAC
TTGTATCCTAGACCTCTCATATATAGCGGGGGTTGACACACGATGTAACCTATGCCAACA
TAATAGCACGGGCACGCGGGGGAGCCGGCGGCGTGTGCCGGCGCCCGGGAGGCCGGAGTG
CGGTATTGTAGCGGTGTCATGGGGAGGAGCACCCATAGTCAGGCCCCGGGGACGTAGCCC
CGATGATGAACCTCGTTAACAAATCTCGGTGTCATGCTTGAGTGATTGCTTGGTCCTTGG
TAGATCGACGATGGCCTTGGATTTATTGTAACAAGTGGTATCAGAGCTAGGTTGTTCCGA
GGTTGTGGATTGTTGATCTAGAGGAAGTATCGAATTTGAGATGCAGCCGGCTACGGCGTG
GTTCTTGACGAGATTGGAAGAAGCAATCGAGAGGCAGAAGCTCGCATGGCAACAGCGGAA
GCAGATATGTGGCAGGCCAGCAAATAGGTCTTGGCGTGGATGCGTCAAGGGCGGCGGCGG
CGGCTGCGTACAGATCAATTCGGTCGATCGGATCGATCCGGAGCTGGGTGCTCTATGCGA
GACGGACCAGGCTGGAAGTGCACGCGCGGCGTGCTTGTAGGCCCATGTCGCAGGATTTAT
TCCTGTGTGGGTAGGACGGCACGTGCGGCTGGCTGGGGTTGGCTTGTTCAATGGTGGCGC
CGGCACACGCTAACGTGCTAGCTCCAATCCTGGCCTCACATACAGCCACGTACCTCTGCC
TTACTGCGCGGACGTCCCTCGGCCTCGGCCTGCAAGACCAGCTGCCACCTGGGCCTCTGC
GCCTCGGCCCATTAGCACGTACGGAGGTTCAGCCAGAACCGTGGCATCGTCAGAGATTTG
TTTGGCGGaaaaaaaaTACGGCACAAGGACAGAGTCTGGTCATGATTTGTTTGCAATCAA
GAAAGGtttttttGTCCTATTATGCTAAGGGGACATAGAAGGCTGCAATGAAAAGGGACA
AGTTCTGGATTAGAGGTCCACATGTACACAGGAGTTACTAGCAAATGGCAACAAGAAAAA
TTATGCAGAAAGTATCCGTGGGGTCAAGTTTGCATGGAGAtttttttCCGGTGGGTCATG
TTTGCGGGAAGTGCTTAGAGTGTGTACGACAAAGGATGAAAGACGTGCGTAAAAGGTGCA
GCAGGAATCTGGAGTGCGTCGTGACAGGATCATGCAAACACAGGGCGTCAAGGCAATGCA
CAGATGTGCGAGGCGAACACGATGCAGGGTGGAGCATGGTGCAGTCAGATAATTCAGCTG
GGTCGGACTGGACTGTCTGACGGATCGACGGGGATGTCGGTCAAAGTAGAAGACGGTGGT
GATTTCAGCGACAATGACATAGGAGCGTGATGCTGATGGTGGCCGACTTCTGGGGCGTGG
AAACACGTGGTGCAGGCCTGACGGCTTGTGCGGCTTCGACGAGACTATGGCGCAGGGTTG
ATTCAAGGTTCTGTACACATGAGAGCTTGAAGTCAGACAGGGCGCGGGGTAGCTAGCGCA
GCTACATGGAGTCATGTTGAAGGTGGAGCTGGAGTCTAGCGAAAGACTTCACTCTGTGTT
GATGGAGGGGCTACGGCGTAAGGATCCGGAGAATCGTAGCCTATTTCAGCAGGAAGGCGA
GAGACACGTGGGTCGGACTAGGTACCAGTGGTCTGATGGAGACGTGATACTCGGCATCGG
TCGATGATGATCGGTGGTTCTCTGTAGTGGGGGTTGAGGCAGTGGGGGCTAGCTACTCGG
GAGACTCGACCAGGACAGCAGAGGCTCGACGCGATAATAGCGGCGAGGCGTGCGGTAAGC
ACGGGACACAGCAACAGGCCAAGGCACTAGCGGTCAGACGTGTGGTCAGACAAATTGTGC
AGGGGGTGCTGAAGCGGTGTTGACGAGTACTGGATTCAAGTTGGTGACTGGGTCTAACGG
TGCCGGAAGATGGACAGGAGTTGACCATGAAGAATCTGAGAAAGCGGCGGGAAGTCTAAA
ATTGTCAAAAGCTGAGAGAGTACATGGCCGTATATTTTGTGGTGTTCAGTGCACATGGCA
AAGTGCGGATGACAAGGCAGAAGGAGGCGCAGTGCTATAGCGGTGGGACATGTCAGAGAC
TATCCGGAAGAAGGGTGAGACAACTGTGAATTTGACTCAGGGTGACACAGGGCGACGGTG
AAATTCCTTCAAGTTTCAGACAAGCAGTACAGAAAGAGCTGTGACGTTGAGTTCACGTAA
CTCTTATATGTGGCGTCCAATATGTGAGTTGTTCATTTTTTCACGTAGACAGTGATCGGT
GTGTAATGTCGTTGAACGGATACTCCGGAAGTTGGAAGCACAAGGTAGAGTAATGAGGAA
CTTAATTTTGCTCGAGGGTTGACTGTGAAGAAGACGAGAAGGGACTACAGTTGCAGGTGG
AGTCACATGGAGTCTGAGAGTAGCTGCGGTGCTCATGGTGTATCTCAAGTCCAATGTACA
TGAAGGTTCGACGCACGGATGAATCCAAGGTGGTGGAGAATATTCGCCAAGGTGGAATTT
GTTAGAGTTGTGTCGAATATTATTGTACAAGTTAGGTTATAGTTGGACTTAATTTTGGAC
TGTGTGTAGACAAGATAGGAGTCGTGTCCAAGTAGGACACTTGTATCCTAGACCTCTCAT
ATATAGCGGGGGTAGACATACGATGTAACCTATGCCAACATAATAGCACGGGCACGCGGG
GGAGCCGGCGGCGTGTGCCGGTGCCCGGGAGGCCGGAGTGCGGTATTGTAGCGGTGTCAT
GGGGAGGAGCGCCCGTAGTCAGGCCCCGAGGACGTAGCCCCGATGGTGAACCTCGTTAAC
AAATCTCGGTGTCATGCTTGAGTGATTGCTTGGTCTTCGATAGATCGACGATGGCCTTGG
ATTTATTGTAACAAAGCAACGATGTCTTCTTGTGCAACCCGGTGACCAGGCAGTGGGCGA
GGTTGGACGTGACGCCACCTTCTTGCCGCGGCTTGGCCAGGCCGTGCTGCTTCTACATGC
ACGGCCCATCAGGCGAGCACCGGCTTCTCGTTCTCGTCAATGGCTCTGTTTGGATACTAT
AACTCAGTTAGAGGTTAGAGTTAGATTCTAACCCTGAATTAATCCTGAACTAACTCTAGC
CAAAAAGGTGTTTGGATGGCAGGGTTAGATAGAGCACGGATACGTCGAGGCGCCTTCACG
GACGATGCGAGAGGGAGGAAGGAAGAGGACGAGAAGCTTCGAGAAAGTGGGGAGGGATCT
ACTGCGGGGAGAGCGAGAGAAAAATGTGTTTTTAGTGGTCCCGAGAAGAACTAGCCCAAA
TAAACACTTATTGGATGGGTTAGATTTTTTAGATGGGTTAGATGCATCTAACCCAAACTA
ATTCTCCTGATTGGATATATTTAGGTTAGTTGAGTCCAAACTAACCCAAACTAACTCTAA
CCTATAGATTCAAACAGGGCCAATGAACCAGAACCTAGGTTGGCGGCGCACTACAGGTTA
GTTTGGTTTGTGACCTGGTGtttttttttttttGTCTGGCCTGGAACGTGCCTGGGAACT
TCTTTAAACTAAAACGACGATAAGTAATTTGAAACGAAGGGAGTAGCTGTTTGGATGTTG
TCCTGAAAGTGCCTGAGTTGGCCTGGCCTGAAATTGCTTGGAGGTGGTTAACCTGATAGA
GAAGCCAGGCAAAATGTGTTAGCCTGGTCCAGGCGTGGGATTAAATGCATGGGGCTGCCT
GGGACGTTAAGTACAGAAAAAGCTACTAGCCAAGCCTGTAGATGGCCCCATAAAATGAAt
tttttttAATTCTAACAACAGCCCCAGGCCAGGCCAAGAAGCAAACATCTATTAGGCCAG
GCTGCCTGACCAGGCAGCAACATACCTGATGTACACGTCCACGCCAAGCAGCATGTTTGC
CCAGGCATGTAGCTATGGACACAATCCAAACTAGCTTTACGTCTACACGCTCGCCGCCGC
CGCCTCGCAACCTCCTCGCCGTCTCGGACCCGTGGCCGACGGTGTAGTCGTAGACTGGTT
CACCTATTTCGACCACTACGCTCACCACAGGGGCAAAATTCACTGGACGGTCCATCCCCT
GGCAAGTAGCTTCGAGAAGATCCTGGCGTTCGACACGGTGTCGGAGGATTTCCGGCTGAT
GTCGCGCCCACCCTGGCCGAGGGATCACTACGACGACGAAGACCTCTGCCTCCTGGAGTT
GGACGGTAGGCTAGCCGTGACGGCCCCTGAACTCCGTGGAGATTCCGTGGAGCTCTGGGT
GACGCCGACCAAAGCTGGTCACGCCGCTTCCGGATCGTCCTGCCGCCGCGGTTCTGTCCA
CATTGGTGGACGGGCACCGCCGTCCCCAACGTCGTTTTCGTGGCAAGCTACACACATGAT
GTCAAGGCGCTGTACCATCTTACCGAGAAGAGGATCGTCAAGCAGATAAAGTTTGTCAAT
AGCCCATCCGGTTTCTGCTACCTCTTCAAGGATAGCCTCGTGCCGCACGCCttttttttA
AACTAGTCAAAAGATTTACCATTTTCATTGATTAAAAGAGAAGTTTTAGAGGTTAAGGCC
AAGGTCCGAATTACAACAATCACTCTCGCGGCATTATGTTATTCAAATGCCTTGCTCCCG
CAATGCTCCAAAGTGAGGTCTCATCTTTAATCCTAACAACGATGACTCACATCGGAACGC
CTTCTTGAATCTTGAATCCGTATTAAGTTTCCGCATGAATTTGACGCGACGAATCGATGT
ACGCGACTCATAACTCCCGCCGTTCCTAAAGGAGTATAAGCCTTTTTAGACATTGCAATG
TGAACTACATATACGAGGCAAAAATAAGTAAATCTATACTATAAAATACGTCTATATACA
TTTGTATGTAGTTTATATTAAAATTTCTAAAAATGCTCATATTTAGAAGCAGTGAGAGTA
GATTGCCTCCGATTATACTTGATCAACATGCATGTACTTTGTATACATTTTCTTGCTCTT
CCAGTGTATATACGAGATGACAGGAACTTTCGGTAAAAAGAAAATTGTTTTTCTTTTCAG
AAGTCAACGCTAGAGTGTGTATGCACCCCAGACCAGACGTCCGCTGGTGTTCAGAAAACT
TCTAAACTTTTTTGACTTTTCTTAATTATTAAtttttttCTCATATCAGGTGTATGTACA
CCGAGTACCAAAGGGTACTTCCTATAATCCTGTTCTTCTGCTATGTAAAACGGAGTACAT
ATCAAATGGGGTCAAAGTCCGGCTCAGTTTTCAAAGGTACTCATAAGAATAATGTCCTCC
GTTTCaaaaaaaaaaGAATAATGTGTGCGTGCATGTGGGTGAGTGTATTACATTTATGTG
AGCGTCTATCTTTGTACCTCTCTATCATGTTTTaaaaaaaaGTTATTACTATCTTGCGGC
CTTCTCCTCCCCCTCTCCCCTCCTTAATAAATGCACATAAAAGAAAATATCTTCTTGATA
GAAATGATATGGAGTTGGCGTTTGTTGTGAACGCTTTTCAGGCAACACCATGTCGTCCAT
CATACCGGAGGGGAAGGACACGATCGCTGTCATCAATCCCCTACAACAACGTACACCGTG
GTGTGGTGAATCGTCGTAGAAAACAAAAACAAAATCGTCCTACAAATCAAGAATCAAGAT
CACTATGAAGATGTATACAAGGTTAGATGGTTAGATCTGATCGTTACCAAATTCAACTTG
CAGCGGGAGAAGAGTTGGTGTAGATCTTAAAGTCCTTCGAACCGTCCCTCGAATGAATAT
CCAAAGCACGATCTCTCTACGGATTGCACAAATACGAGATAGACGACCCGACTTCGCCTT
CCAGGGATAGGTGTCGCCAGAGAACTAGAGGAnnnnnnnnnnnnnnnnnnnnnnnnnnnn
nnnnnnnnnnnnnnnnnnnnnnnnnnnnnnnnnnnnnnnnnnnnnnnnnnnnnnnnnnnn
nnnnnnnnnnnnngtatgatcatcttgcctgaaatcccgcaaggaagaagaacgagtcca
tgaagaagacaaacgggcgtagacaaatgggtcctcacaaacgcgacgtaatcggtacca
acccgaagaagccacaccggaaagaagcacacaacaaagtaaacaaaccacacatgaaca
tgatatgatatgcgggatgcggtatgcgatgcatatGCATGATTTGCAAGGGAATGAACG
AACCTGGCCTCAACTTGGAAATCCAAGTGTGCCACTGGAAAGGTGAGATGAAATCGCTTG
AAAACAATATAGAGAACGCCGGAATCAGAGTCACGGTTTGGAAATGGCGAGCAAAACAAA
TATGGCACCGGTCTACGATATACAGCAAGTGACCATCTAAATGCAACAAGATGAACATGC
TACAGCACCCAAACATGGCATCAAAATACATGGCAGGAATCCATTGATGATGCTTAACAA
AAGTCTAGCACTAAGCTATGGCCAATTCATCCATTAACAGGTCCAAACAAGCATGGCAAA
AATGCATTTGGTAAACAGATTTCAGACTTAGTGAAATTAACACAAGCCTGGAATTTCATA
TCAGGTAGCACACTTTGGAGCATGAAAACTGTATGCTACAGGGCCTGAACATGGAAAAGT
AAAGCATGTCATGGAGCTACTCAAAGGGCTTAACAAAAGTCCCTTAGTGACCTTGAGCCA
AAAGGGATCAGAAAATACAATTGCAAGCATGTGAACATGGCAAAAAGCATAATCAGATCA
CAGACTTAGTGAAAACTGGAGCATGCTGAAACAGGTATCAAGTAGGCATGTTTACGAGCT
CGAnnnnnnnnnnnnnnnnnnnnnnnnnnnnnnnnnnnnnnnnnnnnnnnnnnnnnnnnn
nnnnnnnnnnnnnnnnnnnnnnnnnnnnnnnnnnnnnnnnnnnnacatttatcatgatat
aaggaaatataaataacaactttattattgcctctagggcatatttccttcaCATCGGAG
TTGAGCCAACCGCAGGGCTCGACGCCGTTGGTGGCGGCGACCTACTCCGTCGGGTGCCGC
GTGGCGGGACGCGCGTCATGGCGCCTTCATTGCGCTGCCCATGAGGCATCAATGGAAGTC
CGACCGGCGCAACAGCCTTGGCATTGATTCCTGCGGGAACCGAGGCGATGAGGACGACGA
AGGTGGCGAGTCGCTGACTCAGCGGGCCCATTCCCGTTTTCACCAAAATATGtttccctg
atgccccccagcgcgccgggnnnnnnnnnnnnnnnnnnnnnnnnnnnnnnnnnnnnnnnc
ggcccgagccggcgaaaattgggcttataggggcgcggccgggccgaatttttggcgccg
gcgacaaaaagggggcatgggggcctattgggggtgcagctggagatgctcTAAGTGTTC
TTCATGAGCCAGTTTGAATTATGATCCAGTCAAATGCTGGAATAAACTCTTTAGCAAAAG
TTTGTTTGAGACCCTAGCTTAAAGGGGCACCGTCCTCCCATGGGTTCGACAACTCAGGGT
CACCTCTGGGGGAAAATGTGAGAATCCTTTCTATTCCATTTCCGGATCACCAAAGGAAGT
AATCATATGGGAATTGAAGCTAGGATCTTTTTCAATATTTAAAATATACCGCTCGGGACC
CACATCGGTTGATTTCCTATGGTCACCTTTTCTCTGTCCCGAACACCAACTCTACATGGA
GGTGTACCATTTTCTTTCCTATGTTCTACAACTGCATTCCTCTTCATTTCCAACGTTCTT
CTCCAATCCTATGTTTTCCTTTCCTTTAACCCAAACAAGCCCTCAGTGCGTTACACAAAA
ATTATGAGATATATTCATGGCTCATCGGCGTCTGTTCGCCAAGCATCACTTTTTTCAAAT
TTGAGAACACGTTAGCAGCACACAACAAATTGATACACCCCTATGTGTACGTTCATTAGC
ATCATTCTATCTGCTTAAATGTTGTTCATTGTTTAAACCCAAACATGTTGTGGGCCAATA
TGGTGATGCAACTTAGTTTTGTGGCGTCCCCTACATGCCAAACGCTGCTAGTTTACTGCC
ATCTTGCGGGTACCCCTTTGTCAAACACCACTGGTATTTCATGGCATGGTAGCTCCCTTT
GTGTACACTACTAGCATCATTTTCTAACATCCCAAATTTTCAATTTGGAATGTTATACAT
AGGTCATTCATGCATATCATATTTTATTGCATCTTCGTTCCGCAATCCTTGAAATCCTAA
GCAACTCAAGGACCATCAGAGAGAGTTGAGGAGTTCCCGGTTTTCATATTTGATTTTTAT
CAAATAATGAAACGAGGATTTTGGATTTTAATAATTTTTCTCTCCAAAAAATATTTCATT
TTAAAATAAATGAGAGGAGATAATATGACTTCTCCAAAATAATTGAAATATTGGAGnnnn
nnnnnnnnnnnnnnnnnnnnnnnnnnnnnnnnnnnnnnnnnnnnnnnnnnnnnnnnnnnn
nnnnnnnnnnnnnnnnnnnnnnnnnnnnnnnnnnnnnAACGCTGGTGCCGGTTGGTTGCT
CCTTCATCGTCGAGGGACGTTCGGGGAAGGACCAGAGGTGGGGCGCCGGCGGCAGGGAGC
TAGGTGAGGCGGAGGGTCCCGTCTCCGGCGACGAAGCCATGGATGTTCAACCAGAACATC
ATGTTCGCGTTGACCTCTGTGGGCTGCTGCTTCTCCAACATCGTCTGCAAGAAGTGGTAC
ATCGACATGAACAATAGGTTAGAAAATCCTTCTCCGTTCTCATCAGATCTCGTCGTAGTG
GGTGGGTTGGGTGTGGTGCTGATCCGTGCTCTTGTGTTCTATGGGGGAGTGCAGGGCTGG
AGAGTTCAAGGAGCCGGACTGGTTCTTGAACAGAAAGAAGGGCGGCATGTTCCTGACCAG
GAAGGACTACAACTTTATTTGGTTCCCAAATTTTTCATAAGAATCTGCAACCGTATGAGT
AGCAAGTAAATTTGGCATAGGTAAACTGAAATACTTCATGTTCTGTAAACATGTGTGCTA
CTATAGTGAACCATATGGGATGTTTGAAGCAGGATTTAGTTAATTAGTTTGTGCAAAGAC
GCAGTATGTGGTGCAGTAAATACATCTGCTCTACTAGAATTTATTCACCTCATATTTTGA
AGTCGGTTTCATATAAATGCTTTGAGATTTACAGTTCTGGTTGTCGAATGGACAAGCCAT
CATACTGAATTCCACTCTAAGCATCTCCAATTGGATTTTGCTTTTGCAGCTATTCAATTC
AGCGCATCTTGCAGTACAGTACTGCGGTGCACGGAGAAGCGGCGCAACCTGTGGCGCGAG
CTGCTGTACATGAGCGGCGGAGGGATGGACCTTTTTGTTGTTCCCCGCTCacgagctgtt
ctcggtacgcgctgttcttggtGCGGTTTAGCTCATGGGGAAAATAAGGAGATGTTTCTT
CAAGTAATTTGGGTAGGCGTTTGCGGAGCTTTGGATGTACTTTGGATTTAGATTGATGTT
TCCTCATCCAAGTTCATGTGTTCTGTTCTTGTTTGCAGTTTTCTTTTTTATGAGAGTGAC
GGGGATAGATTCAGAACAAAAGATTTACTCCCttttgttttttgatttctttttCTTGGA
AATCTAAGTGAACGAAGCCATCCATTTCTTGAAAGCAACTAACTATTACTGAGTGGTTAA
TTAGTATTTTAAGATTCAATTTAATTTGAGCCACGGGAGTTGGTGTGTGTGGATTTCCtt
tttttATTAGTAGTTCTCAGGTTGTCTCAAGCTATTACTTTCTaaaaaaaTTACCAGGGT
TAGGAGATGATTTCCTGTTTTGATTAGGAATGTTCTAGGGTTTGGAAATAGGATAGTTGG
TTCCCAAATACAGTGATATTACTTATAGATGCTGGTTCTTTCCAGTAATGCCGCAATTTG
GGTGTAGTATGGTATTTGAAATGATGCGATGAGCTATTGTTTGCCACATTTTTTCTATTC
TCTGACTTCATACACATCCTCTCTTACACAGGATTTGGTCTTTAAGCTACGATTCCACAC
CAAGATTATGTTCTCTGGAGCTAACCGTGCTGCTGTGCTGGACAGGCAGATGAGGGCCGG
CCTGCTGCCGATACAAGCCGTCGAGGTGGACGGCCAGCACTAAATCATTTGCAGGTGCAC
GATGATGGCCGCATCTGTTTTGTTAGCATGTTCCTATTAGTTTTTAATCAGCAGGCTACG
AATGGTTTCCCCATCCAACTACGCTATCATTATAGTAGTGGTGAAACTATTACTTGATAA
TGCGCAGAGTaaaaaaaCAATGATAGACATTTTGTTGTTCCCCATCTCAAATGCCGATTT
TGTTTAATGATGCTGAGATGATTCAACTTTGGAGATTTTGACACAGTTTCTATACTCAAT
GAATTTTCTGAATGGATAGTACATATTTTGTTGACCGGTGATATTTCTTGTTGTGCAGGT
ATCTAGAGTTACATTCCGGTGGCTGAGATGCATATAGTTGTTGGCTGTAGTTCCTTCCAT
TTGTCCGCTCGACGTGGAGATTGACCCTCTATGTAGCATGCAACACTCAGCTGGGAAATG
CACTTATAGGAACTAATCACTTACTTTGCTGAACTCAGTCTGTTGTCCAGTTTCCGCAGA
CATTTGTCAGCTGGCAAGAAGGTTGAAGGCACATCGACTTGCTTCGATTAATTGGTACTT
AATCTGTCAGTTAATCTTGCTTGCATTTTAGTGTCTGCATACGTTTGATTATCTTCCTTG
TATCAAGCATGAAGATTTCGATGCTGGATTTCTGCCTATGTTCCTTTATGTCCCATTTTG
TGGGTGCttttttttGTTGAATTTGTACCTCGGTATTTAGACTCCTAGTTATGTGTTCTG
ACTATTGAATATTGATAACCATAAGTAGTCTGACTGGAGTTGGGAAGAAACTCCTGTAAA
TATTTAGAAGGAGTTAGGTTTTCTAAATATTTCTAATTTCAGGTGGTGCGGGCTGGACGA
CACCGAAGTAGTCATCTTCGCCGGCCCCCTCACTGCGTACGCATACTCCTTCAATTTTTC
CCTCCTACTGGTACATATTCTTCCCAAGTTCCCCTCAATTGCTAATtctgaatttttttt
tgcttaattcgaatctgaatttatttttccttgattggatatctAACATTGCATTCTAAT
TATTTCATGTTGCTGCTTGCATCACCTTTTCAAGTGTTGTGATCTGGAGAAGCTCAAGTA
GTCATCTTCGTCCATCACGTCACTGCATACGCATACGCCTCTGATTTTTGGCTCCTG
>4A:214775737|215210034
AGGCTGGTACTTCAGCATATCGTCCAAAGACCTTCTATCAACCATGAATGAATGGTTAAG
TTAGAATTATGAGGTTTGGCTACATACTgggggtggggggtggggggCTTGCCCCCATAT
TTAGGGGGATCCTTGCCCTCCTTCCCCGGCATGACACCACAATATATTCATTCAATGGTT
GCTTATGGTTCAGTATATGTATGTTCTAGTCATCATCTGTATCGTTTAATCACAGATACA
TGGTATATTAAAACTTCATTTGATTTTGGACCTGGGCTTGTATCTGTAAACCAAacagaa
gcaagaggcatatgacagaaggcaagagtcaattgacGAGGAAAGTGATGAAGCGGTTGA
GAAGATGGCAAGTTATTCTCCTCCTGAAAAACTTACATTGCACTCCATCGACATCCTTGA
GTCCTTGAGCATATACATTATTTACTTTACGTGACAATCTGCTTCTGTTTTTACTGTTAT
CAGGTGAAACCAAAGAGTATTAAAGTCAAGGATGTCGATGTAAGTCTGATTTTTAGTACG
TGTTTCATGCTGATCTTCAAAATATAGTGTATTACCGTCAATGATTGTGCTAGGCTGGCC
ACATTACAAGTTCTGTTTTCTAGAAAGAAGATTTACTGTTCCAACATGCaaaaaaaaaaT
TGAATTTGAATCAAGACTATTCATAATTCAGATGAGGAACATTGTGCAGTATTTTTAAGT
AATGCTAGAATTTTCCACTGCATGTACTTGACTCCGTTAAACAGTATTGTGCACACTCGT
GTCATAATCTGTGTTATGGCTAGGGCCTTGTTACATTCTGAAGCATTTATCAGTTTATAT
CTAGTAGCTAACACAATTTTCACCTGCACAGGTTGATAGGACAACTGATCTCTCCATGCC
TGTTTTGGCTCCATATACATGGCCTTGCCCCCATATTggggggggggnnnnnnnnnnnnn
nnnnnnnnnnnnnnnnnnnnnnnnnnnnnnnnnnnnnnnnnnnnnnnnnnnnnnnnnnnn
nnnnnnnnnnnnnnnnnnnnnnnnnnnnGGGCGGCAGGCAGGGGCGGCTCGGAGGGGCTA
CAGGGTGGGAGCCGAGCTCTCCATCATTTATTCAGAAACTTTGAAACTCAATTTTCCTAT
TTAGCTTGCTTGTGAAGTACATTATCTTCACTGAGGAGCAGAGTGTATGTTGTGTAGTGC
TGGAGAACCTGCCTTCGGTGCTCTGTTTCTATAGCACGGTTAAGTGAACAGTGATGGTGT
ACTATGTAGTTGAGTTGTGAAGCTTACCTGCCGGAGAGCCCTTTATGATGGATGCCTTCA
TTCTATCGCAACCTCTACTTTTGCTCTGTTTTCTCAACTCTGCTTTACCTGTACTTAGCC
TCATCTACTCCTTTGTTTTCTCAACTCTGAATATTTGGCTGTAGCATGAGGCATTAGGTC
GATTCTGTTGGAATAGTTGAATAGAGGAAGGACTCTACTTTCCTCATGTTTAAACTTATA
GTCTTTCTCTATCCCTTCTTCTGTCCAACTTCTTCCCGTTCTGTACCGACCTTCTGTAAA
CGATCTGTTCGATTGGTCATCTTGTAAGCCACGACATTATTAATATAAATACAAGTGCGG
CCCGAGCAAAGGGTTCTACGCTTCCCAAACAATCTTACATGGTAATCAGAGCGTCTTCTT
CCTATCGATCAAAAGAGGATCGCATTTAGACTAGCCCTACCACAAACTTTCGCCATGACT
ACAGCCTCCACCCAAAACAGCACCATGAGTGCCCTCTCCACGTCCGTGTCCTCATCATCC
ACCTTCGCACCTTCCCCGTCCTCAAATTCATCCTTCGCCATGTCCATTGGACCACCACCT
CAGGAGAAGCTTACGAGGAACAACTACCTCATGTGGAAGGCCATCATGCTGCCCCAAATC
AAGGGCGCACATATGGGCCACCACCTCGATCCGGAGAGCCAAGCGCCGCCGGAGACTCTC
ACCATCACCAAGGATGGAAAAGCGGAGCAGATCGCCAATTTCGCCCGTGTTCTCTGGTAT
GCACAGCAGCAACAAGTCCAGGGTTTTCTGATGGGTTCTCTGTCTCGTGAGGTACTTGCA
CAGGTTGTTACCCTTCTGACACCGGTGGAGGTATGGGCGGCGATCCATGCCATGTTCACT
GCCCAAGCCGAAGCTCAAGCCATCAATACCCGGATACAGCTCACAAACCTGAAGAAGGGG
AATATGTCTATGACTGAATACCTAGCCAAGATCAAGACCCTCTCTGATGAGATCGCCTGC
ACTGGATCTGCGCTGACAAGGGGTGAGATCGTGTCTCAAGTTCTGGCCGGACTCGATCTT
GACTACAATCTAGTGGTGTCCGCCCTTGCTGCACGGGTAGATCCCATCACAGTCCAGGAG
TTGTATACACAGCTATTGAGCTTCGACTCTCGTATCAATCTTCTTCACGGGGTGAACATC
CGGCAATCTTCAGCAAATTCTGCGTCACGTGGCCGTGGAGGTGGTCGTGGGCGTGATCAC
CAACAGCGGAATCGGAGGAGCAGCAGCAACGGGCGCGGCCGCGGCAGCAGCCAAGGCGGA
CGGCCAAGCGGTGGTGGCTACATCAACAACAACGCCTCTGCAAGGTCTAGAGGGGGCGGC
TACAGCAACAATAACGCCTCCTCTGGATCATCTTCTTCCAACAGCCGTGTTCAGTGTCAG
CTATGCAAGAAACCAGGCCATGATGTCATGGATTGTTGGCACCATTTCGACGAGGACTAT
GTTCCTGATGCTCACCATGTTGCTCCTGCAATAAGGGAGCAAGGAggcgatggcactatc
tggtacgccgattcaggggctactgaccacatcaccaatgagcttcagaaacttgccatg
agggtgaagtactacggcagcgatcaaattcacaccgcaagcggtggaggtatggatatt
tgtcatattggtcaagcatctattaattcccctactcttaaacgtgatctagttctaaaa
gatgtccttcatgttccacaagccgacaagaatcttgcatctatgtctcgtttaaccgcc
gataacaatgtcttttttgaaactcatcctacttatttttttcataaaggatcgggcaac
gagggagctcattcaccacggtagatgcattggaggcttgtatcccatcacatccggagc
acttagtcgaaagcgtcgtcatacagtttactccatcgtcaagccttccttggcaagatg
gcatcaaagattaggacatccttcttcgatcatagttaagcaagtagtgaataaaggcaa
tcttccattgtcatctagtcaaagtattgagtctgtttgtgatgcttgtcaatgtgcaaa
gagtcaccaactcccttatcctaggtcaaatagtgtgtctcatgctccattggaacttat
ttttagtgatgtttggggtcatgcaagagattcttttggaagaaaaaaatattatgttag
cttcatcgatgattttagtaagttcacttggatatatttgcttaagtttaaatctgaagt
tctctccatctttcaagaatttcagaaacttgttgaacgtcactttgacagaaaaattat
tgcggttcaaagtgactggggaggtgagtatgagaaactcaactcctttcgtgacatcgg
cattgctcaccatgtctcttgccctcatgctcatcagcagaatggctccgccgaatgtaa
gcaccgtcatatcattgaagtaggcttatcccttctagatcatgcatcaatgcctctaaa
atattgggatgaagcttttattgctgccacttatcttatcaatcatcttcctagcaaagt
tattggaaacattactcccttggaaaaattgtttcatcaaaaaccagactataactccct
aagattttttgggtgtgcttgttatcccaacctccgtccatataatcgacacaaactcga
gttttgctccactcaatgtgtctgccttggttatagtaatcttcacaaggggtacaagtg
tcttgagatctccactggacgcatttatatttctcgtgatgttatatttgatgaaacaag
atttccctttgcaaagcttcatccaaatgccggagctctacttcgtgcagaaattgcttt
tcttcctgattatatccctagtccagatcacgggggcaagttaaatagtgctgatcatat
gactcataccaaagaaagtttaatttttgatgataagtgtgcagcttcaggttgtgattt
tatgcaaggagaagcagccaaacctgtcacagaatcccaggttgattcagcaagcagcag
ctgcatgctatccgagggagatctcggcgcgcaataccaggaagaccacggtgcgcagcg
agcgacaggccgtctggtggccgtcagccccgatagtctgggcatccccagcccagccag
cgtgggccggcgcgagtcaccgagcgccacgtgcgcatcggaaaggcacactgccgaccg
agcgatagacgcgaggcccaacatcgatgcctcgccccgctcgaccgagcgtgcggacac
cgaaggcgccacctggcgtactcctgctggcgctggggttacgagggagattcctgactc
ctccctggtcgtctcggatcgggagcggtccggtgtagtggatccagatccagtaggatc
ttctgtggacgggaattctactgctgattcagcaatgccacggtcttctgtaccaaaagc
gcgtgcacctgagcttcgtcgccgccatacaagatctcagtctggtgttgtcaaggagaa
agagtacactgatgggtactataaggtatgatagaattaaacgtgctttcattaccagta
tgggtgaaccaactcatttgcatgatgcacttgctagcaaagaatggaaggaagctatgg
atatagaatatagtgcactcatgaaaaataaaacatggcgtttagtaccaccagaaaaag
gcaagaatgtccttgattgtaagtgggtgtacaaaattgaaataaaatctgatggaagca
tagataggtataaggcaagattagttgcgaaaggtttcaagcagagatttggtattgact
atgaagatactttcagtcatgttgttaaagcagctactattcgacttgtgctatctattg
ctgtttccagaggttggagtttgaggcagctagatgttcagaacgcgtttcttcatggtg
ttctggaagaagaggtttttatgcggcaaccaccaggttttgagaatataagcacacctc
atcatgtgtgtaagctagacaaagcattgtatggtttgaaacaggccccaagagcttggt
actcaaggttgagcacacagttacagaaacttgggtttacaccatccaaggcagatacct
cattgttcttctataaaaaaggtagtgtcactatatatattctagtatatgttgatgata
ttattgttgctagttcaagtccagatgccaccacttgtttgctcaaggatttaaagatgg
agtttgctcttaaagatttgggagatcttcattattttcttggtattgaggtcaaacaga
caaaagatgatataattctttcacaggagaaatatgcacatgacatactcaagagattag
gattgaagaattgcaaacctgtaagtacaccaatctcaacttcagaaaaacttactattg
aaagtggagaaacacttggaccagaagatgcaacgaactatagaagtattgtaggtgctt
tacaatatttgactctcacacgtccagatatttcttactctgtgaacaaagtttgtcagt
atttgcatgcacctactacaactcattggacagtagttaaaagaattgtgaggtatctaa
aattctcagaaggacttggacttaaaattgtcaagtcaccatctatgcttgtgactgcct
actcagatgcagactgggcagggtgtgctgatgacaggagatccacaggtgggtttgccg
tgttcccggggacaaatcttgcgtcatggagtgcaaggaaacaggctacagtctcaagat
caagtacaaaggctgagtataaggctctagcaaatgccatagctgaagtcatgtggattc
agactttgctttatgagcttggagtgaaaactcctcaagctgcaagattatggtgtgata
atattggcgccacctatctctcagctaatcctgtttttcatgcacgcactaaacatattg
aggttgatttccactttgtcagagaaagagtagctcgcaagttacttgacataaggttca
tacccactggagatcaactggctgatggctttactaaacaccttactatgagaaggctgg
atgagttcaagtacaatatcaaccttgcaatcacttaggtttagattgagggagagTGTT
GGAATAGTTGAATAGAGGAAGGACTCCACTTTCCTCATGTTTAAACTTGTAGTCTTTCTC
TATCCCTTCTTCTGTCCAACTTCTTCCCGTTCTGTACCGACCTTCTATCATCTTTGCTTT
ACATGTAGTTAGTCTCCTCTGCTTTGCTCTACTTTCTCAAGTCTGAATATTTGCAAGTCC
CTTCCTCTGCTTTTGCTCTGTTTTTTGAGCTCTGAATATTTGGTTGTAGCTTCAggccag
aaagacaatcttcttctttcagatctcgctaatggcggctactaccaaccctctctttct
ttttaataacaaggataatgcacactaatggccagacacataatcttcctccttccgatc
acgctaatggcggctgctatctatcgtctctttctttttaataacaaggataataaacac
taatggccagacatataatctATCCCCTCAACTGAGACGCGGCGGCTAGAGTATGCATGA
CTTAAGGCTGTCTGTGCGTTCTAAATATGCCGGATACAACCGAAAATCCTATTCTGCTCC
TAAGCTCAAATGCCCCCTTATGAACAGTaaaatcagaaaaaagtaaataaattacaaaaa
tTCTGtttttttttGTGGTAGACTTTGAGAAGTGTTATGTGTGCTTGCAAAAGTTCAGCG
CAAAATGGCATTCGTGGAAGGCGTGACAAAAAAGACACTCCGtttttttttcaaaactag
catttttggaacatcgattttacttttttGCGACGACTTCCACAAATGTCACTTCGTGCT
GAAATTTTGCAAACATACAAAATATTTGTCAAAGATTACCACAAAACAGtttagaatttt
ttaaatttatttactatttttttGAGTTTACTGTTCATAAGGGAGCATTTGAGCTCCGGA
GTAGATACTCCATATCCGGTTACAACACTTTTTTAGTGTTCTAAGGAAATACACACCTCT
GAATTTCTTGTTTTTGAAATTCAGAACTCAAAAGTGTGTTTTCCCCCTTGTTTGCGGTTC
GCTGTAGGAATGAACCCCAATTTGCAAGTTTCATCACCCTACAGAACATATTTATAACAT
CCCTAAAAATAGAACATATTTGTAACATACTAAATCTTAGACATGCTCTTCCACTTTCAA
GAGCATCCTGCATCACAAAACCTTTCTTGCGCGCACACACGTACTCGAATTTTTTATAAA
ACTATTAGTATTAGTATTATTTTAACAAATTCAGAAAATGTATGCCCTAATTCAAAATTT
TCAAAATGCCTCACTAAAGCCAAAAAGGCACTCTTCGGTCTCGCTTCCACCGAAAGGGCA
CTCTTTGGCCTCGCTTAGGCTAAAGAGTGGTAGAAATGGGCCGAAGAGCTCTTTGTTTTT
TGCCAGGCCGAAGTTGCATGGTCGTCAACCTAAATTAGGCCGAAGTGCATTCTTCGGCTT
TATAGTATTCAGAAAATGCTCAGCATATGGaaaaaaaTATTGTTCATCACGTATTTATAG
AATGTTAGCCACGTATTAAAAAATGTTTATCATGTACTCAGAAAAAAGTTCAACCTGTAT
TAAAGAAGTGTCATCGAACACTAAAAATATATTACCTTGCATTTGATAAAATGTTAATCT
TGTAATCTGTGATAAGAAACCATTCAGCATGTATTCAGAAAACATTATCCTGTATTTAAA
ATATATTCATGAGGTATTTCAGAAATTTTTAATAGTGTACTCCaaatatgttcatcgtgt
attaagaaaatgttcaacctatattaaaaaatgtCATTGGTAAAATAATATTACTACTGA
ACGAGCAAACTAAAGATTTAAAAATAAGAAAAATATTTAGAAAAGAGCGGAAACACTAAA
ATTGCTGGGAAGGCAACCAGGTGGATGTTGaaaaaaaaaaGACTTCGACCACGAAAAAAC
CGATGGCCATGCAATTTCGGCTTGGCGAAGACCAAAGAGCTCTTCAGCCCAGTTCTGCCA
CTCttcagcctaagcgaggccagagagtgccattttggcctaagggagaccggagactac
tcttcggcctaagcaagacccaagagtgccttttcggcTTTAGTAAAGCCGATGGGGTCA
TACTTTTAAACTTTTTGACTTAGGGCATACATTTaaaaaaaaaTACATGTACTCATGTCC
GCGGaaaaaaaCGTGCACAAACGAAATGGGCCCCAGAACGCGGGAAGACGCGGAGGAAAA
ATGGATTTGCCGTCGGCCCACCTGAGGGGAGGAAAAATGAAACCACGCTCGGCTTCTCTC
CCTCCCTCTCTCAAAGAAAGGGGGAAAAGGACACAGACCAATGCCGTCGCCCTCCACCAC
AGCTCGTCGTCGCCGGCGACGAACCTCCGCCGCTGCTCTATCCATTCTTCTCCCTTCGCG
CATCTTCGCGACCGCGGTTTCCTCTCCCCTGCggaggaacaggggaggggaggggagagg
agTACCGGCGGCGACAGCGGCCGGAGCGGGGGTGTGTGGAGATCCCGCGCCCATCGGACG
TTACAGTCCTGTCGATCCAGGCATTAAATCCTCAAAACGCGATGCAAGTCTAAGATTCTT
CAACTGCGGTTCAGAATTCAGACGTATCTCTTCAATACAAGTATATATATTCTTCAGTGT
GTAGGCTGTTTTGTTTTGTTACTAGGCGAATCTCATTCCGTAATTTCCTTTCACATTCGG
AAATGTTCCTTCCTTTCTCCAGTAAAAGTGAAGGCTACTTTCCTTTCTCCAATGCAGATA
TGTTGTTGACTGGGAAGAGGGCATCGCAAGGCAAAGTTCTGATGATATATGCTGCACAAA
GATTCTGAAACCTTCAGTTCGCGCACAGCAGCAAGCGTTCATCAGGGACATTGGCACTGT
AAGTCTGTAAGTTGTAATAGATAACTACAGCCTTGTGTTTGCGTATGCACCAGGGGAGGC
AAGCATCAAAATGGAACATGCTGACTATTCGATCCCTAACCTCTTGGCAAGTAGGCTAAC
TGTGTAACTCCTACTGTTTTCAGGCAAGTGCGAGAATATTCAGTCTTAACCGTCCTTCAC
ATCACAAAAGGCACATGAATTTCTGCGTCAAGGTGGTGTTTCCCAATCTGTGATCTCATG
GTAAGTTAGTACAACAATGTGCATCATTGTAGATGCATCTGGTTTTAATGTTTaaaaaaa
taaaaaaGGGAGACTCTTGAATCGACTATTCGCACATTGTCTACATTAGTTACATTGCTT
AGAATCCATCAACATTTTCTACACTGGCCAGTCCTCTGTTCCACAATTCCACTGGACCAT
CTCCCAACTGCTACCTTTTGAGGATTTCATAGGCGTCTCGGCATGGAAGAGCTAATCCAG
CAGCGCAACAGCGTCTCCATAATGAAAAATTAGCACTCTGCTACCAGTGGGCAAGATATA
TATGTTCCACTCTGCTTCCTTGGAAATGGTGCTTCAGTTATTCCCGAAGAGTAACGATGT
CTTCTCGTTGTGTTGTCCAAAAACCTGCCACATCCTCTGGTTCTGTGAAGAAAGGAAGCA
ACTGTCagatgcaaccaaattcagtgaaaccggcaacatggatgcaaccatatttaaaaa
tgaaaaaggaaaaagatagatgcaaacaaattcagtgaaactggcgacatggatgcaacc
atatttaaaaatgaaaaatgaaaaagatagatgcaaccaaaGTTGCTGGCAAGACAAATT
CTCTCACTAACAAAAAGCATAATACAACTATTATTCACCACGTACCTCTTGGGAGTTTAG
CTGCATACCTTTTTATCAATGAATCCTAAGGCGCCATGGCTGCTTTACATTAATTTGGCT
CTTTGCAGACCCATATGGCACAAAAGTTTCTATCCTAGCTCCATCGCCTTTTCATGATCA
AAATTTTGAAATTCACATTAAGTAGTACTTCAGTTTCCATTGAGCGCTACGCCGCTATGC
ATACTTCTCTACAATCGGCCGCATGCTCAGGTTTTGTGGAGAAAATAAAGGGACAGTAAC
TTGAGTAGGCACGTAGCCTGCAACTAACCTTATAAAGCATTATGGAGAGAAATGATCATG
AAGTTAATCAAAGAGAGCGGTTTTTCCTAACTGGAGTTACGTGGTACCCTCTATCTCAGC
CTTTCAATCTTGTCCATGTTTTATTGAGATGTGTGCACACAGCAGATGGGGACAAACGCT
TATACCTTAATCTTCTGGTGCGAGGTCTACGATTTTCTAATGATGGGCCGGCCTTATTAG
GCCACTGTTCACGACATGACCTGACCTGCGCCGCTACATCTGGCCCGCTCACCTCTTTAT
TCCCCCGACCGACACCTCTGTTCTCGTGCTTTCCTCTTCCACAGCTCTCCTCTTCCCCGC
CTCTTCCCCCTTCGCCATGAACGAGGACACGGCGACATGGCGAAGCGGCCATTGATCCTC
ATCCTGCCGTCGGCGCGGGCCTTGCGGGACTCGTACCGGATCTGCTTCCTGAAACCTGCA
GCAAATCAGATGCCGCAGTCAGCACGAGCTAAACAAAAATGTCCGGTGTGTGGCGGGCAT
CTCATCtcacgtatatcctgttcttcctcttcaccgcgtatgtcatgttcttcctctcac
gtatatcctgttcttcctcttcGCCTCTTCACCACGTGTAGCCGCCGACCTTCTTCGTCG
CGTGAGCTGCTTGCGCCTGCGCCAGCGTCGCTGCAACGGGTGCCGCTGCCGGCGACGGGA
GATCGTGTCCGGCGTTGGCGGCGGCGTCGATGTTGCTGCTGCCGCTGCAGCTCAGGCCGG
GGCAGACCTCCGACACCTCCACGAACGACgacaggctcgattataataccagactatggg
agtggggacaggctcgattataataccaggtggacgtgacagggacagCGACAGGCCGGG
ACAGCGATGGGAATCAAAACCACTGTTCATCTAGCCTTACTAATCACTCTGTGGCTGCTG
TAACAATAATGCACTAGCACATATCTCAATGCGGCGACCAACGGCAGAGATAAAGGGTAC
CGCATAGGACGGGCTACAAAGAAACTTTGCGTTAATCAAATTTCCAGATGACTAGTAAAC
ATACCGAAATTAAGCCTCAGCTGCAGACCATGTGTTCTCTACAAAACATGAACAAGGACT
AGACTTACATCGTGTGGTAGAGAAGGCTACAAAGGAATACCATGTGTGTTTCATTTTCCT
CGGTAATTTCCCCACTGCTTCATGTCAAAAACATTATATACAATGAACTGTGAACACAAA
ATGGTCACTATAACCCCCCTTGAGTGGGTATGTTTGGTCCCTCCTCCTTTTTCCGGGCTT
GGGACCGGCTAAGCAACannnnnnnnnnnnnnnnnnnnnnnnnnnnnnnnnnnnnnnnnn
nnnnnnnnnnnnnnnnnnnnnnnnnnnnnnnnnnnnnnnnnnnnnnnnnnnnnnnnnnna
GGATCCACCGCGCCTCCATGGCCCTAGGGCCACCGGAGACGAGGCGGACCTGCGCCGGCG
CCGGCGAGAGGCACAAACCCTAACTTTCTTTCTTGGAGGAGGAGGAGGAGCAGGGTTTGA
TGCAGTACGTACAACAAAATAATTATTTCAATTGCATCTATCTATTTCTTTTGAGCTTCT
CTTTTTCTTTTGAGATCTAGAATAGAAAAGTCTACTCACATTTTAGTCCCCTGAAGATAT
ATATTGCTAACATCTTCACATCATTAAACATCGGTCAATGCAAAAGCTAACTGAAAAAAC
AAATAAGTAGAGAACGCTTGTTGCCACAGAAATCTGAATACACATGGTCATATTTGCCGG
TAAGCGTCCCTGGTTGCAATTCAGAATAAGCAGTGCGGGTAAGGAACTAAAGCACGTAGG
GAGATAAAACATGAGATAACAAATACGGCAGGAACCAAGTGTTTTTGAGGTTATATGTGG
CTTTCTCGCCGGTCGGAACCTTATTTTCCATGAAAGGCAATATCCATCATAATTTCCACA
CGCCTACAAGAATGAACCAATAACTCAATCAGTCAATCACGATGTATCTCAAGCAAACAG
CTTGGCACAAAAAGAGCTTTGTGTGCTAGCCAAGCAAAACAGCCACAACGAAGCAATATC
CAAGAACCAAAACATACAAACCACGTAATCCCCTATTCCCAGGATGACATGACATGGAAG
TGGGAGGGATCAATTAAATGAACATATATTCAGAAGAAAAATATACGTACAGATCAACAT
GAGTTCTGTGGTGTACCTTGACTCCTTCGAGACGTCCACTACTTGGAGAGGTCCAGGTTT
TGCTCGACTGCAAAGAAGACAAAATTGATCGCATCACTCGGAATTCTTGAGTTCAAAAGA
AGACACTCGACGGAGAGGAATTACCATCAAGCATGTCGGACATCTCTTTGGTAGTGTCCT
TCAAGTACTTGGTAGTGTCCTTCAATTCTCTTATTTTcttcgcccactcggccatcttct
tcttgagtttcgagttctcctcttcaagtttgccattcttctccctcgcatcagcaagtg
ccttgtccttgtcttcgagcgccttcgcccactcggccatcttcttcttgagtttcgagt
tctcctcttcaagtttgccattcttctccctcgcatcagcaagtgccttgtccttgtctt
cgagcgccttcTTCGTAGTATCTAAAGAAACAACATTGTTGAGTCGCGCTTGGAGTCGAC
GATTCTCACCACGCACTTCTATTCGAGTGGAGTCACTCGGTTCAAAGATGAAAGAAAAGA
ATTGATGGTTCATTCGGTTGACAAAAACAAATATACCTCCTTGAGTCCTCAGCTCAGCCT
GGGCTTTCTCCAAGTCCAGCTGAAGCTGGTTGATCAGACGAAGGTCCGCAGGGTTGACAT
CTCGGTGAGGCTCATCCCCACCGCCATCGCCATATTTGTCCTCGCTGCCTTCGGTGTGGT
CCGCGTGTACGCTCCCACCTTCACTGTTCTCTCCATCATGGGATTGCGTGAACGAACGTT
GTTCATCTTCAGCACATATATAGAATGAAGTGACAGATGTATATGTACAAGAACATATAG
GACGCATGAGTTACCTCCTCTTTGGGCCGCGTTGGCGCTTGTATCGATTGGGCCACCTGC
CGTGCGCCTCCTCGGCGGGAAATGGCTCTCCGACCAACACAGAGTCGCTGTCGCCGACGG
CCTTGGGTGCGGGCTGCTGCGCCTGCGCTTTTTTCGATCTCTTCCTCTTCACCGGCGACT
TGACGACGGGCGTTTGCTTGCGGTTGCGGGTCGAGGCCCAAAGTGGTTGTTCCGTGGCCA
TAGCAGCGGCCGGCGGTAGGCCCTCCATGTCCATGGCTAGTTCAACGTCCAGCTCGCAGC
TCCCTGGATGGCAAGGAGATCGTGGAGATGGATCTGAATTGTGGGGGGTTTTAAAAGGAG
GAGATTGCGGGGGAGATCGTTTGAATTTTGATGATGATTTTCCGGACGATCAGTTTTGGT
TGGCCGATCAATCCGGAACCGCGTTGTTGGAGCTGTCTTTGCTCATGGATCGATTCCTTC
CATTTTAATTTTGATTTACTTACGTGGTAAGTATATTCCAGTTCCCTTCCTTAAATTGCT
TATTACGTCCCCATGCCATCATATAGTACAATATATAttttttttGCGGAAAAAACTTCC
AATCTATTCATCTTCAATCATGGTAGTACAACGAAAACTAGAAATAATAAAAATTACATC
CAGATCCGTAGACCACCTAGCGATGACTACAAGCACTGAAGCGAGCCGAAGGCGCGCCGC
TGTCATCGCCCCTCCCTTGCCGGAGCCGGGCAAACCTTGTTGTAGTAGACAGTCGGGAAG
TCGTCGTGCTAAGGCCCCGTAGAACCAACGCACCAGAACAGCAACCGCCGTGGATGAAGA
GTGTAGATCAAAAGGATCCAACCTGAAAACACACGAACGAAGACGAACGACGAACAGATC
CGAGCAAATCCACCAAAGACAGATCCGCCGGAGACACAACTCTACACGCCCACCGACAAT
GCAAGACGAACCACCGGAACGGGGGCTAGGCGGAGAGACCTTTATTCCATCTTCAGGGAG
CCGCCACCGTCTCGCCTTCCTGAGCAGGACACAAACCCTAACAAAGCTCGAAAAAAGATC
TAAAAACGGAGCCCTCCCACCGGCAAGGACCGAGATCTACTCCGCCTCCATGACCATACG
GGCACCGGAGACGGGATAGACCGGCGCCGGCGCCGGTGGGAGGCAGAAAGCTAGGGTTCT
TGGAGGCGGCGGCTAGGTGCGCGTCCCGTGTTTCCATGATTACCATCAGATTTGGAATAC
GTGATTGATTGATTGATTTTCTTTCTTTTTTCAGTGTATGCACGCGGTTAATTTCCCCTT
TTCCAAGGTATATATATGTGATTGATTTCCATTTACCGAGTGAAGTCTGAAATAAACCTT
GTTTTCGTATGATCCACCTCCATATCCAGGTCGTTAGAGCCCTTGAGGTCTTCCCAAACA
GGGATGGCGGATGTGGAGTGGGGCGAGACCTGAAACGCTGAGTCAGCTTCCCTCCCCCTC
GCACTCTTTGCCCCCTAGTCTCCCTTTCTCTCTCTTGATGCATCGACTTCTTCTCTGTGG
CGGCCATGGCGAAGAACGTATGATTGTGGCGACCTCTGATGAGCACTCCGACAGAAAAGA
ACAAGCATACATTCTTCTTCCGTGATGGTCATCATTCGGTGTTTCCCCCCTCTTCGGGCG
CTATGTTTAGGGTTCAACAGGGGGAGGGGTCAAGTAGGATTTTTGGGAggggggggCGGA
TTTATGCCATGGTACAATAGTTCGATTTTTTGCTATGCACCAATTTCTTATACTTTGCTT
CTAGTGTAGGATTTTCTCGTTGAAATCATGGAACCGACAGAGTTGTTGATTTTCATATTT
GACTTTGGTGGCTAGTTCATACAAATTGCTCCACCTCTTGATTAtgtgtgtgtgtgAggg
ggggAGACTGGATTGTCGGAGATTGAGCGGACAAGATCTCATTACATGAGTTGAAAAGAT
GTAACAAGACGGCGCCAGAAAAGGTGTTTCGGGGGGCTCTTTAGGGGGTTTCCCCATATT
TGAGAATTTATATAAGTGGAAATAGGTCAGGCGGAGCCACATGGGGCCCACAAGGTAGCA
GGGCGCGCCATGTTGCCTTGCCATCTTCTCGTTTCATGTCTGGTCTCCTCCCAAAACTTC
TAGGGTGTCTTATGTTCAGaaaaaaaTTGTCAAAAAGTTTCATATCGTTTGGACTCTGTT
TGGTACTGATTTTATGAAAAACCAAAAAGGCAGAAAACAGCAGCCGCCACTAGGCGCTAG
GTTAATGCATATAAAGTATTTAAGATTGATAATATAATAGCATGAAACAATAAAAATTAT
AGATACAATGGAGACATATCACACCGCCGCTGCATGCTGCTATGCTCCGGCCGCTCGATC
CTGCCCACTAGGATCCGCTCCTATGgcaagatgcgcttaaccgcagtccactgagaatct
cgaggtgcatgaagaaactgatagacatggttgacagcataagagacatcaggacgggtg
atggtcaagtactgcaagacatcaacaatactgtcatactcagtagcctcatcagcggag
agaagagaaccatcgagagtagagagtctgtcagtagaggacataggtgtagtagccgcc
ttgcactgtagcataccagcccgtcgaagaatatcatgagagtacttctgttgagtaagt
gtcaagccagaaccagagtgcaaaacctccagcccaaggaaatggtgaagctgcccaaga
tccttaacagcaaagtcaccactcaaagcagacaccaagtgatccgcagcatagtccgag
gagctgacaaggatgatatcatcaacgtagaccaacagatatgtagtaattgtaggcgct
gaataagaaacaacgaagtatcagccatagagggaacaaacccatgagcccgaagagtag
tgccaagacgtgcatgccaagcacgcggagcctgcttcaaaccataGTGTTGGGTAACGT
TGCAGAAAACAAAAATTTTCCTACTCGTTTCACCAAGATCATCTAGGAGTTCATCTannn
nnnnnnnnnnnnnnnnnnnnnnnnnnnnnnnnnnnnnnnnnnnnnnnnnnnnnnnnnnnn
nnnnnnnnnnnnnnnnnnnnnnnnnnnnnnnnnnnnnnCTGATGCCGCGCCAGTTGCATG
GCGTCGACGTGTTTCCCCAGGAGCGCAGGGCCTGCTGGCTTTGGTTGTCGGGGCTATCTT
TCCAGACGAGGAGTGCTCTTGCTTGTCCCTCGAGCACCACTGCATCCGACGACGCAAGTG
CGACGGAGGTGGCCATGACCATAATCAGTATGGTGATGGTGAGAGAGGCAAGCATTTTGG
GTGGTGGATGCATATCCATGACTAGTTAGCTAGGCTGGATGGAATTGGCTCTGGTTCTGG
TTCCCAGTGCTGATGGCATCACATTAAATAGCCGAGCGCACATCTGTAGATATGTTAACG
GAGAATACATGTCAAAGCAGAGAACAAGCGTGGCCATGGAAGTCTGCCATGCTTGTTGGG
GAGTTACGGCCAGCTCCAGCTATGACGTCAAGTCGTCATTCGTGTGGGAGGCATATGCAT
ATATACTGATATGCGGATGGCTGAGTTGCATGTCTCACACGGCACAACAATGTTGTACTA
GCTTCCATGCGTGCCTGAGGGAGAGTATGCATGCATGAGAGTTATTATGCCCAGCTCCAG
CTAGCGGTCAAGTCACTCGTGTCCATACTTAACAATTTAATTACAAACCACCCAGCTTAA
ATTTAATTGCAGGAACACTAAGTAAACCAAAATTTAAAGCTTAATTTGTGTTTAGCTGAT
GAAACACGAAATAATACAGTGTCATGAGTGCTTTGGTAATTACATGGTACTCCTAGTTTC
CGTGGATTCCCTGAAAATAGAAGAGGCATGGCAGAGCAACAGCTGAAGTTTCCGTCGCCG
TCCnnnnnnnnnnnnnnnnnnnnnnnnnnnnnnnnnnnnnnnnnnnnnnnnnnnnnnnnn
nnnnnnnnnnnnnnnnnnnnnnnnnnnnnnnnnnnnnnnnnnnnaaGCAGATGAAATAAC
CAAGTTCTTGGTACAAGATTTGAAGGACACCCCCAAGTACTTGGATGAAAAGTATGCCAA
CAAGTGGCCAAAGATAATCACCAAGTGAAGAGACTGGAATATGTCACATTATCTTTTGAT
TGACTAACAAATCATCTGGTACGTATTGTATAATTAAGTGGGAATTGTTTCATCAAGTCT
GCGTCGCCTTCTCGGGGGCTAAATAAACATACTGCATCCATTATTGATTCTTGTAATGCA
TATGTATGTGGTACTGCTGAATCCGTCACTCATTCttgtaatttgtacttctattgtaat
gttacttcgattATTGATCTTTTTGAACTTACCTCGTGTTCGGTTGTGGTATGTATATAT
CCCATAGTATGTGTTTGAATGAGATTTCTGTACCCTATATATTTAACTAAATAGCAGTCA
CATGGTTCAGTTGGCGTATGGAGGTCTCTTGCTCTTGCCCAAAGTGCAGGAGTTTTAGGA
AGTTAGATTGCCTTCAAACGCATGCAGGCAATGTAAAGTTTGTGTTAACCAATTTTACCA
AGAACTCCCGTTTTGTACGTGTTTGATTGTCTTAGCAAAGCAAAGAAACAACCCCCGTTT
TGTATAACAATGCTCGAAGATTTTTTCTTTGCGACCAACTGTAGCAAACTACGCCATGTT
TTGTGTTTGGAAACAGCCAATTTTTGTGTTTGGACATTGACAACAAAGTTCAATACTACC
GGTGACAGTTTTTGAAATTTTGGCTGTATACATCCAAAATGTAAGGTTTCAGAGAGCTCA
GGAGTGTTGGTCCTACAGAGTCATTTATCACATAAATGGATGCTAATCTGAAGAACAAAG
CAGGAGCAGGGGGGAGAGAACAGGGTACCTCATCTCGGCCGACAGAGCGAAAGAATGATG
CAAAGTGTCAATATGATCTGTTGCCAAGAAACAGAGTAGTTACTACACCTCTTGGAATGT
CAGTTTTATCAAGCTTGTCGATGCTTGAGCAGACCATTCTGAACTTGTCAGGAGGCACAC
CGCAGATCTCGAGGAGGACATCAAGCAACTTTCTGTGATTTAGGTTTATCATACGTGCCA
ATATCTAGCCTATCCAGCAATTCTGTGAGAATTCCATTGGCTCATGCATATACTCCAGCA
ATGTCAAAGTCACACTGGTAGAATTCTCGGTATCTTCCCTTTGATGGGTTGTTATATCTC
TCCTGTATAGTTTTGCTATCTGGTACCACCTCAATGCACTTAAGTTAGTCAACAGCACCG
TGCATCTCAAATGAACATTTTATCACTGAAACTGCCCGCCGCCTTATGGCCATTTGGTCT
GCCCCAAAGTGAAGTGTTCCCTAGCAGGACAGGAGTAAGGATAAACATTTAGACAGGGAA
TTGATCGACTGGTTGTTTGTTCAAGAAAGATGCTTCTGAAATCTACTGAATATAAGTAAC
aaaaaaaCCGTGTGCAGTGGTTCATTGATTCATACCTTGGGAACTTTAGGCAATCTAATC
TCCTCCTCGCTAATTCACTTTAGGCTCCCCATAGCTTCCTTCACTTTATCCACAACGGGC
TCCAATTTGGTTCCCCAATCCGTAACCATTGTAGAATCCACGCGAGGAGCGCCCTTTCCG
CCGGTAGCATGGTCTCTAAGCTGCATCAGTACAGAAGAAGTAACCTCCCCCAGCCACTTC
TTCTTGTTCTTCGTGCGGCCTTCCGATTTCTCTGATGAGCTGCTGCCCGCGGCAAGCTTC
TCCACAGCTCAGCATCAGCAATGCCCTTGCGCAGAGCCTGGCCTGGGCGACGCTAAGCTT
GTTCTGCATCCACCAAGGTATGCAATACTCCCTCCGTCCGGAATTACCTGTCATCAAAAT
AAACaaaaaaaGATGTATCTAGTCTCCATAGCTCAGCATCAGCAAGTGCGCTGAGCACAT
AAGGCTTGTGGCCAGCAGAATCAAAGCCGCAGGTTTCAGCGGCAGCGGCGTCCCACTTCC
CCAGCAGTCCTGACGGGAGCGTTGAGCTCGCCCAGCACATTCGGGTGGAGGACTCCCGCC
GACGCGCCAAAAGGCCCGTGCACGGTCCGCATTTTGGCGAGCGCGGCCGGCGCGGAGGCG
CCTCCTCCGTCTCCAGCAGCGGGAACCTCCTGAGGTCGGCGGCGACGTGGGCCCAATCCT
TGGCGTGGGTGGCGAGAGCGTCGGGCGAAGCGCAGCGCGTGGCCTCGCAGGAGAGCAGGG
CCGCGCAGCAGCCGATGCCGGCCTCATCGCGGGTAAAggcggcggctgcggcggcggcgg
cggggtggggggtcgccatgggatgggagttccgatggggggcggTCGCCTAAAGTGCGT
GGCACTGCGCTAGGCCCAGCACCGCCTAATCTTCATCTTTTCCTACAtttttttgttttg
tttatatttttttGGGTAAATTACACAAAAATCAAGTGTTTTAAAGATAAAATATTCGCG
TATCTaaaaaaaaTGATGTCTGTTTGAAATTTCTTTTTATATAAAAAAGTTATTATACCA
AAGAGATATATTCTTGTATTTTAAAAACAATGTTCTCGTATACCCAAAAACTTCCGTGAA
TATAAAAAATGCATGTATAATTTAGAAACACTTCTCCATGATTTTACAAATATATAACAA
TGTATGTAAAAAATTTCATATTACTCCCTCCGTTCCTAAATATTTGTCTTTATAGAGATT
TCAAGAATTGACTACATACATAGCAAAGTGAGTGAATCTACACTCTAAAATATGTCTTTA
TACTTCCGTATGTGCTAGTCCATTTGAAATCTCTaaaaaaaCAAATATTTAGGAACAGAG
GGAGTATATTTTAAGAAAAATCAATGCGTATGTGAAAAAATACTTTTCAATGGGTCTTTT
AAAAATGTAATCGTGTGCTTAAGAAGTATCGTCAAGTAATTCATAAATATTAATCATGTA
TTGTATAAATAGTCAAGGTGCATTATAAAATGGTCATCGTGTATGTATAAAAGGTTGATT
GTGTAttaaaaaatgttcaacatttatttaaaaaaatgttcatggtatatttgaaaattg
ttcGTCCCGCATGaaaaaaaGTTATTGTGTATTTATGAAAATTTTCATCATGTATTGGCA
AATTCTCATGTGTAATAAACAAATAGTAATCCTATAATATTAAGTGTTCAACATGAATTA
AAATTTTAATGTGTAACTAAAAAATGTTCATCTTGTATTTTAGAATAAACTTTGTGTATT
TAAAAATACTCACAGTGCATTTGTAAATTGTCCAACGGTTATTAATATGTTCACCTTATA
TTTTGAAAAATCATGTATTAATAAAATTATGTATTTGTCAAAACAATTATAAGAAAGAAG
CAGGTAAAATGTTCAAGTACTTTTAAAATaaaaaaaTCACACTACTTGAAATTTAGaaaa
aaaaaTGTTCTCACTGAAATAAATGGTCATGTACTTAAAAACTATACTTTAAAAATGTTT
GCAGATCTAAAGAATTGTTCATATAACTCTTTGAAAACAAATATTTTACCGCCCAAGAAT
aaacaaaaaggtaacaaataaaaaatcaaaagacaggaaaaaaacagaagaaagagaaac
aTATGTTCCGATGGTCTGCTGAAGCTATGCAGTGCAAAGAAAAGGCTCAAGTGCCTCCTG
ATTCAACAACCTTACGTCGCAGCACTCGCTCCAACAAGTATGATGGATTCCGTGTTGCTC
AGCCTTCTGACTGTCGCCCATACAAGACCAAGATGAAGCCATGTGTCCTGCCTTCTGCTA
TAGGCACAATCTCTGCTCCAAGTGTACAAGATAATGCTGCAGCTGAGGATGTCATCCCTC
CACCCACTGCTATCCCAATTATCCAATCAGTGAGAACTTAGCTCTGCTCCATACCTGAAG
AAGAGCTCACTGTTGAGGCTCTGAACAAGATGGTGGATGGACCTTCCTCTTCATTTGCCT
AGCTCCTCTTCATAATTTAATTATGGTACTTTTGCAGATATGAAATGTTTTATGtttttt
tACCGTGAATGAAATGTTTTATGTTGGAACGTTCGTGGTTTAAACTCTCGTGAGAAACAA
TTAGCTCTATTTTATGTGGTTGCCTCCCGTGGTTGCGGGATTATTTGTTTACAAGAGACC
AAAATCCCTCTCTTTGATCTTGCTATGCTTAATCCCTTGTGCCCTACACGTTTCCATAAT
TTTGCATACATTCCTGTTAGAGGGGCCTCTTGAGGCTTAGTTACTATTTGAAACTGTGCT
TTGTTCATTGGAAATATAATGATTTCTGAATTATTTGCATTGGGAATCACTTTTACTTGC
AAAAAATCTTCCCACTCTTGGACTTTGATTAACATCTTTGGCCCATGCCAATGGGAATAT
AGAGATACAATCACCAAATGGATATTTGATCTAGATATTCCCTCATCTCAAGACTGGTTG
CTTCTTGGTTATTTTAGTTACCTGCAATCTCCTAAAAAACCGTAATAAACCTAGTGGGGA
CGTTTAGAACATGTTTACCTTCAAAATTTTCATCAGAGAACAAAAACTAACCGAATTACC
CATTAAGGGCCGATCCTACAGTTGGAGCAATATGATACAAGATCCGCTACTTGAGCAGTT
AGACTGGTTCTTCACCTCCTTAAACTGGACTTTGTCACAGAGACAACAGGAGTAGAAAGG
ATCGATGCTCTTGAATCACAACAAGACACCTTGGAGATGAGTGATGCATCTATTTGGTCC
TGGCGAGGAGTTGTTTGACGGTGCTTGGTGAAGACGCGAGGCAACGGCGCCTTGGCAGGG
CATATGCCAACAAGCTGAGTGGATGCCCAGCGTTGTGGTACTCACGCGCCCCGTGGCCGT
TCCCAAGGCAACACGAGCACCtttttttCGATATAAAGGGCATTTTTATTAACTCAAAAT
ATAGCATCAAATGGATACAAAGCATGATGAGTTACACGATGCCCAGAAACGAGGAATAGA
CGACACTTTTCTGGAAGCCAAGCTGGGATCGAAGGGGGAGTCATTGCCTGGACTCGCAAC
GCCGGACGATGCGAGCCACGAGAGACGATGTGATTGTCGTTTGTGTGAAAGCTGCGCCAC
ACATTTGTTGGAAAATGTGATAGTTTTCTTGTTCGAATAGCCTAGTAGCTTGGTTTTGGT
GTTGCTTATGGTGCAATGTACGTACTTGATGCTTTCAGAGTTGTCAAAAACCTCACATTA
ATATTATGCGCCGAACTTAAAAGTATAAATTTTCACTCTACAATTTTTCTTCTTTTTCTC
TTAGCAAATGGGGAAGCACTGATTACTAGGGGAGACGTGGAATACTGGATGGCTGAAGTT
GATAAATATGGGAGTACATGATCCGCGGTACAGATGTGAATGCACATGCAGCAGGCCCGC
CGTCTGACGCACGCTTGGTGCCTTGGCATGGGTATGAATCGACGCGACTCGTGTGGGGAC
TGGGAAGACTAGACTAGGGACGCCGAGCGGGGTAAAATAAATGGATGACACGACGGGGGC
TTTTGTACGAGCAGGTGCAATAACAATAACTCCAATGCCCCGACTCAAATGGATGCGTGC
TTTATCCGCATTTTGTCTGTTTGGGTCAGCCCGCCGGCCTGCCGGCCCGCTCGCCCTCCG
CCCCCTATTGTGTTTGGATCGGCGGTGTGCCAAAGGGGCAGATCGGCCGGCCTGCCTTAG
TTTTCCAAACACAATTCAAGCAAAATACAAACATTTTAcatagtttcacaacgaaacaaa
tatttcatagttcaaaggccaaataaatacatgatggtttacaagccaaataaaAATGAA
ATTTTCTCAAATACATTCTAAAAAGATACATCTATTGGTTGTCAACGTGATCCCACATAT
ACTCAACCAAATCATTTTGCAGTTGAATGTGAGTTTTCCAATCACGCATTTGATGATGAA
ATTGGGTGAACTGTGCAAACGTTGCTGCTCCTCCATGCTCAGGCAAAACATTGTCACCCT
GAAGCTGAAAGCCTTGGTCGTAGATACATTCTGAGCGCACATTCTCTATGATCATATTGT
GCATGATCacattcgcggtacaccaacctatggtcttcatctccacgcttccgcctccac
cgagcttctcgcctatacggatgcagattggactggccatcccgacactcaacgatccac
gtcgtgataccgtgtcttcttcgatgactctcttctctggtggtcctctaagaggcagcc
caccatcttccgctcgagtgccgaggccgagtaccgcactgttgccaactttgttgccga
gacttgttggctgcgtcacctacttggtgaacttcgggtctcaatcccgaaggctacgat
cattttttgtgataatgtttaggccacctatctcgtagcaaatccggtgcagcataagcg
caccaaacatattgaacttgacgttcacttcgtctacgagaaggtCCAGTTGGGTTAGCT
Cnnnnnnnnnnnnnnnnnnnnnnnnnnnnnnnnnnnnnnnnnnnnnnnnnnnnnnnnnnn
nnnnnnnnnnnnnnnnnnnnnnnnnnnnnnnnnnnnnnnnnnCGGGCCGCAGTTCACATG
CCACGACGCGCTTTCAGCGGGCGACGCGCGGTTTGACCACCGACGCGCTTGACCACCGAC
GGGaaaaaaaCGTACGTCGCCACAGTaaaaaaaaaaGCGTAGACGTACGTACGTCGACGG
GCCGCGCGGGTACGTCGCGGGGGCGGGACTGAGGGAGGGGCATGGGCAAAGACCATTCTA
CCCTTTTTTAAGTTTTGAGGCGAAGGGGTATAGGACGATCTGGACTGTTGATGTTTTTAG
GGGGGTTGTACCGAAGAAGAAGTGTTGTTGGATGATCTATTTGTTACATGCCAAAGTATT
GGAGCTCCGCCAGTCTATCAAAATTATTTCTTGAATAAAACGCACTTCAATGCAGACGGA
GTTGTAATAATTGATTTCTTATACCAATTGTTTTTTAAGAAACAACACATTACACACAGA
CTTCTTTTCTAGAAAACGCTTTATGTAACTGGCACACCAACGATCCCAGCATCGTTAGAT
CTATATCCCTCTCCTCCCACCTGGCGTCCCTCTCGCATCCGCCCCTTCTCCGCCACATCT
GAATGAACGCCACACCTCCAGCCGCGCCCATTGCTTCCAGCTGGACGGCGCGGTGCCGGT
GGGAGACACGGCCGGAGCCCGGGGACGTCAAGATGCACAATGCACGTGGTTAGTTCAGTT
AAAAAGCACAAGTGCATGCAGGGCCATATAGTAGTGGTATTACTTAAGCAGTAACAAAAT
AATATAGAGCCGTACTTAGTAGCTAACAGCAGTTAATGCCGTGGTGTGCAAAGTGTGAGT
GGTAGGAAAAAACAGTAGGTAATGGGGATCTTGGAGCCATGGACATGATAATATATGGAA
GATTCTGCACCAGCTAATGAGCTTACAGATCAGAAATACGCAGCAGCAAATTAATATGGT
CGGTAGCAGCAGCAGGTTGGTAAGTTGGGACGAATGTAAATGTAAATAGCATGGTAAAGT
GAACTTAGTGACACGGTCAGATAAAAAACTTTAATGGTACAATCTTGAAGAGAGCACCTA
GCTAGGTGGTTCACACCTTGATTCTTCAATCCTCCAGCTGAGAAATGCGTGGCATGTGCC
ATTGGATGACATCATTTATGTATATCTAACCTGACGTACCTAGCAACGTTGTAGGTGGTG
TGCCGGCCCCCGATATTAGTAGCAACTACTTTCTCTGTCTCATAATATAAGAATGTTTTT
TACATTAATGTAATGTCAAAAATGCTGCTATATTATGAGACGAAGGGAGTAGCAAGTAGG
GTAAATATTTTTATATGCTGAATAAAATATTTTCTAACAACAGCTAGACGGCATGACTAA
TCTACATGCAGTTTGATGTAGCAAGTAGGGTAATATCATATCTAGTTGGATGATCTCCTA
CAGTATTAGTATTCATTCTCTTGGCTCTTGGGGAAGATACATTGACTCCATCTGTGGCAG
GCGGGATAGAGTAATGTTTATGTATGGCGTATCTGTCAATCGCCATCAAGGGCTTTTCCT
TCAAATTTCGGTGTCTTACGGGGATCACATTTGTATAAATTGtttttttttAGTTGGACC
TTAACATCAATGGGCCTAGGCCGCCGTATGTCATCGTGAGCCATGGAGACGGGTTCCCTC
GTCAAGTAGTGACCACTGACCAGTAGTCTAGTAGCTTGGAGTGGACGTTGAAATCAACCG
GGAAGACCAACAATATTTCTCTCCCACTATCTCTCTAAAGTAATATAAGACGTTTTAGAT
CATTAAAATGAAAGTAGGAAATAAGAGATCGATCGTATTGCTTGTACAAGTAGCATTACC
AAGTGTGCATACGTCTACCTAACTACTCCTTCATAttcctccgtcccaaaataagtgtct
caactttgtactagctctaatacaaagctgtactaagctcgagacatttctttcgggacg
gagggagtaCTATATAACAGCAAGCTCAAGTTGCAGGAGAAGATTATCCCCCTCCTTCCC
CAAAGGCCAAAGCCAAAAGCAAAGCTCCTCATGCCAACCGTACTACTTGTACTGATGATG
GCACTGCGGCTCCTCCTCGTAGGAGGAGTAGTGGTCGCCGGTGGCCCGGGACCGGGAGTC
CTGCCTGGCTGCCCAGAAGCCTGTGGCAGCATCGCCATCCCCTACCCTTTCGGCATCGGC
CTAGGCTGCTCCCGCCTGGGCTTCAACCTCACCTGCGACGACACGCATGATCCACCTAAG
CTCTTCTTGGGCGACGACGTGGAAGTGGACGCCATCTCCCTGGCGGACGGCACGGTGCGA
GTCCGGACCCTGGTCATGGACGGCTCCTTCTCCGTGAACCTGACCGCCCTAGCGGCAGCG
AGCGTCGGCGTCGGGAAGCCATCTCTCAACTCCAGCGGCTCTTGGTCCGGTGGCCTAACA
GGCCCCGGCGTGCAGCAGCTCGCCGTGTCCACCCAGCACAACGTCTTCGTGGCCATCGGA
TGTAACTTCATCGCCCACCTCGTTGGCGATTCCGACCCTGCAACTGCAGGCGGTAAGGGT
CCCCATCCCCTGTACTACGTCAGCGCATGCGCCGTGCTGTGCGAAAGAGATGATGATCGG
TCGTCCTTGGGCGACCCGTGCTCTGGCTTTGGATGCTGCCAGACGACCATCGGGCGGGGC
TTACCCTCCTACGGGTTGCTGTTCAAGGATTTGGACCAGGCTAATGGTTCAGCGGTGGGC
GCATTCATAATCGATCGCGAGTGGTTCACCGGGATTAACGTATCCGCGTCCATGGATATC
CCTGGCATGCGGTGGGACTCGTGGAACGATGTTGGTCGCTATGTCTATGGATATGGTATG
CATCCGCGTCCCAAGGTGCCCACCGTGCTGGAATGGTGGCTGGACGTAGAAAGAGACGGT
GACTTGCTCGTGTTGGGTGATCCCCTTTCACGTCGGAGATGCATAAGCTTGAACAGCTTC
GCTACCGACGTTTCCTATGGCTCAGGCACAGGGTACATCCTCAGGTGCGACTGCTCCGAG
GGATACCAAGGCAACCCTTACCTTGTTGATGGATGCCAAGGTAACCACTCCATCGCCTCT
GTTTCTTATCCATCACCCACTTTGTTAGTTCCTTGTTATTCTACCTTACATTGTTGCTAG
AATATATCGTCCGCTTTCCACATCATTTAGGGTTCTATAGATGAATTTGTTCTTATATGC
AGTTTAATATAGACACctctccgtcccaaaataactgtcacaactctagtacaaccttgt
actaaaatttgtacaaagttgagactcttatttttaggacggagggagtaTATATTAACA
CAAAGGCATCTCGTCTTCATGATCCGGTCAACAACACGTTGTCCATCCATAATaaaaaaa
aattaaaaaCTAATAGTCATGGCCGGCCTATATTAATTCCACGCCTATTTAAAAACCGGA
TGAATCTTGAGATAAGTTAAATTGTTGCTCATCGTCAACCGCGATGTTTAAAGCTTGTGT
TAGGCTCACCTGGTTGATGCATGGAATCTAATATATACAGCTATGGGAGTACAACAACTT
CATGAAGCTTGGCTTCGAGACCAAGTACATCCTACATGATCTTTATTATAGATACAAAAT
ATTAAAGGAAGGAGGGTCTCATAGTCCATCACCCTTTCTCCCCGTAAGCAGCACGATTCt
ttttttttCCTATGTCACGTCCTCCCCGCACGCAACACTTTTCTTTCCTTCTTTTTGAGC
GGTAGAACCAAGtttttttCAGCAAACTCCACATGGCGTGGGATACAAAGCTGGTTATGG
GATTGGTCAAACCATACGTGACGTCCCGACCCCAGAGAGTGCAAAATTGGCTAAACTATT
GGCCTCAACATTAACGACACGACTTTCAAAAGTAAAAGTACAGTTTAAAGAGCTCACTAT
ACTATTTATCTCACAAATAATAACCCCATTATCTCCTTGACTTCTCGAGTTGATAGCTGC
CACCACCTCCTTCGCATCTGATGCAATCACAAGGTAGTGAAGATTAAGATCTTGTGCCAA
AGCTAGAGCCTCCCTGCAAGCAATCGTCTCCAAGATAGCTGGATTATCCACACCTTGAAT
CACTAGGACAGAACTGCCCAGAAATATTCCATTATGATCTCTGCATACAGCTGCAGTAGA
ACCGCCTCGGCCTTGACGACACACAACATCGACATGAATCTTCACGTGTCCCATTGGCGG
GGCTTTTGGTCGCTGTGTATTCCCGTTCGTTTGAGCTGTATGCCCATGCACCTAAGCAGT
AGGTGGTCCCTTGATCATCTCGAGCTCCTCAATGTATCTGTTAATGAAACCATGGGTGCT
ATGAGGTCTTTGAAAAATCCCCTCATGGATTGCTTTTCGCCGAGCTGCCCATATTGCCCA
GAGGTTAACTGATAGCTTAAACAAAAGAGCATGTGATATGGATTCCATGAGAGTAAACAG
CCAGTGTTTCGCATTAGGTTCAGTTATTGTTGCAAGTTTTTGAGCCAGTTCTTCATCCAC
CAGAGCCCAGGTGCACCTTGACATTGTGCACTCCAACAAAGAATGCCTCCATGAATCCAG
AGAGCTAAAAATGCCACACAAATTCGAGTTTGTCATGTGTCGGTGTGCCCTGACATCATT
AGTGGGTATAGAATGATTTGACAGTCTCCACAAAAACATCCGCACCTTTGCGGGCACCTG
GACCTTCCACATGGTTTTCCATGCTCCTTCCTCCTTGGCTACACTGGACGATCCCTCCCG
ATTCTCTAGCCAGGATTCCCTTCGTTGTCGGGTGCTTACCAGCATACGGTATGCGGATTT
CATCGAAAACAAACCCTTCTTCTCATGACTCCAACTCCAGAAGTCCTCCATATTACCAGT
GCATAGTGAGATGCCAAGAATTGTTCTCGCGTCCATGGGCAGAAAAGTCACAAGGACTTT
CCGTCTGTCCCATGTTGCCGAGGGAGTATCAATTAGGTCTGAAACCTGAACAGGAGGGTT
ATTGCTCAAGCAACCATATGGTCTCATCATCATTGTGGGGTAACCAATTATCATTCCAAA
TTCTTGTATTCTGCCCATTACCTATTCGACGTATTAAACCCTGTCGAAGGGTATTCTTCC
CCGCAAAAATTTATGTCCAAACTTTGCTCGGGTTGCTACCCAGTTCAGCATCTAGAATGG
AAACATTTGGGTAGTATCTACTCTTGAGAAGACGTGCACAAAGGCTTTCAGGATTTTGTA
GAAGGCACCATGCTGTCTAGCCAGCATTGCCATATTGAATAATTCAAAATCCTTGAAACC
AAGTCCTCCCATGCCTTTTGGCTGCGTCATCTCCTTCCATGAAACCCGGTGTGGCTTTCG
CTTTCCCTCTTTGGTACCCCACAAAAATTTCCTTATCAACTTGTTAAGCTGTTCACATAA
ACCTCGTGGTAGCTTAAAACAAGACATGGAAAAAACCAGAACTGCTTGAGCCACAGATTT
AACAAGTACCTCTTTCCCAGCTGAAGACATGGTTTTCTCTATCCATCCTTGAACTTTTCT
CCACAACCGATCTTTCAAGTATTTGAAAGCCCCATTTTTGCTATTGTCAATATCCGATGG
CATATCGAGATATTTTTCATTGAGAGTTTCATTAGGGACATTTAGAAGAACCTTGATATC
ATTCCTAGTACTTTCAGGAACCCCTTTGCTGAAGTATATTTGATGATTTGGAATAATTAA
TTCTCTGACCTGTGGCTCTGCAATAGATGTTTAAGACTTGGCTCACCTCAGTAGCCCCCA
CACCATTTGCCTTGAAAAACAGCAAGCTGTCATCAGCGAATAAGAGGTGGTTGACTGGTG
GTGCCGTTGGTGCCACCTGCAGCCCCTCCAAATTGGATGACTCACTTTTCGATTTTAAAA
GACACGACAAGCCCTCTGCTGCTAACAAGAACAAGTATGGGGATATTGGGTCTCCCTGTC
TTATCCCACGTGAAGGATTAAACTCCTCAAGCTTCTTACCATTGAGCATAAGTGAAAATT
TTATTGTAGTAACCAGGCTCATAAAAATGTTCACCCAACTATCTAAAGCCTAGTTTTAGC
ATAATTGCCTTCAAGTACGATCATTCAACCCTGTCATAAGTTTTCATCATATCCAGCTTC
AGTGCATAAGACTGGTGTTTCTTTGCCTTATTCCTCTTCATAAAATGTAGACACTCGTAA
GCAGTGATGATATTCTCCGTGATCATCCTCCCAGGCGCGAATGCTGACTGTTCACCAGAG
ATGATATCAGGTAGTACTAGTTTCAAGAGGTTGGAGATTAACTTGGATGCAATCATATAT
AGAACATTACATAAGCTAATTGGACGGGATTGGGACAAAAGAGTTGGTTTCTTCACCTTA
GGGATTACCACTAGGATGGTTTCATTAATGCTCACAGCTGAATCAGTCCCTTCGACTATC
TTTACGACCGCTTTGGTGATTTCCTCCCCACAAACATCCCAGTGACGCTGAAAGAAGTGT
GTAGGATAGCCATCAGGCCCTGGTGATTTCGTGGGAAACATCTGGAACAAGGTGTCCTTA
ACTTCTTGTGCACTATAAGGGGCATTTAGCATTTCATTCATCGTCATTGTTACCTTAATT
GGGATTATTGAAAGAACCTCATCCATATCATGAATGCCTTCAGAAGTATATAATTCCTTC
TAAAAAATCGTAGTCATTGCTTCCATCAAATCTGTATCTTCGGTCATCTGCCTGTCCTAT
CGCTGGAGGGAGTTTATTTGATTTTTCCTTCTCCGTCTACTAGCTCGTAGGTGAAAGAAA
TAAGTATTCTTGTCGCCATGCACAAGATACTCAATATGTGCCCTCTGACGCCATAAAATC
TCCTTCCTGTGAAATAAATCCACAAGGTGATAGGTAATTTTAAATTCTGTTGATGATGGA
CCAGATCTCCCTCATGAGTCGCGTAACTCTTGTAGTTATCCCTGCAGCACTCGAATCTGC
CGCCTAGCATTCCTGAACTGCTCTTGATCCCATCGCCACAGATCTCCCACCAGATTCTTT
AGCTTGTCCCGTATCTCCGTCACAGAATCACTCGAAGTAAGCGCCCATCCTGTCTCCACT
ACGGTAGCCAGCCTGGGGTCACGTTCCCAACACAGTTCATATTAAAACTTGGGGGACCCG
GTTGCATGCATGCATATCCTTCAGCTTGAGAAGGATTGTTACGTGATCAGAACTTGCGGC
ATCTTTGTGCTCCGTGACAGCTCCTGAGAATACTAAGCACCACGCCGGATTGGCCACGCT
TCGGTCTAGCCGGACCCTAGTGTAAGTGTCGCCTGTCACTTTGTTTTCAAAAGTCCAGTC
CCTTCCTGTGTATCCAATGTCTGTCAAACCACACGTGTCCAAGGCGTCCCGAAATGCGTC
CATTTGCGCTTGGCTACGGTTCCCCACTCCATCGTGCTCATGGGCATAGAGTACCTCGTT
GAAATCGCCCATTACAACCCACGGGAGATTGTTTGTACCCGCAATACCACGGAGCATGTC
CCATGTTTTGTGGCATTCACTGGCGTGTGCTTCTCCGTATACAAAGCTAACTCTAGTCGG
GAAGTCAACTTGTTCATTAGCAGTCACATCTATGTGGTACTCCGAGTAACAGATAACTTC
CAACTTTATTTGCTCATTCCAGAAAATTCCAAAACCTCCACTCCTGCCGGAGCTGCTTAC
AACAAAACTTTTCTCATAACCTAAAGAGCCTACAAAATTCTCTATTCGAGAGCCTTCTGT
CTGAGTTTCAAAAATACAAACTATAGAGGGGACAAGTTGCCTCGTGAGGGCCGAAGCTCT
CAAACTATCGCGGGTTTGCCAACCCCGCGGTAGTTCCAGCAGAGTAGACTCATTGCGCTA
GGCGTGACCCCCCTGGAGGCCTGCCAAACGTGCATCATTGTTTTTGTTGCCTGAAGAATT
CTTTCCGTTCACTTTGTAAGCTATTGTTGGTGTTTGCTTGGTTCTTTTTAGATCCTGCTT
CGAGGAGGGGCTCTGTTGTATCTCTGGACCCGCGATGAACAGGGGCTGGTTTGCTCCAGG
AGGTGTGGATGTGGTGGTACTCAGCAAGGTCGGATCAACCACCGGTGCTGCCCCTCGCTT
CCTGTTATTCTCCAGGTCTTGCATAACAATATCGTCGTGATGTTTTGGGGCCTCATAGTC
AGCCAAACCATCATGTTGTTCATTTGTTGATCCTCTTCCCTTCCCTCGTCCAGCGCATCC
TCtgcctcttcctccccgagtgcctcttccttcacccggtcctcttcctACTCCTCTGAA
CCATGTAGCCTTGAGGTTCTTGACAACTAGTGCTTTGGGGGGATGAACCCCATCCCCAGA
CTCCTTGAACATGTGACCGAGGTGGCCACAGACCGCACACCAATCGGGTAATCTTTCGAA
CTTTACATGAAATATCTCGCGAACGACCTCTTGCTTCCTCTTTGCGGCTAGTGAAACAAC
ATTCTTTAAGGGTCTTGTGACATTAATTCTGACCCGCACCCTACAGAAATTTCCTTTAAA
ATCAGGAGACTTGAGCTCTGCAAATATGAACTGACCCACCGTTGCGGGCAGAGCTTTAAT
TTTTGAGAAATATCCATCTGGCAAGTCATGGATCTGCATCCAGATATCCATCTTATTGAG
AGCAATGGTGGACGGCTGGGTAAAGCCATCATAGTGTGCAAGCATTACATCTTTCCCCTT
GTACTCCCATGGCCCCTCCTGCATTACTCGTTCCCGGTCACCAAGGCACGAGAACTACAT
CGTGTAAAGGtttttttCAATAGGATGGATCTTCACCTGTTGTGCCAGGTCCCAGGCGAC
CCTCATGTTTTTGTAGAAACAATATTGACTATAGCTCTTGTCGTGTGCATCCGTTCTAGG
GCCATCCATCTCGTTACCTCTTCCGACAGTTCATCCTCCTCAATGACCACATCTTGCAGG
TTACCTTCATTGAGCCCTAATTCTTCCATCATGGCCTCTAGATCGGAATTGGCAGAGCCC
GACCCTGAAGCACCTTTGTCCATTAGATCTCTTGCCCGAGAAAGAGAGTTTTCGCAGGCG
GTGAATCCCTACCTTCCTGGCGTCCCCCCACGCAGGCCAGAGGTCCAGGATCCCCGGTTG
CTGGATCAGGGAAGGAGGGAGAGAGGGGACGTGAGGTCTCTACGGTGGTGGGCGCTGCCG
CCGCCCAAGAGGAGACAAACCCTAATGAGAGTGGATTGGCAAAAAACTCTTGGTTGTTGC
ACTTTTCTTTCCTCCATCGCATCGCGGTTCTATCCCATCTGGACCAGtttttttAAACCG
GATGAAATGCTAGAGCAGGTAAACCACGCCTAGGCGACACtgggcctccaccaatgcagc
aaagcagctgaaccagtcacttgcgctagttgggcctccaccagtgcagcgaagcggctg
aaccggtcacttgcgccagttgggcatccaccggtgcagcgaagcggctgaaccagtcac
atccgccagttgggcttccaccattgcagtgaagtggctgaaccgctcacttgcaccagt
tcggcctccaccggtgtagtgaagcggctgaaccggtcacttgcgccagttgggcatcca
cctgtgcagcgaagtggttgaaccggttagtcgcgctagttgggcctacaccagCGTACT
GATGGAGAAAAATAACGTTCGTCAGGGCTCATTCTCCTTCCTCTCCTCATTTCCTTCTTT
CCTTGAGCATAGCTAGATCCAGCCCGGCTACTCTCCACTCCTTCTCCGGTGGCCTCATCG
GCTGGGGGCGAGGGGAGGATGCCCGGGAGAAGATGTGCAGGGTAGTAGTAGTTGTTTGAT
GTTTTGGCCTAGACTTGCTGCTAACGGGACTGGCCCTATGTCGTCTGGGTCTTTCGTTGA
TGGAGTTTGCGAACTGCTCCTGGCGCATGGTGGTTTTCTTCCTCCTCGCCATTGTGCTCC
CAGTGGGTGGAGCCGATGATGGCCGAGGGATTTGCTGATGACCCGCTGAATAACAAGGTG
CTTGTGGTGTAGTAGTGTATCTGGAGCAGCATGCATCACCGCCCCTCTATCTGTCGCCAT
GGAGGCGAAAGGAAAGAGGAGTCGAGCGTTGCGCTGTTCGGATTGATCCATCGTTCCTTG
GGGTTTGGAAGTTGTGTGGGCGTTGATGGATCCATCTTATGCCACCACATCGGACTCGGC
CCTCAAGACCGAACATTATTCAACCAAGTCATTCTGATGAGCCTCATTCAACCTCCATGG
GGAGGCCCTTTCTTCCTTGCCAGCTGATGGCGAGGAAGATACAGGGGATGGTGGCAATCG
TAGCTCCCATTAGGTTGTTGCTGTAGGGGGAATGGATTGCTTTTTCTTATTTCTATCAGG
ATCGTGTTTGCAAGAAAGGAGAATGTGGTTGTAATTTATTTTATTTTAGGGTCCTTCTTA
TAGCGCACTATCACTTTTGATATATAAAGCATCTACAGCCGGACTCCTCAAATTGACTGG
GCGGGTGCCGGACCACTGACCGGACAAGAGAGAGAAGCAAAAAATAGCAAAAAGTTGACC
TAATTGGACCCCTCAAAGCCTCCTTAAATGTCTCGGCTGTCCGGCAGCCCTCATATTCAT
CTCATAGGTATGAGGAGTGCCCACGCCTGCCCGATCAGTGGTCCTGTGTCCGCCACATAG
GATTGGGCCCCACATAGAGCATCTCTTTTCTTTCATTATTATTTCTTCTCTTTGTCTCTC
CTTCTCCACCAATCGCATGCATGTTACCGGACATATAAGGAAAAATGAGGAACAAGACTA
CGTGAATGACAAATAGGAAGTGAAAGCGGACACGCCCAGACGCTGAACGGGCGCGTCCGT
GGCGGTTTGAGGGGTCAAATTTGTTCAATCCGGCTGTAGCTGCTCTAATGCAGCTTCGGG
GACTACCCAGGCAGCTAGGGCCTCGGCCTAGCTAGGGCGTGGTTGCCTCTTGTCTGACCC
TTCATTGGCTATATATAGGTATAGCTACAGTACATGTCACTCTTTTGCAGTGTATACACA
CTGTTTGCCTTGGGTCGTCACTCCAACCTGTCATCACTACTGAATATATGTACATGTAGA
ATCAATTCAGATCAAAAGGGAGAGAACACCTGGGTCAATTGATAGCACATAGAAAATCCA
ATAGAAGGGTGTGGCTAGCTCTCATAGTCTCATCTAGATGAAAAATAATGATGCCCCATC
TAACGCCTATGCCGTTGGATTTTAGGAGGAGATTCGTGGAGAttttttttATTATTTCTT
GTTTGATTACTCAGATAGCATAGGATAAATCATGATCCTATTTTATTTGAATTAACAAAG
TGCGTTGTACAATATTTATAATCATTTTAGTTGTTATTGAAGGATGAATGAAACTGTTGC
TTATTGATTGATTTGGTGCGGCATACAAGAGTATATAAGAGGGTACAAACCGATTTGGGG
TAAGGCTACAAAACTGACTTGGACTAGAAGTCGTATACTATAATGACTACTCTAACATcc
ccccccnnnnnnnnnnnnnnnnnnnnnnnnnnnnnnnnnnnnnnnnnnnnnnnnnnnnnn
nnnnnnnnnnnnnnnnnnnnnnnnnnnnnnnnnnnnnnnnnnnnnnnCAAATCTCTGTAG
ATGGTGGGGTTGTTTATCCAAAATCCACAAAATACTTGCATAGCTAACCGAGGATCCGTG
AGCCACCAGTTTTACAGTTTTTAGGCTGTCATGCTCATACATTAAATAAGCCACAGCATC
CATGTTTCTCACCAGATGGTCAGACTCAGAAGAAGGCAGTGTAGAAATGCAAAGATCCTG
CAGGTGGTTCGGCCTGCAAAGGCTCAGATCGTCACCGACAGACCAATCAAGCAGATTTGT
GTCAGGAGGAAGACTGAGGTGCAACAAGTGTGTGAGATATATAATGTCCCATGGAACATA
AGTGCCTCTTGGTGTATCCATAACATCCAGTGTTTCCAAGCACTGCAGCCCTCTCATACG
GCTCGGAAGTTTTATGCAGACATCACAAACAATCTTCAGATATCTAAGATGGAAAAGTTC
TGATACTCTAGAGAGGTCTATGGACAGGTCTTGGTCTCCATTATGATGGCGAGACAGTTG
AAGGTTCAGAACACGAACAAGCTTGAACTCTCCAATTAATGCAAGGCATGCACTCTGATA
ATCCAAAAACTCCAAGTGAGTGTACTTGCGACTTTCTGATATTTGCTGGTATCTTGGTAT
ATTTTGCATCACCAAGTTGGAGAGATAGTCGACGGACCTTATGAGAAAGTGTCAAATTTT
TTCGATTGTAATCTACTACCACAGTGAAATTCTCTTCAGCAGACTTGTGCAGGTCATGCA
CCACGGCATGCACTGTGCAGGACACCACATCATTGTTGAAGTTGATAGACACAGGTTGGA
TAAATCTTCTATCAACAAGTTGATTGAAATACATTCCTGCAACTTCTTCCATATTCTGCC
CTTCACTTGCAGCAAGAAACCCTTCAGCCACCCATTGCCTGACCAGGTCATGTTTGAAGA
TTACGGASCCCTCTGGATACATACCAAGTTGGAGCAAGCATGTCTTGAGGTAATGAGGAA
GGCTGTTGTAGCTGAGGTTCAGTACTTGTCTCGTTCTTTCTGAAGTTGAATTTGGTGACA
AACAAGACACTAGCGAATCATGTATGTGTGTCAATAAATCCACTGATACAAAAGGCAACT
TTGCTAAAAGACTAGCACTGCTGATGGTGGCTAGCGGCAAACCACCACATATTTCTATAA
TTTGGCTTGAAACTTGTTTCAATTCTTCAGGACAGTCACTTTCACAGCCAAAAATCCCGC
CGAAGAATAAGTTCCTTGAGGGATCATCATCCAAAGGTTTCATCTCAAAAACTTGCTCTG
GGTCATCGTAGCAACATGCTAATGCAACATCTTCGATCTGTGTAGTTGTTATTATTCTGC
TTCCTTGACAACACTTGGGGAAAAGCTGATTAATAACATCCCATGCTCATGTATCCCATA
AATCATCAACAACGATTAGGTACCTGCATGTCAAGAATGCACACATGTCACATTTATGCG
TCAGCCTAACAGTAACAACAGTTAGATACGCTAGGAAGAATGAAATTTTGGTCCATACAT
GTCCAGGACTTATGGTATTAACCTGAAGTTAAATGTTACTAACAGCATCAAGTTAGTGCT
GACTTGAAGAGTAAAACTAATGTCCGTTGACTGGACAGGTATGTACTATAACGCTTACTA
TCAAGCTTTTTCAGCTCACTGTAAAGCTTGTCTGAGAAACATCTTTTCAGACATTGACTA
TATATCATCATGCCttttttttGTGAAAATCAAAAGAGCAACCTGTAGGGATTTAATGTA
GTACATGCAATTCTGGACCATGTGGAAAATAAGTAGTACATACTATTTGCATGTGGAAAA
TAAGTACCTCTTGGCATGTAGATAATTCCTGATATTTTCAGCAGTAATGTGAAGTTCATC
ARAAGCGTCTTCGCTTGCTTGGGGATGCTTYYGCTGGATTTGTGAGAGCATGTCGCGGAA
AAGCCTTTTCATATCAGGCTTTTTGGACACCCGGATGAAAGCCCGACAATGGAATTGTCT
CCCCAATTTATTATACAACACTTTGGCAAGCATTGTTTTACCAAGACATCTAGATCCGTG
AATAGACACCACCCTGAGCTGCCGATTCTCATCATTAGCCAGCTGGGAGTTGATAAACTT
GCTCATCCGACCATCAATTACTAGGCCGGAACAAGTTTTCTCACAAGGCGGTGGCGGCAT
TGGCATCATAGGCCCAATGGCCGAAAATCTACTTGCCACCGAGGTGCTACAACAGTGGAC
CTGGTATCTGTCnnnnnnnnnnnnnnnnnnnnnnnnnnnnnnnnnnnnnnnnnnnnnnnn
nnnnnnnnnnnnnnnnnnnnnnnnnnnnnnnnnnnnnnnnnnnnnnnnnnnnnGtattat
gatgataagttgttaatgatatgatgatgatgatatttattatatCATTGGGTGAAAGAA
CCGGGGATTAGTTTCAAGTGGATGTCCATCCACTTGAAACTAGTCCACACGGTTCTTTAT
GCTGAAAACTTGTGTAAAGGTGTACGAATACAACATGaaataaaaaagaaataaaatacg
aaataatagtagcagcgcgggcagggagaagcgctactactaattaccagtagcgctcct
cctggaactcgctactactaagtcgatttagcagtagcgtgggtggaggcacgctactgc
tattcgttagttgtatcgccttatcagtagcgcataaccccgtgctactgataggtctaa
aacccgcgctgctgctagggttttccctagtagtgGAATAGTGGACAAACTGgaagtaat
tagtattaatctacccccatatgatctatttctacctttccaaacactcaatttcttctc
catcttctcctcaggccaattccaatcactattacatagcctcacaacattaataggtat
ccctaaatacttaaaaggtagtttaccaacagcacaagtgaaaatattagaataacactc
ttgtttccctttagcctcaccaaaacaaaaaacctcacttttatggaagttaactttgag
acctgaaagttgttcaaacagacaaagaatcaatttcaagttcctagcactctccagatt
atccttaaacataaagatagtatcatctgcatattgtaacatactaatcctatttggtat
taagttttgcactaggccttgtaccagatccaagtcttgagcttttaaaatgagcaagtt
aagaatatcaatagcaatattaaacaagattggggacaaaggatctccttgcctcagccc
ctttttcatttcaaaaaaaggaccaatctggtcattaaccataacagctaccttacccct
ctctactgtctgtttgacccattctctatatttaggagggaagcccttcttttccatgac
aaaatacaaaaaatcccaattaattttatcataagcttttccaaaatctactttaaaaag
caccacactctcttttttcctatgtacttcatgcaatacttcatgcaacacaatcacccc
atccagaatgtatctacctctaataaaggttgcctgcacaggagctacaactttatctgc
tacaacaatggctctattgttgtgcacttttgtaaaaatcttaaaaatcacatttagtaa
gcaaataggtctgtactgttgcaaagtatgagcatcagcacatttgggaataagtgcaag
aacaccatagttaaacctagctagatcaagttttccattggaaaattcgcagaaaagatc
taaaatatctactcctatgatgtgccagtatttctgataaaactctataggcagaccatc
aggtccaggagctttgttggttttcatctCAAATACAGCttttttttATCTCTTCTAAAG
TAAACTCTCTATCCAATTTCTCTCTATCTATATCATCCAGTACAACTGGCATGTCAATTT
CAAGGAAGATATTAGAAATCTTCTCTGCAGGCCCAAATAATCTCTTATAGAAAGCAGTCG
CAAAAAGTAGTAAGTCTTTTATCTCCTTGGATTACCTCATTACAATTATTATTAAGGGAA
ATAATCCTATTCTTTCTTTTCCAACTACTAGCTTTAGAAATAAAATAAGTAGTTAATGCA
TCACCCTCTAACAATTCTTTTTCTTTAGATCTCTGTAACTATTGGATTTCCTCTTTCCTT
ATGAATCTTAGAAATTTCCTCCTCCATCTTCTTACGTAAGATGTATTTGTCTCTAGTTAA
ACCTATATTCTCACTCTCTCCAATCTCATCTATAGATTTCGTAAGAAAAACtttttgttt
tttGTAAAGCCACACATAATTAAGGTTCCACCCCTTAAGTGTTCTCCGAAGAACTCTAGC
TCTCTTTTGCCACTGATCTTGTAAAGACTTACCATAATAGGAATTACATAAACCCCACTT
AATACCGCATCTAGATCCTCTCTCAAAAACCAGCATGATTCAAATTTAAAAGGTTTAGTA
ATCTTAGGCAAATTCAGATCAAAATCTAGTAGTAAGGGAGCATGGTCAGACAAAACTCTA
GGAAGAGCTCTAAGGAACATCAGAGGAAAAATGCTCTCAAAAGATAAAGTCATTAAGATC
CTATCTAACTTCTCAAAAACTGGATTGTGTTGGTTAATAGACCAAGTAAACACTCGACCA
TTTAACTCGACTTCCTTCATCTCCCAGTTCTCAATAATAGCATTAAACAGATGTGACCAT
TTATTTAAAGGATTATTTCTATTAGATTCTCCTATTTTTATAATGATATTAATATCCCCT
CCAATAAGAATGGGAAAAGCATTCACATTACATATATGAACTAATTCAACTAAAAAATAT
TCCTTATCTTTATTGTGCGGGCACCATAAACATTCACTATGTTTAAAAGCTCTCCAtttt
tttCTATCTCTAACCAAAAACCTAATATGATGGCTGCCTTCTTTAGATTCTACAACATCA
TAAAAAACAGTGTTCACACCACACAACAACCCTCCTGACTGTCCCACAGCAGGCACAAAA
CACCAGGAGAAAGCACTACTACCACTTACATTTTCTAACCAGTTCAAAGTAAATCATGTT
TTCTTGGTTTCCTAAATGCCAACAAATCTCAAATTAAACTCTACAATTGCATTCCTTAGA
AAGTTTACTTTCTCAGGGTCACCCAGCCCTCTGGCATTCCACAATAAACCAGCCATATTA
GAAAAGTTTAGTTCCTTTAACATATCCTTTACTTCTATTTCTAAACTTTCCAACCACAAC
ACCCTTGTACAATTCCCTACTATCtttttttCTTTGAAGTACAGTTCCTAGTCCAGCAAT
GTTTCTAATAATACTATCTAATTCTTCATTATCTTGCTCTTTCCCTTCATCATCAGTAAG
CAAATCTTCTATTTACTCAATACTAAAACCCTCATTCATATGGTTATTAATCACAATTTT
CTCTTTGTTTTTATTGATGCTAGCATTATAAACAGAAAGTCTAGAAGCTTCCAAGTTCTT
TAGATGTTCGACAtgttggggaacgtagcagaaattcaaaaattttccgacgtatcacca
agatctatctatggagaaaccagcaacgaggggaaggagagtgcatctacatacccttgt
annnnnnnnnnnnnnnnnnnnnnnnnnnnnnnnnnnnnnnnnnnnnnnnnnnnnnnnnnn
nnnnnnnnnnnnnnnnnnnnnnnnnnnnnnnnnnnnnnnnnnCCCCCTAGGGGAAACCCT
AGGgcgcctccccttgcccttgcccctatatatagtggaggttttggggctgcccaacac
atgagtctctctctcgcaaggcgcagccctacctctctccctcctcgtctctcgtagtgc
ttggcgaagccctgcaggagtaccgcgctcctccaccactaccacgccgtcgtgctgcta
ctggacggagtcttccccaacctctccctctctccttgatggatcaaggcgcgggagacg
tcaccgggctgcatgtgtgttgaacgcggaggcgccgttgttcggcgcttagatcggaat
cgaccgcgatctgaatcgctacgagtatgactccttcatccgcgttcttgtaacacttcc
gcttagcgatctacaagggtatgtagatgcactcccctttccctctttgctagattactc
catagattgatcttggtgatgcgtagaaaactttaaatttctgctacgatccccaacaga
taggtcctttgcaaagggaagcataggttgacatgcgtttttggttggatacacgaaatc
ttaatacaaaagaacgtcattttatattttcccttgtgataaagaactttattatgcagt
ccgtcacttttatttcttccatatcacaagtttgtataaagtttattttcctcacactaa
taggtcatacatatttagagagcaatttttattgcttacaccgatgacaacttacttgaa
ggatcttactcaatccatatgtacgtatagtggactctcatggcaatactggtctaatgg
tgtttggatgcacaagtagtatctctacttggtgcggaagttttggctagtatgaggtgg
aaacaagcgtcacatgttagaggatccatgacaatataacttctattcggaaataagtaa
acataactcatcatgttgtcttccttgtccaacatcaacttcttagcatataatatttta
atgagtgctcacaatcataaaagatgtccaagataatatatttatatgtgaacttttctt
tgtttattacttccttttaattgcagcaatgaccaacactatgtttataacctcacaaca
agtttcaatcctcatacctcttatacgtgaagtcatcactctccataagattattatata
ctcttttatttcttttattctatatttttttcttaagatcatagcaggaaagcaaagccc
tcgactcaaaactaatcttttattatataattcttggactcgattacatagagtgaacac
caagcaaaactcaaaaactagatcatactaaagaaaaactttattccactaaactaagat
ataaccaaaaggaccgaacaaagaaaaacgatgtaggtaaagatgtgatggtgatacgat
atcggggcacctcccccaagcttggtactagccaaggggagtgcccatacccatgtactc
aagtctccttctccgtaggtggtggtggtgatgaggttgatgatgTAGGAAACTTGTCAT
CCATCTTCCAAGGCATAGGTTCACCATCGTAAAAATATGAACGGGTCTCCGGGATCCTAA
AATCTGTAGCCAAACTCATCCTCTTAAATTTGTATTCGTACTCACAGTTTTGGTTTTGTA
GGTCATAGATCTGGGCTTGAAGATGCTCGATTTTCTCACGAAGCTTGAGGATGGCCTCCC
CGATGTTCTTGACGTCCAGCTTGTGGTCACGGGTAAATTCCTTGATCATGGAGTGATTGG
CGTTGAGTCCACGTTCCACCATCCCTTGGCACTTGAAGACTTGCTGCTCCATTGCTTCGA
GCCTGGTCTCCACACTTCTGGTCTTCCTTGGTCCTTGTACATCGCAGATCTGCAGCACTC
CCTCACGCATCTCAATGGTTTGAGGGTGTTGCAGCACCTCTGCAAGGTAGGGGTTGATGA
CCTTCTCGAAGAACTTGTCCTTCGGAGCGCTTGGGGACGTCATGACGAtctagatatgtt
agaaaaatatctcgaaatgagaatagaggatattgccgtggtgcggtggtcaaaaccttt
gggaggttatataatgaatttttaccgaagaagtatcctgcaagaaaacgaagtctgaag
ggcacacgaggtggccacaagcccgggaggcacaactggggggtagggcgcgcccccacg
gcttgtcgcctcctcgtgcactattcggactactttttatttttgtaattttttaattat
cccaaaacggagtaaaattgcttttggaaaaaatttggagtcggtttacttaccgtatca
tacttactccttttcagggttctggtaggtttcctttatgtactcctccgatgttatggt
attaataatattggtttcaacattatgggagtacctgagatataatgtttaattctttgc
acgtttaccaccctcgggttattgcccttggcattgttgatttttatggcacgggaacga
taaacttcctcgacaatgtaaggtccttcccatttagagagaagttttcctgcaaaaaat
cttaaacgagaattgtatagcaagacatggtcacctacattgaattcatgcgtttgtatc
cttttgtcatgccatcttttaactttttctttaaaaaacttggcattttcttgggttctc
cattcatcaagtgagctaatgtgaaataacctcttttcaccggcaagtttgaaatcatag
ttgagctctttaatttcccaataagctttatgttctagttcaagaggtaagtgacatgct
tttccataaaccattttatatggagacatacccatagggtttttataagcagttctataa
gcccataatgcatcataaagtttcttagaccaatacttcatggatctattaacagtcttt
tgcaagatcaattttatttctctattactgaattctacttgaccactagactgaggatga
tagggagatgcaattctatggttaatatcatacttagcaagcaatttacggaaagcacca
tgaataaagtgtgaaccaccatcagtcattaaatatctagggactccaaacctcaggaaa
ataacttctttaagcattttaatagaagtgttatgatcagcactactagttggaatagct
tctacccacttagtaacataatcaacagcaaccaaaatatgtgtatacccattagaggaa
ggaaaatgttccatataataaaatccccgaacatcaaatggttcaataacaagtgaataa
ttaataggcatctcctaacgtctactaatgttaccgattctttgacattcatcacaagac
aagacaaacttacgagcatccttgaaaaaagtaggccaataaaaaccagattgtaatacc
ttgtgtgcagttctatctccagcatggtgtcctccgtaagcctcagagtgacacttgtgt
aggatttgttcatgttcatgctcaggtatacaacgtctaataacaccatctactctttct
ttatagagatgtgggtcattccagaagtaatgtcttaagtcatagaaaaactttttcttt
tgttgctatgcgaagctaggtggtataaatttagcaacaatataattagcataatcagca
taccatggagtactacgagaagcatttatgatagctaattattcatcaggaaaactatca
tcaataggtagtgggtcatcaagaatattttctatctaagacaagttatctgctacgggg
ttcccagctccctttctatcaataatatgtaaataaaattcttgtagcaagagaacccac
ctaatgagtctaggtttagcatctttcttttccataaggtatttaatagaagtatgatca
gtgtgaacaattactttagaatcaacaatataagatttgaacttgtcacaagcaaataca
actactagaaattctttttcggtagtagcataatttctttgagcattgtctagagtttta
ctagcataatggataataattaattttttatcaacactttctcctagaacagcaccaaca
gcataatcactagtatcacacataatttcaaagggtatgttccaatcaggtggttgaaca
ataggtttagaattaaggctttcttaaggatttcaaatgcttctacacaatcatcatcaa
aaacaaatggaacatctttttacaaaatattagtaagaggcctagaaattttagagaagt
ctttaataaatctcctatagaaaccagcatgaccaaggaaacttcttataccgttgatat
ctttagggcacgacatttttcaatagcatcaactttagctttatcaagttcaatacctct
ttcagagattttatgccccaagacaataccttcattaaccataaagtggcacttttccaa
ttcaagaaaagattagtttcttcacatctctgaaaaactcaatcaaggttgcttaggcaa
tcatcaaaagaagttccatagacggagaaatcatccatgaaaacctcaacaaccttttca
caaaagtcagagaatatagcggtcatgcatcttagaaaggtaacaggtgcattgcataaa
ccaaaaggtattagtctataaacaaaaggtaccaaaagggcatgtaaaagtagtttttct
tgatcctcttgtgacacaggtatttggaaaaaaccagagtaaccatctagaaaggaaaag
tgtgtatgttttgatagtctttctagcatttgatcagtagaggataatgatctttcctag
ttgctttgtttaattttctaaaatcaattaccattctataacttgtaacaattctttgcg
gaatcaattcatttttatcattaggaacaacagtaatacctcccttcttagggacacaat
aaacatgactcacccaTCTACACAATCTATATTTTGAATTTATATGATATGAAAATTAAG
TGTCCATGGCGTTTGCACAAATACATAGAGCAATGGAGTAAATGAGTTATTGGGGATTGT
TTATTGAGAATCCGCCTCAATAATTTTGCGAAAACGCTTCCGCTCAACCGACTGATATTC
TCACGTCGTTTGCGGCCGCGGTTAGATCCGCCTTTCATTGGACGGCCCGCAACAACCCAC
CACATGATAGCTTTTGCAGCATGACCCTTGTTGCAATCCCTTCGAGCACAACAAGAGGTA
TGGTGCAGACCGTCCAGGGCATGGTAGGGCGGTTGCCGGCATGCGGCGGCGCCATGGCCT
GGTGCAACAACAGCTCGGGCAGTTCTAGACATCTACagaggagagaggatgatggagagg
agaataaggagggaaggaaggagaaggGCACGGTAGCGTGCTACTCCGGCGAGCTCGCTG
GCCGATGCGACGTAGGTTGGTGACGCTCGGGAGAGGGGCTCGGGGTGCATGATTCTTTTT
GTTGCAACTACGTGGCCGAATATGCACCATTGGATAGGACAATCTAACGGCCCACGTGGC
TGGGATTCGCGGTGGGGGCGCATCACTCCCCTGCCAGGCTGCCACCTCATGAAGACAGCA
GGCGGTGATTCTTTCGCTGACTAGAAAATTCTAGCATGCTCATGTGACATGAGTACTGTA
GTACATGCAGCCTATTGTTGCACTATAGACTAGACTAGAATCGACCAAGCAATTAGTAGC
CCATAGCCCTACGGTAAGATAGCTACTTTAGTATAAAAGAATAGAAACGGAGATGAGAGA
GAGAATGGATGCACCAATTCAGCCACGTAAGGACAAATGCACAATTTACCAGAGTAGATA
AAAACAAGTACATTGAACAATCTAATATATGTGTTGTAACAAGACTCTTTTTGCaaaata
aaaataaaaaaTAGACATTAATTTCATTTATAAATCCTTTATTTTAAAAATATTACAATC
TGGACTTTTCTTTGTTTTTGCCAGTAATTTATATGTGTACAACTCTAATCTATTACTCCC
TCCGTTCTGAATTACTTGTTGCGAAAATGGATGTATCTAGATGTATTTTAGTTCTAGATA
CATCCATTTCCGAGACAAGTAATTTGGAACGGAGGGAGTAGGCGGCAAGTGTATGGAATT
TGTTaaaaaaaGAAAGTAGTAAATATAGAAAATCGAATTATATGCTAGATTGCCACCAAT
TCTTCCAGCATATATTTTTCCAGGTTCCTTGTGGTAGACCAATAGAGTTCAATTCCAAAA
CATAGCGTAGGGTGTCTATGTGTGTGTTCATACTATTGCGTCTATATGAGTATTTGTGTT
TGTACTGCCCTAGAAAACATATTTACAACATTTCAACATACAATATTTCATAATAATCGT
AAAATCTACATGTGCATGGCACGTGCCATTTACTAGTATAGTATAGTGCGCGTGTGTTTT
TTATCTGCTGTAGTTGGGCTCCATCCAACCAGTCCCTGGCGTTGATGCTAGATTCAGAAG
TTTTCAACATAACGATCGGCTGCCCGGTGCCACCCAGGGTGTGAAACCAGTCAAGAAATA
GAGTACTACCTCCGTCCTAGTTTATAGGTCCCCTTTATAGTTTATGCCAAATTTTGACTA
AAAATTTAACTAACAAAATGTTAATGCATGTCAAGAGAAATTATCTCATTGGATTCGTAT
TTGAACATAATTTTCAAAAATATAATGTTTGCTGACATACGTGAACATTTTGTTAGTTTA
ATCTATGGTCATAATTTGGCACGAAATAAAATAATGTTCTCGTCGGCTCCGCCGCAGGTC
CGCCTCGTCTCTGGTGGCCCTAGGGCCATGGAGGCGTGGTGGATCCTGGCAAGGGCCGGC
GGGAGGGCTCCGTTGTTAGTCGTTCCTTCAAAATTCGTTAGGGTTTGTGTCCTATTCAGG
AAGACGAGACGGTGGCGGCTCCCTGAAGATGGAATAAAGGTCTCCCCGTCTAGTCCCCGT
TCCGGTGGTGCGTCTAGTATCGTTGGTGGGCGTGTGGAGGTGTGTCTCCGGCGGATCTAT
CCTCGGTGGATTTGCTCGGATCTGGTTGTGGTTCGTCTATGTTCGTGTGTCTTCAGGTTG
GATCCTTTCGATCTACGTTATTCTTCATCAGCGGCGGTTGCTGTTCTGGTGCGCTGGTCC
TACGGGGCCTTAGCACGACGACTTCCCGACTGTCTACTACAACAAGTTGTGCCCGACTCC
GACGAGGGAGGGGTGATGACGGCGGCGCGCCTTCGGTTCGTTTCAGTGATTGTAGTCGTC
GCTAGGTGGTCTACGGATCTGGATGTAATTTTTATTATTTCTAGTGTTCGTTGTACTGCC
GTGATGGAAGATGAATAGATTGAAAGTTTTCTCaaaaaaaaaaGAAATACAATAGGGACC
AATAAACCCGGACGGAGGTAGTACAAAAACTTACCATACGAGGGGCCTCATCGCTGGGCC
CTCCAGCTACCAAATCATCTTGGCGCTCAAGATCATGTCAACTACTCCTCCCTATTAATC
AATCGTAATGGCGCGCAAAGTAGTCCGCGTATCCGCGGAATGAAGATCTCCATGTCAACG
CTTCTCCGTCAAGCTCCTCCATATGTCTTACTACTTACGTACAGTAGGTGCAAATCCTAC
AGCATCATGATAATTAACTAAACACCCTTTTTGACGGTGCTTGGCAGTCAGTCATCCATG
AATTTTCGCTGGTAAACTGGAGGAAATTCTCTGGCTTTGCGCTAATCATCATCATAAACC
GCGTGATCTGATGATGATGGTGACTCAACGGCTGCGGTAACTAGTTGTGTCGACGACCGC
ACCACCCTACGCTGTCCACCTAGGCTAGTTTGTTTCAGACAGCTTTTTTACCCCCCACAG
ATTCAGCAAAACCTTTGCACCTGGAGATCTACAGACATACGTAGATGGTTCCAAAGGTTT
CAAAGGGTCATTGCATGTACACCTGGCACGGAGAATCAGAGTGAAAGTTGAAAGCCATCT
CCGTCACCATCACTCTGCTGCACTCATGCCCGTTGCTAGGGTACCATGCCCAGCTTACCC
GCAAAATCACAGCCGTCCCTCCCTCCAGGATGAACGGCTGCGATTCGACAGGTCAACCAA
CAACAACCTTCCACCTTAAGAATGGCTAGCAGACCATAAAAGGTAAAAGTGCTCTTGCAA
ACCAGTTATCCAAGTCTTCTTTCACAGGGACAGGACAGGGCTAGCTAAAAATCATCATCC
TCAAAGGCGGCACAGCGCCCCCAATTGCGGGGCCACAGGCAGCAGCAAGTACCACACACG
AACAATGCGACACGCTTGCACACAACTCTGTTAACAAGTTTCGACGAATTCGCCGATGCG
CAAATAATGGCAGCAGGATCTCCACCCAATCGACGGATCACCCCGCAAACTCAACCTACA
TTTCCAATTTCCTAACAACTCACAGATAGCAGCAGATCTAGTGCCACTAGCTGGCAATCA
CTTCAGTTCAGTGTCCGATGACCGAAAACACGACCAGCGACACCAGGACCGCCAGCAGGT
AGCCGCTCTGTTTTAGCGCGGGGGACGCCGAGCTCGACGTTGACCCGTGTGGCTTCTGAG
CCCTACAAGACAGCAACATCAGACCAAGCATCAGTTAGTAACTGCAAGTCTGTGACCATA
TTGTAAGAAGGACCATAAGAAAGCCACAGCACACAGGCAAGTCCAAAAGTAGCAGCTTAC
TTTTGTTTTTCCCTGAGGAGGCCACAGAAGAGGGCGTTGTCCGGCAACACCGACTCGGTC
ACGTTGTAGCCTCCGTCAGGATCCACCACCCGGATGTACGTCTCCTGGCCGAGGTACCAG
GTGTCCAGATTCTCCGTGCGCACGTTCCAGAACCCCGGGCTGTCGAGCGACAACAGGACG
GCGGTCCATGCTCCGGGGAACACCTGCGTTGCCAGTGAGACGGTGTTAACTACGGGGCCG
CAACACTTTATAGGTCACTTTCGGCGGATATTGTCTATCCAAGTTACAAACAGCTACAAA
CAGGTACACACAGAAATGTTCTATCCAAGTGATACCCTACAGTACATACCTGAGTGGTGC
ATCGGGAAACGCCATCCCACTTGTTGTACGTAGAACGACTTTCGTTCTTCCACTCACCAT
AGTCCATTCTGTTGGCAATGCGCAAACAGTTCAGCACACAGGACTCCACCAAACCGGTTA
CTAAAAGAGATGAATAGTTTCAGGCTGTGCTCACCCCACGACCCAGAAGGCGTATCCGTC
GATGTGGTAGGTCTGAACCTTCGTGTCGTTGTTCTGGAACACAATCTCCATGAAGTTCTT
GTACGTCGAGTTGATGACAGAAGATCCGATCGCCGGCGGTCCATCAGACGGCATGGTTGG
GAAGTCCAGTGTGTAGACTTCTTTCTTGTCATAGAGATCCGCAAGCCTCAATGGAGTAGC
AGGCGGGGAGTAAGAGATGCCGTTCAGTGTGGTCCGCCTTTTGCCATTGATGGTAACAGG
TGGCATGTTCCTCAGCTTGTACACTTGGGTCACGTTGATTTCGCCGTAGTGAAATGATCC
TTGAGGATTCGGGCGAGCAGCACCGGTGGTCACATTCATCCTGACAAACAGAAGGTATTT
TAGTAGGCTCAAGTATGTATGCAACTATGGATACATTATCCATGACCAATGTGCACACAT
GAGAAAATGTAGCTACTGTCTACCACTATTACCAGGTGTCTTTACACTTTACTAATGACC
ACAAAGCTTTCTAGAAATCATTGTGTTGGTATGACAAAAATTTACAGTATTTCTCTAAGA
AATATTCCTGATATGAATGCTCAAGTACAAGGGCCAATATTTCAGCAGACAATTTCCCGT
TTGAGTACACAATCGTGATGAAAGAAAGGAGGTGACTATTATATTCATATCCAATACATA
TTTTTCTCTCAGGATTTGTAAAGCCAAGCATACTTAGTCAACATCTCTTAAAAATCAACA
TCGAACAAAAAGGTGCATAAAATAtttttttGCGATAGCCAAAAGCCCAAAAGACCATGG
AAAGTTAAGGGGAAAGCAAGTAAATCAGAGCTAGATTATTTATTTCATACAAGAGTACTG
CTTAAGTTTAGTTAGGTGTAGCAAAACACttttttttCATAAAGTACACATCATAGAACA
TGATGGGTACTGAGGAACAAGATTATTATTACTAAACAGTCAACACATGACGGCAGCAAT
TCCTAACATCAGGCTATTAAATTTTATTTCAGAATTGCGTGAAGAGAAAATTGTGTCGGT
GGTCATTTGCATGGTCAGAGCTTAGGTAAAAAATTAGTCAGAGATTGCTCACTTTTATGC
TTGGTTTGAAATGCCTTATTGTGTGTATATTGGCTCTTTTATTAGAACCCGCTTATTTTT
TCCCATTCAGAATTTGTAGAGCCAAGCATATTTAGTCAATGTCTCTTGAAGATCAAGGTC
AGACCAGAGGTGCATAAAATAAATTTGTGAGAAAGCCTCATAGCCAAATGGCGACTGAAA
GTTGAGGGAAAGTCAATTAAATCATACAAGATTACTGCTTAAGTTTAGTTAGGTGTAGCC
AAACACTGTTTTCATAAAGTATGAATCATAGCACATGATGGGAGAGCGCTGTCATTATTA
TAAAACAGTCAGCACATGATGGGTCAACCATTTCAAACATCATGCTTATAAAAGTAATAT
CAGGATTGAGTGAAGAGAAAATTAAGCTGGTGACACTTTGGGTGGTCAGAGCTTAGGCaa
aaaaaaGGAGTTATTTTATACAAACCTGATTGACCGTGCCTGGTTCATGGAGAAAGATTT
GTCGTACTCATCGTTCGGCGGGTCAGGGAGCGGACCAGACGCCTTGCCCTTTGAATTCGA
GTAGTGCAGAATTGCAACGCCGGTAACCCTGGTCCAGAGCGACTCGTTCACGAACCGAGC
GCTGGCCACGATGTAGTAGTCACTGCTTGCATTCTGGTCCATGGTGACCAGAAAGGAGTA
GGACTGCCCCACGTGGATGTCGAGGTTGGTGAAATTCTGCTTCATCGTGTAGGAGCCCTC
CGTCTCGACCATGGCCATGTTGTGTCCCTGGATCCTCAGGTTCAAGCTCGTGGAGACGCC
CACGTTGTGCACTCGGAAGCGGTAAGTTTTGCCTGTCGTGGAGCTGAGCCTGTTAGTTTC
CACGATAACGGTAACGTACTATACTATACTGCAGTAATCATTGTTCAAAGAATTTGTAGT
GGCCTTGTCATGAAGGTAGTAACTAATCATCAACCTCACTTCCCCCATCATATTTGCAGC
AACAGTGTAACATTTCAAGTATTTGCAGCAACAGCACTTGCAACCATGATTGTTTTGTTA
TTATTAACATACCCACAAAAGTCACAAGGAATTCAATACTAGTAATGCAGCCTATTGTGA
TGAAAGTGAGAGAAGCAATCACCCTACCTGGCTCAACATCGATAGTCTCGTACTCGATCC
CAGCCGGGACGAGGGAGTCATTGTACCGATACGGCCCCTTGCCGTTCATCAGAACGCCGT
CGGGCATCCCGAGCTCCTTCCCATCATCGAGCATCTTCCTCAGGTCCTGGCACACAAGAC
AAAGCCACAGTCAACACCCTCGACTATCCATCTATACATCGGTACACATTTGGTTCCCTG
CATATATAGGGTCTAACGTACCGTGTGGTTCTTGTTGTACCAGTCGCCGATGAAGAGCCT
GACGTCGCCGTCGGGGGTGTCGAAGGGGACGGAGATGACGGCGCGGTTGTTGACGGTGAT
GCCCCCAAATCCGCCGGCTGCGCGCTGCATGGAGAGCGGCGGGAAGTAGAAGAAGCTGCC
GATCTGGTCCTTGACCTGGAAGTTGTAGGTCCAGTTCCAGCCCGGCGGGATGGGGCAGTT
GGTGCCCAGCACCCCGTCCTGCCAGCAGTTCTTCCGCTGCTGGATGCCGTCCCTGCATCG
ATCAGAAAATCACAGCAAGGCCTGCTTGTCATCACACTGAACACTGAACCTGTAACTGTA
ACAACTGAAGCCTGCAAGAGCAGTGAGATGACTGAAGTTTGGATGGTGGTAAGGGAGTGT
GCATGCCAGGTGATGAGGAGCGGCTCGTCGAGGCTGTTGAGGACGTTGACGGCGACGTTG
TAGTTGGTGGTGACGTTCACCACGGGACCCGGGAACTCCTTGTTGATTGCGATTACCTGA
ATCAAAACGAAAAAATTCAGAAACACACACGCACAAACGGGTTCAGGTTCAGACATTAAT
AAAAACCGGTGCCGCGAGGTCAGATCTCTCCTAGTCGGGAGGCGCACGGGAGCAGTAGCA
CGCCGGGGGATCTGGGCTTTTGGGGGCGGCCGGCATGGAAACGAATCGAAACTTTTGAAG
GTGGGGAGCGGGAGGGGGGCGAAAAATTCAAAACTTTTGCGCGTGTCGGGCCGGGGAAAT
CCCCCGAAGAATCGACGGGCGGCATGGTTTCCTTGCGGAAATCTGCTGCAGTGGTAGCTA
GCATCTCGTcccccggaggaaggagggagggagggggcggaggcgcggacggcgccccga
gggaCGCGTGAAACGGGGGTGAAACTGAATCTTGACGGCGGGCAGGGCAAGCGGACGGTC
CCCGCGCGCGGAAACCCAAATCTTGCGGCGGTTCGCTCTCTCGGAGCACgcggcggcggc
ggcggcgACTGGAGACTGGTTGGATTGGGAATGGAAGAAGACGGAGGGAGGGAGGGATGG
GCATACTGACCTTTTGCGGGACGCCGAGCGGGGATCTGGTGACGTAGGAGACGTCCCAGT
CGAAGGCGGCGTAGGGGTCGGTGGCCCGCGCCGGCGCCGGCGCCAGGAGGCCGAGCAGTA
GCGGCAGGAGGAGCAGCGCCGCCGCCGGGCACGCCATTTCCTTGCCTCCGCTTTTCGCTC
TCCCCGGTGGAGACGAGTCCACACTGGTGTCTGCTGCTGATTCTTGGGATTCCCTTTTCT
TTTGCCCCTTTTCTCCGCACTGCTCGGTGCTCGCTCGCTGCCTGCCGTTTCTCTCTCGCT
GGCTATTTGTGTCGGATGGGAGCCGCGGCGTGGCGTGCGGGGAGAGAGAATGGGGGTTTG
GGAGGGTTTTGAGGGAAAGCATCGACCCCAACCCCAACGGGCAACAGCTGTGTCGACGCG
GACAGTGTGGGGGCATGGGCCGAGACGCGTCGCGATGCATCCCCTCTCTGCGCGTGGGCC
CCACACCATCCATCTTCAATGCTAGCCTATCCTATTCCTACCACCATGTCCCATGTGTAA
TAGCCTCAGGCCAACTCCAGCGCACGACCCCACCCCGTCCAGCCTCGTCGGTTTGGGGTA
AACCCCACGGCCCAGCGCGCGGCCGCCTTGACCCATCTTGTCCGTTTCGTGTCCGGCCCG
ACCCATTTCCAGCGCAAACCCTACTTCCCCCTTCCCCTTCCTCGAGCTCGCCGGCCGCCG
GTAATCATGGTGTGCGATGGAGCACCGGCCGCAAGGGGGCGCACGACCACGAGGCCGATT
CTCCCTTCGCCCTCTCCGTCACCACCACCAACTCCTCGCATGACAGGCGAGGAGGAGGAG
GCCCGGCTCATTCAATGTGTCATGAAAGACTCCATGAACACGCACGGTGAGCGCCAATAG
GAGGGCCTGGACACCATGTTGGCCCTCTCTGCGGCCGGCGACGTGGCCGTACCGGAGCTA
GAGATGATGGACGTCAAGGAGGATGTCAAGGAGGAGGTGCTGGAGAAGCAGCCCATCGCC
GCGTTCCACCCAGACCTGGTGGACCAGCGATGGAGCTGGTCATGCACGGCCACGGACATG
GCCGGCGCCGTGAGGGGCGGGTGGTGCCCCACGCCGCCGCAGTCACCGGAGCGCGAGCAG
TCGCCACGAGAGGGGTGCTGGAGGCGCCTCACACCTTCCAGGGACCACCATCCCACCTCT
GGACGCCACCGCCCTACATCGACCTCACTGGCAACGACGACGACAACGGCGATGCGTGAG
acggcgacgagcatggcatcgacgggcacggcgacgggtacgacatcgacgggcaACACT
TGTCTTTTGTTTTAGTTTTTATGTTAATTATGTTCTAAGCACTTTGGAGGCCGTGAAGAC
TATAATGtttcattatgttttaatcattatgtttgcgtagtttttggttttttcagcatt
tatttgagttttgtgatttttATATCATGTCCACCCCAGACATGATTTGAGGTGCAGCCG
CGCGTTGGGCTCACCGACACGGCAATGGCCCCAAACGGACATGAGCTACCCCATTGCCGC
CCCAAGCAGACAGAATCCGGGCAAAACGGACGTCCGTTTGGGGTCGTGCGCTGGAGTTGG
CCTGAGGAAAGGGAGGGAATCACAGACAAAATTCCCCAAGTACACCCCTGGGTTGGATTG
GAGATGAGCGTCAAACTATCCATAGTGGGAGCAACATAAGAGCATCTACAGCCCCTCGTA
CGCTCAGGGGGATAGCCCGGTCAGTGACGGGTAAAAATCACGACCCAGACGGGTGCCTCA
AGCATCCCGGTTGATCGACAACCCTCATAACCCAAATATGGGATGGATACGGGCACGTCC
GCCACATTGGACCTGACCCATGCCGGCCCACCCGACCACGCATATATTCATCCACATCCG
CTCCTCAATCCAAACCCTAGCCACCCCCTCCACTCTGCCACCCAAGCTCCCGTCCAGCGA
TCTCCGACATGGCGGGCAGCGGATCTGACTCCGAACAGTCTGGATCCGTCGACTGGGGTG
TCGTCCCGCGCAAGTTGGAGGAGGCAATGGTCATCTGCATTACACTGCACCCGACCAATG
ACGGGATCTGTCTGGCGCGAGTACATTGCATCGGCACATCTGGTGCTAGAAGCTGCATCA
TCGCGATCCTCTCGGGAACCTTCCAATCTCCCTTTCTCCATCGCCAGTCCACCTGAATAT
GAGTGCTACCGGGACTGGTATGCCCGCCGTGAGAAGGAGATGATCAGGGTGGCCAAGGCC
CGTCTCGCTGCTGATGTCTACTACACAACCTTCTTCTTGTAGACGTTGTTGGGCTTACAA
GTGTAGAGGTTTGTAGGACAGTAGCAAATTTCTCTCAAGTGGATGACCTAAGGTTTATCA
ATCCATGGGAGGCGTAGGATGAAGATGGTCTCTCTCAAATAACCCTGCAACCAAATAACA
AAGAGTCTCCTGTGTCCCCAACACACCCAATACAATGGTAAATTGTATAGGTGCACTAGT
TCGGCGAAGAGATGGTGATACAAATGCAATATGGATAGTAGATAAAGGTATTTGTAATCT
GAAATTATAAAAACAGCAAGGTAGCAAGCGATAAAAGTGAGCGTAAACGGTATTGCAATG
GTAGGAAACAAGGCCTAAGGTTCATACTTTCACTAGTGCaannnnnnnnnnnnnnnnnnn
nnnnnnnnnnnnnnnnnnnnnnnnnnnnnnnnnnnnnnnnnnnnnnnnnnnnnnnnnnnn
nnnnnnnnnnnnnnnnnnnnnnGTTTTGACACCGACAttggtgctttcattgagagttcc
tctgtgtcgtcaccgataggcccgatggctccttcgatcatcaaccatgacgcggtccag
ggtgagacttttctccccggacagatcttcgtgttcggcggctttgcattgcgggccaat
tcgcttggccatctggagcagatcgaaagctacgcccctggccatgatgtcagatttgga
agtttaaactatacggccgatatccgcggggacttgatcttcgacggattcgagccGCAG
CCAAGCGTGCCGCACTGTTTCGATGGGCATGATCTCGCTCTGTAGCCGAACAGTGCCCTG
GAGGCCGCACCAGTATCCGCTCCGACCCTTAATCCGGAGCCGGATTCCCCGATCGAGGAC
GAGTGGTTGGACACCGCCTCGGGGGCTACAATCTCTACGGCGATCGAGCCGAACTCCATC
CCTGTCCTTTGCGAAGACCTCGACTCCAGGGTGCCGGACTCCTCTCCGGACTCCGAACCC
TCCGCGCCCCGGCCAATCGAATCCGTTTGGGCGCCTGTCATGGAGTTCACGGCCGCGGAC
ATCTTTTAGCActcgccctttggcgacatcctgaattcaataaagtccctctctttatcc
ggagagtcctggccggactacggtcaggaaggttgggatacggatggcgaagaaattcaa
ttcccacccaccacccacttcgtagccactatcaaaagtttacacgacgtgctcgacttc
gactccggagacatcgacgttatggacgatgatgtaggagacaacaatgagccagcacct
ctaggatgctggacaaccacctcatctcatgatgtatacatggtggatacacctaaagga
aatgaagacgaggaacaacgggacgctacgaaggataaatccctcgaaaagcagtcaaaa
cggcaacgtaaacgccaaacaaagtcccgccTCAACAAAGACCCAGCCATAAAGCAGGGC
GAACCGGTGGACAACGAACAAGCTATTGAGCAATTGTCCGAACAAAACAACGTGGATAAA
CAATCTGTCCCCGACGAAGACAACAGTCCGAACGATCTGACGCCGGACAAACTATTGGAG
CAAAACGACCTCCAGAAAAGGCTCGTCGCCACTGCGCGCAACCTGAAAAAGCAGAAGCGG
AAGATCAAAACAGCGGAAGATGCACTCACGATCAGATGGAGCAAAGTATTCAGTACCGCA
GACAAATACGGCGACAGTCGCCGAACAAAGAGCTACCCGAAAAGAAAGCTACTGCCCGAA
TTCGACGAGGAGGCCTTAGAGCCCCCACAATCAAAAAGCAAGAAAGCCACCCGGTCGGAT
GGACGACCTCACAGCAAGAAGAGAGCGGCGAATGGTGCCGCACACAGGTCAATATGCGAT
CCGCATAAGGATTCACATCAAAAGGATGGCCCAGTTCGGTCCATCTATGGGCCAAGAAAG
CATGCTCGTCAAAGCAATGCAACACGCAAAAATTCCGAAGATCACGGCACACCCAAatat
aggggcgccgcacaccccctatgtttcaccgatgaggtgctggatcatgaatttccagtg
ggattcaaacccgtaaacatcgaggcatatgacggaacaacagaccctggagtctggatt
gaggattacatcctccacatacacatggctagaggagatgatctccatgccataaaatat
ttaccccttaaactcaaagggccagctcggcattggcttaagagcctcccggaaaatacc
attggaagctgggaagagctcgaggatgcatttcgggaaaactttcaggggacttatgtc
cgccctccggatgcagacgatctaagtcacataactcaacagcccggagagtcagcccgg
aaattctggaayaggttcctcactaaaaagaaccaaatagtcgactgtccggacgccgaa
gccttagcagctttcaaacacaacgtccgtgacgaatggctcgccagacacctcggccaa
gaaaagccaagaacaatggccgctctaacaagcctcatgacccgcttctgcgcaggagag
gacagctggctagcaagatgcagcaccagcgacccaagtacatccgaaatcagggatgga
aatgggaaaccacgacgcaacaaggaccagcgccggattaaaaggaacagtccaaagagc
acgacagtcaatgccggattcaaaagctcacggcagaacaacaaaaaacagccccttaag
gacaatagcgatgagctatccaacttcaacaaaatcctgaacaaggtatgtcaaatacac
agtactcctgggaggcctgctaaccatacccaccgaaattgttgggtcttcaaacagtcc
nnnnnnnnnnnnnnnnnnnnnnnnnnnnnnnnnnnnnnnnnnnnnnnnnnnnnnnnnnnn
nnnnnnnnnnnnnnnnnnnnnnnnnnnnnnnnnnnnnnnnnnnnnnnnnnnnnnnnnnnn
nnnnnnnnnnnnnnnnnnnnnnnnnnnnnnnnnnnnnnnnnnnnnnnnnnnnnnnnnnnn
nnnnnnnnnnnnnnnnnnnnnnnnnnnnnnnnnnnnnnnnnnnnnnnnnnnnnnnnnnnn
TGGActgccctgatattggatcctataatcaacggattccaatttacacgagtcctcatg
gatggcggcagtgacataaacctgatatatcaggacacaatccgcaggatgggaataaac
ccaaccaaaattcgccgtagcaacacctcctttaaaggagtaatgccaggcccatatgcc
cattgtacgggnnnnnnnnnnnnnnnnnnnnnnnnnnnnnnnnnnnnnnnnnnnnnnnnn
nnnnnnnnnnnnnnnnnnnnnnnnnnnnnnnnnnnnnnnnnnnnnnnnnnnnCGAAGGAG
GCTGCCGGGAAGGGAGGAATCGAGAATTCCCCCAACCTGGGAAAGAAAAGGACTGCCTCT
GAAGACCCGGAGGAGATGGCCTCGAAACGGGGAAGAAATCTTTGCCAGAGGATCCGGCGC
CGGAGAATGCCCCGGCCGCATTGCGCCCCCAAGGGGATCAGCTCTCCTCCGAGCCGTAAG
TAAAGAGAGGGGTTACAAAATGAGTGACATCCCTGTTTTATTTCTGGGGAAGATAACCGA
AATATTACCTTGCAGTTCGGATCTCAACCCTTCTTAGCAGAGCTCATCTTCAGGGGATCT
TCGTCCGGAGATGATGGAGAGCGAAACGCCTCCCCTAGCTGCACCATTTTACGAGGCAGG
CGACCCCGAGGTGTCGTCCCGGAGGGTTTTTCCCAGTCCGGACCCTGAAAAAGGTCGTCC
GGCTAGTCCAGCACCATCTGGTGCGCGGTCGGAGGGGCTAAGGGATCTGCTCGGGCGAgc
gtccatctcagaagaacaccgtatgttgatgaacatggtgataggaaggatttcatccgc
ggaaagcggattttacgaggccgccaggagtttactgacaggctttgaggtacgtgaaaa
ggtgtaccttttggtagagccgcatatataaaatgcgccctgtataaatggtagcccctg
agactctgtgtgtcgtcaaaagtgatggcgcacagaggatcaTAACCCCAGGTGTAACAT
GTCACCTTTTTATGAAGGTGGTGAGGCGTTCGGTGGCTAGCCGGACTGATGAATCTGCCG
AGCTAAAGTGGCAACTTGACGTGGTGGATGCCGACATTGCGCTTGTAAATAAGCGGCTAG
ACGAGGCACAAGGTATGCTCCACAGACATATGATAAGAGGGGTTCGATGCTCGTGCCTTA
TAAGATATGTGCTTAATGTAGATGGTGTTGTTGCCGTGGAGAACCTTCAGGCGGAACTTG
CCCGAGCCAAGGAGCAAGCAAGGAAAAGTGATGCGGCTGCCGTTAAGCGGCTGAAGAGCT
AAAAGCCGAACAGGCTGCTCACTGCCAGAGCAAGAAAGTAATAGCCGAGATAGCTGTAAA
ATTGAAGGATGCTGCCAACTGCTGTGAATTTCTTGAACAAGAAGATAGGGCGGCTCAGAA
GGACCTTGAGAAGATCACTGCCGAGGCCAAGGATACTCGCTCTGCAATGATAGCTATGAA
GGAGGAGCTACGTCaggccggagatatcacggctggaaagccctatatgctgctgatgaa
gttcggggatcctaagtatgctccgttagaccggcagtggagtgcggaaaacacttatct
ggatttggcagcgagtgcggcggacgcgaccgaacacttccggggtcgaggtgaccatga
attggaagaacttttttggtcgcagttccacaatccagaacgcccacttttggtatccga
ccgtttggccacctgggcggagctaaacaggttatccggactcgccatgaggtatgttgc
gagtcatttgtggccggaagagccagagctgaagagttattttagctcggtgcagcagtt
ccttggttcggtgccgcatgtcgatgcaatgaagaggtcggcgtgcatagagggtgcaca
gatggctcttgcccgtgtcaaaatatactgggtggatatgaaggccagtgttgttgcatc
ccgggattcggacgaaagccgagtacctgccaagcactactttgaggaagttctttaggg
cgctcgtttaatagaggcgcagtgctcgaaggatgttgtgttcgaatagcatgtgctatt
gtaaaacaaatattttgatagaatataaaagcttttatacttgtgcttgcaaggattata
atgcctcctgtgcggccgtaatgtatatgtgtatataacctgaaagatggcagtcgttag
cttcagcccccacgcatataatgcgggggtgttcgcaaaaaggcacattttcacacttaa
tccaacgtcttggtcctataaaggaggtgatagcgcagcgaactaggcaaccggactata
atgctttatcactttcacttagccataggagtttgacagtggggctacttaatagcccct
aggggcaccgcgctcgcccgaattcggggcgcgtgtgtgcctgaccgggaagcggccctt
cgttagtgcggaggaatcctaaagattccgagagtcatcgagtggttgaccagtctctcg
ctatatcatgacagtcagttttcagctttctctactgaggtgctcgcctggccgaaccgg
ggcacaatcgcagtagttctcctggtgccgccttagccgatagagcggaacgtaaggcag
caaaacacaggagccgggcaaacccaacatttgtccaaagacatgattcagagctgatgc
aaataaggccaaactcgcgatgccgaacACTCCCTAAGGTATTCGATCTTTATGAAAATG
GGCTGAACAAAAGCCCTTGGTAAGAAGCCCCTGGTGCCCAGGAACGCGCAAAATTCTGGC
GTGGCCACATGCCAAGACGCCAGCCTCCTCCTCGATTATAGCAAAAACCGGGGGATGTTA
TCAACAAGAGACAGTAAAAAAGGTTTACATAGGGTCTTAATATGAAAAGAATCCATAAAA
TGGGTCCCTACTGCACGTCTGCGCCTGTGTCTCCGTTGTGTCGTATCATGGACGGGCGTA
GCACGGTGTTCGTCTGCGAAAGAGAGGAACTTAGtaaaaaataatcgtgccagaaattta
aaataaacaaaatataatacagacatgagtaaaatTGAGCCGTATTGTCTCCTAGTGTAA
ACACGTGGAGCCCCTTGTACAGGGTTGTGTGGCTATTAAGTCTTTGTATGGACTCGTCGA
GCCGTGTTCGGGGTAGTAAAGCTGGATTAGTGTGCGGCTCTCAAGGCGGCCGCACCATTA
TCCGTACTTCGGGGATCCATTGATATTTCCCTTTAATGAgatgatgcctcgtggaccggg
cattttgagtgtaagcgatgcataatgcggtattgcgttaaagcgggtgaaagcttcacg
tcccaatagcgcttgatagcgacttatgaacggggcgatgtggaaggttagcttctcgct
tcggaagttgtcgggtgagccgaacatgacttctaacgaaagggaacccatactctgggt
acctgggcccggcgtgactccttgaaaggaagtgttgccatgtcgaattattgctgggtt
tacccccagtttgcggattgtgtcctgatataacaggtttaagtcactgccgccgttcat
taggacttgtgtaaattggagtccgtcaataatcggatccaagaccaaggcagTCCAGCC
TGCGTTCCGGATACCTCTGGAGTAATCCTGATGATCGAAGGTGATTGGTTGTAACAACCA
GTGGCGGTGCTCGTCTGGGGCAGGCCGTATGGTGCGTATCTTCGTAGGTGCCGCTCTGTT
TTTCCCTTTTGTCACCTGAAGTGAATTTACTGTTGACTTCTTGTGGGAACTTCTTTTGTT
GTCCGGTGTTCTACTTGTGGGGTGCGTCGTCATCCTCGCTTGGTGTGTCGAGCCCCTTGT
GTTCGGCGTTGAGTTTGCCGGACTGCTTGAAGACCCAACAATCTCTGTGGGTGTTGTTTG
CAGGTCTCCCGGGAGTACTGTGGATTTGACATATTTTGTCCAAGATTTTGTTGAGGTTAG
ATAGCTCGTCCCTGTCATCTTTGGGGGGCGGCTTTTTnnnnnnnnnnnnnnnnnnnnnnn
nnnnnnnnnnnnnnnnnnnnnnnnnnnnnnnnnnnnnnnnnnnnnnnnnnnnnnnnnnnn
nnnnnnnnnnnnnnnnnnaTGAACAGGGTGCTTCTCTCAATGATCCCCTTGATGGCCTTT
GAGAGATGACTTGAGCTGCTGGTGTCGGGGGTAGACTCGCACCATATTTTCACCTTTGTC
AAAGCCTTCATATTGTTCATGAGCTGTGCAAAATCTTGGCTCTTGCTGTTGTCCACAACA
AATCCTGCCAGTGTTTCCAATTTGCTTCTGTAGCTTACTCATTCTCCAGTCTCCTAGATC
TTTCTTGAGCTTGAACTTCCCAAAGAGATGAACAAGACGTGGCAGCTCCATGACTTGCGT
TGGCAGAATCTCTATCTTTGTTTTACTTACATCCAGTGTATCCAATAATTGAAGCTTCCT
GATCTCCTTGGGAAGCACCGTGGCAATAACTGCAGCCCCGAGGCATAGGTACCTCAGCAG
CAACAGTTTTCTGCATATCAACTTGAGATGGCCATCCTCCAAGGGTACAACGCACTTTTC
CAGATCCAAAACTCGCAGCAGTTCATACTTGGAGAAGTCCAGGACAGATGGGTGCGCCTC
TCCCAAGATTGTCAGTGACCGAACAAGAGTTAAACCTGGCACTTCTCTTGGCCTTGCATG
ATGCAGAGCAAGCCGGCGGATATTATTGGGTAGGCGAGAGGTAGACTGCCCATCATACAA
CACGGTAACGAAGTTGTCGGACATGGACTTGCGCAGGACGAACTCCAGCATCATGCCATG
GGTATGACATGTCTTCACCTCTGTGTTGTTGCCGCTGGCTTCCATTGGCTGGATGATGCT
CCAATCAACAAGCTTATTGAAATTGCTAATGGCGGCATCAACATCACTATATGTATTGTC
TCCTGGGGACAAGCCTTCTGCTAACCATCTCCTTAACAAGCTCGATTTCTTGATAGGACG
ACCACTTGGGTAGGTACTCAAATAGAGCAAGAATGTCCTGGCGACCTGGCTATCAAGGCT
GGTGTAGCTCTGGACAAGCACACGCCTCATTCTTGCAAATAGATCATCACTCTCCATATG
TGTACCCAGGTTGGCGCATAGTTTTGCCCATATCATGGGTGTTGGATTACCTGCGCTTTT
CAAGAACCTGGCGGTGGTAACAAGAGCAAGGGGAAGACCATCACATTTCTTGAGCGCTGC
ATAGCCGAGGTCATCCACATGCTGCGGCTGTTCATCGTCTTGGAAAGCTTCCTTGAAGAA
CAATATTCTTGAGTCTTGGTCGGTAAGAGTTGCCATTGTGTATACATGATCATTAACAGA
TGAGCTGCGACAGATATTTGCTACGGGCTGAATGACCGTCGTCACCAGAAATCTGCCATT
TAAACCGACAAAGGCTGCTTTCATGTTGTGCCAATATGCTGTTGTCCGCAGGTCATCAAT
TACAATAAAGAACCTAGGTACCAAAATAAACATTACAAACTAATCAGGCAAGGATTACAT
CGATAGATAAAGCTAGCAGATCGAGAAAAAGAGATGGGAAACTGAATGAATGAGTTACCT
CTTGTTGCCAATGCACTCTCTGATGCTCGCGTGAAGCAAGGTGAGAGTGAGACTGCCATT
GGTTGGCAGGGGAAGGTGGCCAAGCTGCTTGAGTATCTCCTTGAGAACATCCGCTGCTGT
CCTCCTCCCCCCTTGGACCCAAGCCCGTACTTCATATTGGCTCTCAATTGCCTTGGAGTT
GTACAGATGATTGGCAAGGAGnnnnnnnnnnnnnnnnnnnnnnnnnnnnnnnnnnnnnnn
nnnnnnnnnnnnnnnnnnnnnnnnnnnnnnnnnnnnnnnnnnnnnnnnnnnnnnnnnnnn
nnGCACgggggaggggggAGGAGAGGAGCTCGATGGGGGCCGCCCCGGCCGCCCCCCGGT
GAGGCGGCGCGAGCGTggggacgggggagggggAGTGTGTGATATACAAACAGCTATGGA
TGCCAACAAAAGATCATTCATAACACACTTCAGGCGCATAAAAGTGAACATGTCACAGAT
CAATCATATTATGGGCGGCATAAAAGCTTATCGACAAAATAAGTAGACCAAGCATCACAT
CAAATTTCCCATTTAATGCACATGATATAACCTCAAGATACGATGCACTAGGAGTGTCCT
TGTACCTTAGCTTATGCTTTTGTGCTTAAATAGACAACAAAAATGTTACCAGAGAGTTGA
AAATGGCCATGACAAGGAAAAAGTGGAGAACAAAGGTCAATGGTAACGTGTTTTCGGCGC
GTAAATGCGAATATGCCACGGATCGATCACATCATCGACACAACAAATAGATACATGCCA
TTGGTAGCATCACATCAAAAATTCCATTAAATGCCTGCTATACAACCTTAAAATATGATG
CATCGAGAGCGCCCTTATGTCGTTATCTCTTACTTTATTCTCAAATAGATGCGGGTGTTT
GTAAGTTTTGGGAAAGCATGACATCATTGAAAGCATGACATCGAGATTTTCATTTAATCC
ATGCGTTACAACCTTATATAAATATATGGCGCATTTGTGATTGTGTGCTTAAATAGATGG
AGGGGTTTGTAAGTTTGGCAACAAAACAGTGTGAGAGGGTTGAAAGCGACCATGGCGAGa
aaaaaaaaTGGTTAACAAAGATGAGCCGTAACACACTTTCGACGCATTAATTAATATGAA
TATGCCATGGATGATCGTCACATTATGCGCGGCAATAAAAGCTCATGGACACAAAAAGTA
GATACTATTGACAATCGGAAGCGTAGCGTCAAGATTTTCATTAATGGACGGGATATAGCC
TAAAAATACGACGCATCGAGAGCGCATTTACATCGTTATCTCTTACTTTGTGCTCGAATA
AATAGATTGTAGATGCAGGAGTTTGTATGTGTTGGGAAACCAAAAAGttttttttttGAG
TAATTGGGAAACCAAAAAGTGAGAGAGAGATAGTTGAAAACAACAAGCAAAAAGTGGACA
AGGAAACCATAGCCGACTACGCTTTAACTATTTTGTCCAAGGTCCTGTCTGTGCTTTCAA
TTTCCCTTGCTTGACATGCGTGCTCTTTGTTGTGATCTTCAATTTGTTCACGGGTTCCTT
GTAAATAAATGATTGATACTTACATAGCCATGAGTGACGGTAGTACCACTGGTCAACGGG
TGATGTAAAACCGAAGATGCCAACCAAGATACGTACCATGGACTAATCATAATGCGCATC
TGACCAATGAATGCAAATATTTTATTGATTAAATCATGTTAGGTGGGGCAATAAAAGCTT
CTAGACAGCACTGAAAGCATGACATCGAGATTTTCATTTAATCAATGCGTTACAACCTTA
TATAAATATATGTTGCATTTGTGCTTAAATAGATGGAGGGTGTTTATAAGTTTGGCAATA
GAGGGTTGAAAACGAGCATGACGAGAAAAAAGAAGTGGTCCACAAAGATGAGCCGTAACG
CACTTTCGACGCATTAATTAGTAGGAATACGTCATGGAGGGTCGTCACATTATGCGTGGC
AATAAAAGCTCAAGCACACAACAAGTAGATACTACCAACAATCGTTAAGATTACCCTACA
TTTAATGCACGCGATACAACCTAAAGATACGACGCAGCGAGAGCGCATTTACATCGTTAT
CTCTCACTTTGTGCTCAAATAGATAGATTGTAGATGCCATCGAGGGGGGTTTGTAAGTTT
TGGGAAACCAAAAGAttttatttttattttttGAGAAATTGGGAAACCAAAAAGTgagag
agagagagagTTGAAAAGGGAGGGGGAGTAGAAAAACCATCCATCCATTCACCACTGTCT
TTCTTGCTCTGCTTCCCCTCTCCTCTGCTCTGCTCCCGGACAGTCAGAAAGAAAGAAAGA
AAAGCAGAGTCTTTAGCCAGCCAGCGATGACGACGACCGCGGCGGGGTCGGAGTCGTCGT
CCTCCTCCTCGACCCCGGCGGTGCTTCCGGTGGGGTTCCGGTTCCGTCCGACGGACGAGG
AGCTGGTGCGGCACTACCTCAAGGCCAAGATCGCGGGGCGGGCGCACCCGGACCTGCTGG
CGATCCCGGACGTGGACCTGGCGGCGGTGGAGCCCTGGGACCTCCCCGCCCGCTCCGTCA
TCAAGTCGGACGACCCCGAGTGGTTCTTCTTCGCCCGCCGCGACCGCCCCAAGTACCCCG
GCAAGTCCTCCCGCTCCTGCCGCTCCACCGCCGCCGGGTACTGGAAGGCCACCGGCAAGG
ACCGACTCATCCGCGGACCCGGCCCGGGGGGCTGCAGGGGGAAGGGCGCCCTCATCGGCG
TGAAGAAGACCCTGGTGTTCCACCGCGGCCGCGCCCCACGCGGCGCACGCACCCCGTGGA
TCATGCACGAGTACACCGCCACCGAcccaaacccccaatcccagtcccaatcccagtccc
aatcccaatcccaatctgcaggcccccaaAATGTAACTTTTCCCCTTCCTCTTATCGTTC
TGCTCTGCTTCCACtgatttgatttgatttgatttCAGCTTGAATAAGTAGAGTAGAGTA
AttctttctttctttctttctttctGCCATGCCATGGATGCCAATGTGTTACCTAGCTTG
CTTATTGGCAACAAATCAGAAGATAGATACCAAGTTAGGGTTGCAGTCAGTCAGTGAGTC
AGGCACATATAACTAAGTGGGACTAGTCAAATCAGATACAGTAGATAGATACTCTGCCTC
TTGTAGCATCTCATTCAGCTGCTTGCTTCTCAATTATTTATACTACCTAGtatggatatg
gatatgatatgaatatgAATGTGCTCAATTGTTTTTCTCTGCTCTGCTTCCATCTCAACT
TTACATAAGTGTTAGCAGTACCAAGCTATTTGCAGCCAGCAGTTAGGATATTTATTATCG
GTTGTCAACTTTACATAACTCTAAGGCTGTCTGTCGAAATGTGTTCCTCTTTATTTCTTT
ATCTAGGGAGCAAAGGATAACTTAGTCCAACCACATCAGATCCTCTGCCTCTTGTACTGC
TCTGCTCCAATTTCAGTTCAACTCATCTATTTTGTTTCTTCACAATTAGAATATTGCATC
TCATTCACTTGCTCGTTCCTCTCTTCACTTTTATAAGACGTTGCAGACATTTAGACAGCG
TGCAAAACAGCTCAATTTCAGCTGTCTGAAACGACTTATaaaaaaaaGAACGGAGGGAGT
ACTATGGATATGAATGTGATAGCTAGCTTAAATAGGTACAGTTTGCAGTCTTGACAGGAT
TTGAACACTAGGATAGGAGGACATAGCATACTTATTGGCAGGATGAATATGAATATGTGT
CAAAATATCTTCTTCTTGTTTCCTCAGGGTTGCTCCTTTCTTTCTTCTCTATGATCAATA
TGAATATGAATGTGCTAGCTAGCTAGCTTAGCAGTACCATTTGCAGCCTCACCCTGTTCT
TGGGCCAATTCTGCCATAACAATAGGGTTGGCCATACTTGCAAGACGATGAATATCCATT
GTGCAGGCACAGTCAGTCAGTGTACCTCGCTCACTCCTATACAGGATTCCACTGGAAATT
GTTTGTCAACTTGTCATAAACACTATGTATATTCGAATTTTGCCATTACAATAGGACAGT
ACATGCTTCCAAGATGATAAACTATGTATATATATAACCTGATGCCTCTCCAAATGTCTT
CTTGTTAATTTGTTTCTTCAGGATAGCTTTGTTCTGTACCGCCTGTTCAACAAGCAGGAC
GAAGAGGCCCCGGCGCCCATTTCAGAACCCCCGTCCACGTCGCCTCCAGCCAATCCGCTG
CTACAGCAAGCCGACGACACGGCCAGCGCCTCCATGGTGGAAGACAAGGCCTCGCCATCT
GATTCGACCCAGCTGACTCCGACCAATGTTACTAATGATCACTCCTCCACGGCCCATGTT
CTTGCAGCCACAGCCACCGGCGCCGCAGAGCAGTCAGCGGATCAGGTCAACTGCTTGTTT
TCCCTTTCCTGAGTACATTATATTATCTTGAGCCTGTTCTCCTGTCTTTCAGTTGACTGA
GAAATGTGTGTGTGTCTTTTCTTATCCATAAATTAAATTGCAGGATGCTTTTATGGCTTC
GTTGGAGCAGCTTCCAGACATAGAGCTACAGGCCGAGCATCAGAGATACGATGAATTCCC
TATGTTCAATTCCCCGATGCGTCCTTACACGGAGTTCCCTTTCATTGGCAACATGGGTGA
TGCGCAGCATGACTTCTCCATGTATCAGGACGGTACCATAAATCTGGATGACATCCTGCT
CACTCCAGCCTATGACGAAACGGGCGCGTCCAATCCTACAGGCTCATGGACTCCTTATCC
TGAAGATCTGTTGGACTCTATGCTAGAATCGGGCAGGAGCGACATAATAAATTCAATTGG
CCAAGATATGGGCTCTATGGGGGCAGCACCCTCGGCGCAGCAGCAGCCCACAGCTCCAGT
AGAGTTGATGGACCTGCAACAAGGGATTGCGGCAAGGAGGATCCGGCTTGCGTACGCTGT
TGACAGGGCATCGGCGTCTCAGCCTATATTAGCTTGTGACTCGGAAAGCGAAGAAGGTGA
GGGCGAATCAGCAGGCTGTAGCACAGAAAGTTCATCCAGCAACCATGAGGAGGATGATCA
TGTCAATGATGCACTTTTCCAAACTATGGTATGTATGGTTCAGACTTACCTTGAGTTATG
TTTGAAAAAAGACTGAGAGCAAGTCTACTTATTAGTATTTTGTACTCATCATAATATGTC
TGTCTTGCTCAGGCTGGAGATCTGATGCATAACATGGCTCCTGCTCAAGCGCTGCTGGTT
TCTCCCGTGGAAGTTGCAGACAAGCTCCAGCATCTATCATTCAGTGGTACGTAATAAATA
AGCCTTGTTCAATTTTGAAAGAGAAAGGATGGCTTAGTGCCCGTATGGCGAGCTGTGGCT
AAGCTGAGGTGTTTGGTAAATTCGGTGCCGTGCAGATAACAGCATATTGGAACAAGAAGA
AGATGGCAAGCCGCGTCGTGGAGCCGGTCTGAAGCAGAGGGTGAAGCAGGACTCGGGTCA
AAACGGGCACGACCAGGACGGACTCGTGCGCAACAGTGGCTGCGTGCCTGGCCCTGGAGA
TTCATCTTCAGAAACCGCCGTGCGGAGGTCCCTGTGGGTGGCGCTCCTGGTGATGGCCCC
TCTGCTTGTGCTTGTGTTGGTTGGTGTCTGGAGGTGACTGAGCTACCGGCCAGCCGGTGA
GAACTAAACTAAACGGTTCCTCCAAATCATCATCGTTCTTCGTTCGTTGGTAGGctctct
ctctctatatatatatataCTTGTGTTGGTGTTGCTGCCCTGGGTGTGATGTATATACTT
GACTTGGTGTCTGTCTGTCTGTCTGTGTTAAGTAACTTTAGGGTCTCTCTACCGTACCGT
ATGGAGTTTGTAATGTAGGCATCCCATtgagatgagatgagatgagatATTGGAGAGAGA
AATGGAGTTACAAACTCTATTGTCTATGCAAGCAAATGAATGAATGGATGATGGAGTTAT
GTTAGCAACTCCATGACCTACTCCACTCCATATGGGAATGGGAGCAGAgcatatgcatat
gcatatgcatatgTTAGTGCAGTGCATCTCAAGTTGAGTTTCTTAATCCTCAAGCACAAG
TTTGAAGACAAGAGTGTATCTCAACTTCATTTTGaaaaaaaaCAGCTGTTCAGTTTCAGT
GATAACTGCAGGCAGGAGTGAGTGATGCTGAATGTTGATCGGATCCAAGCAGAGGTGTAT
TGCAGTTGCAGGCAGGTTGATTCTTACCGATGTTGACGACGATAGCGCTGGTCGTGGTCG
CGGTCTGCATTCAACCTCTTCTCCCGTGCATTACTCTGTTTTTCTTCACTCACTGTATCA
CAATTTCAACCTCTGGAGCATATTTGGCTGCCTTCACaaaaggaactacggataaaggga
agctacggataGTACCAACTTATTAGCTTGGTAATCTTAGGATTTAAAATCAAAAAGCTT
AATGAGACGACACTTAGCAATGCCTCATAATTAAGATGAAATATATGCGTAtttttttAA
TACTGTACTATGTTGAATGCTTTATAAATATTGCGAAACTCAAACAAAATACAACAAGAT
GGGTATCAATATTCTTGCCTGGATTTTATAATAATTACCCGATTGTTGTCTATTCTTTAT
GTCTACCACCAAATTATATATGCTTCAATGATGTTTGAGTAGGTCTTGATAAAGTTCTTG
CTACATGCAAATATGTTTAGCCACTGGGACACCAACGTCGCCCCTCGCCTCCCTGACGTC
CACCGCCCCAAGGCACACTCTGCCGCACTTGAAGAATGTCACATGAAACATAGCCAAGAA
GATGTCGTCAAGGCCGCTAGCGTTCGCTGCAGCTCGTCGGAGCGGCAAAGTCGCCGAGGA
CGTCGATATGATCATAAGAGCAACTCCAATGGAGCGACTCATTTCGTTCGTCGCCGTCTG
TTTGGGTCGGCGCGGATATAAAAGGCGGTTCAACACGCGTCCGCTTTTCGTCCGCGGGCG
ACCCATTCCCGGCCCATTTTTGAGCCGGATTTGCGTCAGCGCAGACACGTGCCCGCTCGC
CTTCTCTTTCCCCGGGCCCGCTGATCGGTGGCATAATGGCCTCCCCCTATCCAACAGCAA
CCCTCGCATGCCTTCTTCGTCGCCGACGCCGCCGCCCATTTTTGCCAGCGACTCTGCCAA
CTGTCGGCGGCTCCACATCCGCCCAACAACGCCGTCCACTCCCACGTCACCCGCCACCAC
CGTCTTGTCGCCGGATAGCCAACTGCTTCTACCCCTCACTACACAGCCGCCCCCGACCAA
GAAGCCGCCTCGCCGCCCCGCCAGATCCTCACCGACACGCTCGTCGGACGCCGGCCCACT
CGTCGGACGCCGGTAAGGCAGCTAGCTGGTTCGTGCATGCCGCGACTCCCTTCGCCGGCC
GTCTCCTTCGTCGACGCCCATAAGTTGTTCAACAGTTTGCCAAGGTACAAAATGGACTCC
GCCGACGAGTTCTTTTTTCACAATTTTCTTTGCGACTCCGACGATTCATTGTCCAATGAA
GAGGAGGAGATAATGGCTTGCCGTGTTGGTCCATCACCACCTCAACAACCAGCGGCCATT
GTTCGGTGGCTCCATTCCGGGCCACCTTCCGACGTTGAATCTCAACCGAGAGAGCGGGCA
TTTCCTTCTTTGGAAGGACTACTTTGATACAACAAACCCGTTGTTCAAACATCAAAAATT
CCGCCGCCGTTTCCGTATGAGTAGGCATCTTTTCAACCGTATTAGAGAGGGGGTGGTCGC
CTAGGATGACTATTttcaagtgcaaagaggatgccgttggcaagattggtttttcctctt
atcagaaatgcactgccgccatccgaatgcttgcataTCcgtataagcgagtctacatgc
ctagagtccctgtatagttctgcaagactgttattgctgtgtttggccctgagtacttga
gagagccgactgctgaagacacaacccgtttgttggcgatgaatgccagcaggggcttcc
cagggatgctgggtagcatagactgcatgcactgggagtggaagaactgcccttcttctt
ggcaagggcagtataagggccatgtcagggcttgcactgtcatactagagtccgtggcgt
ctcaagatctctggatctagcacactttctttggcaatggctggatcacacaatgatatc
aacgcgcttcaacgctcgccggtgtttgctaggcttgccgaaggcaacatcccaccggtg
aactttactgtcaaccgccacaactatgacaaaggatactacctgggtgacaatatctat
ccttagtggaccactattgtcaagacaatacccaacccagagaagatgaaaagatttgcc
caagagcaagagagtgctaggaaggatgtcgagcgtgcctttggtgttttgcaatctcga
tggggcatcattcagtatcctgctaatacttggagcatgcagaaactgtaggaggtgatg
actgcttgtgtgatcatgcacaatatgatcatagaagacgagcGCCCAGAACGTCTGTAC
GATCAAGGGTTTCAGTTTCAGGGTGAGAATGTTGTGCCTGAGCATGGAGGAGGGGCAACA
TTTGAACAGTTCACCCAATTTCATCATGACATGCGTGATTGGGAAACTCATGTGCAACTG
CAAAATAATTCGGTTGAGCATATGTGAGCTCATGTTGGCAACCAATAGATGTATCttttt
ttATTCGATTGCAAACTATGTGAGAACTATGTCAGACATTTTAATTTTATTTGTCTTGTA
AAACTATGCTATTTTATTCGGTTCAAACTATGTTATTTGACTATATGTTTAAATGCAAAT
TCATCAATGCAAAATAGGCCGGCCAGCCGGCCACGCCGACACATATGGGTCGGCGCGTTG
CGCGTGCTGCCGACCCATATCTAAAATAGGACGGACGATGGGCGGGCGGCTGACCAAACA
GACAAAAAGCGGACAAAATCACCATCCGTTTGGATCACCCCATTGGAGTTGCTCTAAAGA
TACAATAAATGGACACGCATTAAAATTCTCAATAATTATTCAGCAAACCATACACCGCAT
CGATTATGAAAAGAAGATACATTGCACAATATCTCTTAAAATCTATAATTTTTTATGCTT
CCACTGTTCCACATTATTAATGTCACCAATCACAACCTTATTCTAGGAGGATGTAATATA
CAGAATCCAACACCCGTTGATGTAATTTATAGTTTATACTTCTTCATGTATTCACCGAAT
ATGACTTGCTCATAAATGGGCTTGTTGTCTTGTGCTAAAAGCTCCTTTATCGGCCCATAT
GGCCTATCAAGATCATCAGTGCTTAGAAAGCATGCAATTGAGATACGTGGCTCTACAGTT
GGTCTTAGCACAACTCGGTGCTCCACGCTCTTGAACTTCCCGTTTGTAATAATCTGCACA
ATTTCAAAAAGGACAAATAAGAATTGGAATTCAAACAATCCATCATAGAGATCAATGATG
GTGTATGGTATTATGGTGAGTAACAACATACTCCTTCTGTTCCCAAAAGTTTATCTTTCT
AAACATTTCAAATGGACTACAACATACCGATGTATGTAGACATATTTTAGAGTGTAGATT
CACTCATTTGGCTTCGTATGTAGTCACTTGTTGAAATCTTTAGAAAGACAAATATTTGGG
AACAGAGGGAGTATATTTTAGTTAAGTATAGTTTAATTTATTAAACATTACTGTTTATGT
CAAAAATAATATTGCAAAtttatcacgaataaaattatttttatgataattaaattattc
ttaGATTTTAAAATTGTGTCAAAACCGTCCTTAAATCTTAAATCACAAATAAAGACCAAT
TTACAAAAAATGACATCAACAACTAGAATACAAATATGCATGTGATTGGTCCAATATCAA
TTGGTAATGTCATTTCTTATTAAAATTTCTATATTTACTAATAGTTTAGAGTTTACGCAC
CATTTTAATATAATTTTAAAATTAAAGACTAGAACTTGAGACAATGAGAGATTGGGGAAT
ATATTATTCACTCTTATATATATTTTTTGAAACTTATCACTnnnnnnnnnnnnnnnnnnn
nnnnnnnnnnnnnnnnnnnnnnnnnnnnnnnnnnnnnnnnnnnnnnnnnnnnnnnnnnnn
nnnnnnnnnnnnnnnnnnnnnnaaatcctaccgagtggagagcaaacctcccactcgggg
gcttagctgcagcccagtgctcgcctaagttttttgaaaatcctaccgagtggagagcaa
atctcccactcgggggcttagctgcagcccagtgctcgcctaagtttatgaaaatcctgc
cgagtggagagcaaacctcacactcggaggcttagctgcagtccagtgctcacctaagtt
ttttgaaaatcttaccgagtggagagcaaacctcccactcgggaggcttagctgcagccc
agtgctcgcataagcatgacgaggtacatgtcgattgcaatttgtgcttcgtccctacct
gcaaaaatgcatcacaaacactagtatatattccgagcgaaggacaatgatcgttcgaag
gcaaatgcaaacatattcaacagcaaacccaagttcagatagcgtcctacggatccagaa
gtgctcaggcaccaagcctgttaaagtttatcggttacaaaaaccactcggcattccgag
ggaaatttaaggcatcaagcatagaagttttttactcctcctgcagaggactggaaggcg
caacgaactcgtccaggtcgattccatctgtgatccgagtggcagcagcaatgaaggtct
ccatgaaagatcggaagtcatacttcttggtattggccaccttaagaaacgccagcttgt
cttctcgcgcgtccttgcagtgaacacggaccagagacaaagcaacgtcggcaccacacc
tggcagaagacttcttccattcttgcactcgacttggaacttcgttcagtcgagtcatca
gagacttgaggtcgttctgaagtgtttctcctagccagagtgatgtgtcgatgcgcgatg
ttgcaaccttcagtctcgcaagatagtcgaccacagcagcaacgcgagactcgagacgga
acacgttcatggcggcttcatccttgacaggagagttgatgggatccaagccagtgtcca
ctcgactagtctcctcttcaaagttttggcagaattctgtggatacgatccgaggatgag
ctaacaatcctacaataagtcaatgattgcaagtcagtcggatataaggggttaccttcg
agcatgaggaataacttcttggcgaaccctcccagataagcctctaagtcgttcttcttg
tcactcagggctatcttgtcattcttcagtcggctgacctccttgttggccgcgtcaaga
gcagctttcagattggtattctcatcttcaagtttgctgattgaagccaacttttcttct
gtgagtttcgtcttgtccgaagccgctttctgcgcctcggcgaggtcaaggtccttcttc
ttcagaacatccttcagtttatctgcaaaatgacagtgagatcagactcaggaatggaca
aaaaataagggcagtcgtcaaggttctcacaaaatataccttttgcctcctccttcgcct
ttgtgaagttctcctggacaagcttcagatcaagttcgagctggatatgcttgttctcca
actcagtataacgagccacaagctcgcaagatttctgcgaaagatcagtcgacagacatc
aaagataggtcacttccgagtgactaagagaaaaatcatagcatttctaagactacggcc
gaatcaaaatattcaactgtagtctcagggactacatccagtgggtgcactcagcgtgcc
cccactggttctaccggctcggatcaatcagtcgaccgaaagagacaaaaaggttatgat
cataaatcagagctaactgccaatagttagacacagtttcaaaaataagagagagggcga
agtattcttcagaccatagccgactaccagcagtcgaccacggtctcggggactacaccc
agtgggtgcactcagcgtgcccccactggttccatgattccattcgaccagatcgagtga
agaaagtaaaagagaaaaaagttcaagacataaagactacagtcgactgtcagcagtcca
tcgtagtctcggggactacacccagtgggtgcactcagcgtgcccccactaatccagaca
tttcaatcgacacacccagtgggtgtatgacaaatactaagattttcaaaaagaaaaatt
gtcaggtatcatatcctaacagaacaggcggtggtcaactaacctggacattgctctgaa
gagctgaacttgcatcataagctgcttggctggcgtctcggattgccttcacctgctcca
tcatgacccccgcctggcgtatggcttccttggcagcacctgcttggtcctctgggacgt
ggtgtgtggagaagagggaaggtggatcagcactcgacgacggagggcaggcactcgtca
acggcaccgcaaaggacacggtaggccgaacaatgttgcctccctccggaaccaatgttt
caggtgctgacgcaacctgagcagtcttgccagcagaagctttcctgttcctcctttgcc
tcagtggctcctcatcatcatcgtcagggagatcaatgataatgctaggtggagctacag
aaaaggttcaaagttaaaaatgaagatccgatcgaccgaaggtgaaactgcacagatcat
accaggattggaagtggcagcatcctccatttcttgatcttcattcctggctgaggtctc
cgaagtagcagcactgcgatttcagaaatcagtcggtcagtgatcgggtcgaccaagaat
atatccatgttgaaagagaaaacatgagttatgccattacccagaaacagtcggaatctc
catcctcatctttggtagggccttctccggttttgacggtgccgctcggggttgcttcga
cgctttcttagtcggcgccgaagaagtcgtccgagggcgtttggtcgactgcccagcggg
cacggctcccttgccacgctcgactgcaggatcatgggcgagcttggaccgtctttcagt
atgacgaggctcgactacctcctcctcttcatcctcctcttcctcatcagagccagcatc
ttctccaccctcgtcgccgtccgattcccactcctcctggctttcacctccacttccttc
ttcttcttcggtccgttcttgcgccccgttggacatcgagtacaactcggtagtgatcgg
gaagacaacaaacaagacaaaagtcagtcgaccgaattgcagcaaagcggaatgaagaaa
acagagtcacagtcagagaaatgtggtcagaccttgtctggttcgtaggactggtcgagt
ggcgggatcctcctggctccacgaggattatctttgttccctgtgatggcggtcatccac
ctctctagagtggcatcgttgacctccttcgggtcgacccgagtggtgtcttcagtacca
gagtacaaccacatcggatggccccgatattgaagtggctgaatgcgccgtcgaaggaaa
acctctagaagatccatgcccgtcactccgtcgcgaatgagctggaccacgcgctccacc
aacatcctaacttgagccttctcctccggaagcacctttagagaagatgacttgttcact
cggtccatagagaacgggnnnnnnnnngtcgactggtcttggcagtagaaccaggtcgac
tgccaccctcgaactgactcgggaagggtcatggctggaaaggcactcttactcctcatc
tgaactccaagacccccacacatctggattacttgggttctctcgtcactcgggctagcc
tttttcaccgtctgagagcgacaggtgaaagtgtgtttgaaaaggccccagtgcggccga
caacccaaaaagttttcgcacaaagacacgaaagaggcgaggtaggcgatggagttgggt
gtgaagtgatggagttgtgccccaaagaagttcagaaacccccgaaagaaaagattcggc
ggcagagaaaaaccacggtcgacatgggtggctaagaggacacactcaccctcctaaggc
agaggctgccactccgtccccggaagccttgctgacccgtgggagatcagcccttcgttg
gccaggtcgtcgaggtccttctgggtgatggtcgagcggatccaatctccctggatccag
ccttgtggcaggcgggaccgcaacgaggagtcaccccgactagtcgctctccccttcgcc
ttcgtcgtcgccttcttcgcctgctccaaagccgccgtcttctccttcaccattgtcgcc
ggtgaagcaggcacagagcagcagcacggggcaggtggcgagcgaagccaatgaatctga
aggtggaggaggggaaaatgagggcgcactattcaaaaaccctcccccggtgccttatat
ggagtcgctcccgagtggctgactggtaggcccggacaatcctgtcaaatcccgcaacag
tcgcgcgcgcgatacatggcgaaaaaggcggcacggagatcgaggcgtcttggccttatc
ccatccgagtactgcggccttctccgcttcgcgcgcttcccaaaattcggatcctgctaa
atcctctaacagcagagcaacttgtcagatggaagatctcctgcgatccatcgctcggaa
atctccaagttcataaagttcactcgacagatataaagaatggatcaaggcgactgaaag
agaagttgacactatcactaaaaagtcattgatccagagtaagacacattcacagcacca
gaaaacaggtcagaaagattatcaactccttcctcactcaaacctcgatccattcggggg
ctaaTGATGAAGTCATGTACCTnnnnnnnnnnnnnnnnnnnnnnnnnnnnnnnnnnnnnn
nnnnnnnnnnnnnnnnnnnnnnnnnnnnnnnnnnnnnnnnnnnnnnnnnnnnnnnnnnnn
nnnaTGCTACGGGAATCACAACCCTTAACACAAGTATTTTTCATAATCACCTCAACTAGC
ATGACTCTAATATCACTATATCCATATCTCAAAACAATTATCAAGCATCAAATTGATCAT
TGTTTTCATATATTTCTACAATTCGGTCGGTCCGAGATGAGTCCGGCGGAAACCTAACCC
TAATTTTTCAACTCAAAGGTAATCTAAAGGATGTTTTCTGAGGATAGATCAATGTCATAC
TTGGAAAGAAACATGGCATTGTCTTTGTGCTAAGAATCGGAGTTAAAAGAATGCACAAAG
TGtcgaactcataccctaacttggcgatgagatcgctacgacgacaatggaggtgaagat
ttctgttggcggcagcagagaccagcggcgggaggttgctggcaacgaGAAGACAATCCG
GAGACACGAGGCGGCAGAGCAGGACACACGCCGACGAAGAGGTTTTGGAGGAATTTCCAA
AATTTGACCCATCGGTATATGTATCCTGACACTGTCGGTGTGACTGAGTGAAACAACTAG
GTGGCACCGAGATGCAGAATCGCAAGCAGTTGCTGCAACTCGGTGTGACCGAAAAATTCT
AATTGGTTGCACCGAGATTGAAAACTAGATCAACTCAGTGAACTCGGTATGACCAAAATG
GATGAATCGGTCAGACCGAAATGCACAAAGAGGTTTTGGAAGTTTAAGTCTATGATGAAT
CAGTGACTCCGAGTGCTCCTCACCCAAAGGGTTCGAATTTGACTTGTTCAAACTTTGTGA
TGTAGCATGAATAGAGTTTGAGACGAGAAAAGCATAGATAGCTAAAGAAGGTTCTTAGGC
ATTCTTGTCCATCCATTTGGTAAAAGAAGAAAAAGCCAAACAACCAAAGCAACAAACGGA
TGTCCTCAAATGAGAAAAGTATGCAATCAACATGCTCACACAATAAATGGCAAATGAAAT
ATGTGGCAAAGCATGCACAATCACTCTAGCATCTatcaagcaattggcgatgactaggtc
atctatatatgagtatattgacttaggagtcaaatgagaacatttgatcataggtcatac
tcattgtttaagctcaagtggggttaccacttttacataaagcattgtcgtgttcacacc
actagagttgctttagctcaattcttagagtaaagctccccctagatgtgataTCCCCCC
TAAGAGGGATGAACTAACCTTGGnnnnnnnnnnnnnnnnnnnnnnnnnnnnnnnnnnnnn
nnnnnnnnnnnnnnnnnnnnnnnnnnnnnnnnnnnnnnnnnnnnnnnnnnnnnnnnnnnn
nnnnCCCTGAGACATGTTGTCGATGACCCTCCATGACCGCCGGTTCAAGTCATACTCCTC
ACCGCATGTCAATACCTCGTGCCTACTGCTAACACCACCGATCACATAGAACTTGCCATC
CATGAACGCACCAGAGCATCCGTACCTAGCCCTATTCATGCTTGGAAGGGGTGTCCAAGT
ATATTTCTCGGAGTCATACATCTCTGCAGAGCTTAATACATTACCAGAAGAAGAATCCTT
GCCTCCCGCGACATACGCCTTTTCACCGACACTTGCTGACCCAAACCAGTACCGCGGGTT
GTTCATCACATCAGCCAGCCATGTCCATGAATTGGTAAGGATGCTATATCTCAAGGCAAC
CCTTCCGTAGCCCCCAAACACCAGCAGCTCGGTTCCTACAGCAAGCGAATCCCAGTAGGA
GCTTTGAGTCGGTGGCATCTTGGGCACTTGGATCCAGCGCCCAGTGGACGGGTCACAAGC
CTTCCACTTGTGGGGATTATTATTGCAGGAGAGGTAGAGCCAGTGCTCTATGACCCCATT
CTTGCGACGCAGGCGGTAGATGTCTCCGCTGCGAACCACCGAACTGAAATCACGGTTGAG
GGAGGCGATGGCGCCATATTCCCACCTGGAGAGGCGGTGGAGGCAATGGATTAAGAGGTC
ATGACCTATCACACCAATGATATTGCCCCATGAAACCTCTCCACCAGCTCCTGCTCCTGA
CAAAAGTCAACAAATTGATGGGTAATTTATCACCTTATCCTGATGGCAACTTGTCTCTGT
TAGAAAAGTATATATACCTGGAACATGCAACGGGCAGGAAGTGGACTCCGGTGACCTTAC
TGATAGCTTCGTCAGAGCATGAACAGtttttttCGATAAAGGACTTTTCATTGAATAGAT
ATATCGAGGTGATACAATCGTATTGAAAGAAAGCCCAGCCTCTGCATAGCTAGATGCACA
CAGCCAAAAAGTCTAGAGCATGAACAGTTAAGTACGTATAAGAATTGAAGACTTACAACA
ACCATGTAGCTCAGCGCTGGCACTACCTTTTATCACCATGGGAACCAGAATCCACCAGTT
GCACGTCAATTATAGGATGATTACTGGAGACATACTCTAGATCAGCAGCTGCAGCCCCAA
ATTTTGCGCAGACCTCTCTAAGGTCTGTCATATGCTCGATGCTGATTAATGCAGTACCAT
GTAGATATTGTTTCCACTGCTCAGACTCTGAAAAAAGTTCAAGCCGTTGGTCCATTTGGG
GGATGGCATCAAAAACGAGCGTGAGCTTCAAGAGATTAGTCATTGCATCCGCCTCAAATC
TTAGCCAAGCCATTCCACTCATGAACCTCAGCTTCAATTGTGGGTGTTCACTCATTTCAG
ACTGCATGTGGTCTACATTAAAATTATCAAAAACATTTTATATTTATGATCGGTTGGAGG
ATCTAAAATACAAGCCAACACCGAGCAATTTGTTCATGCGGAAGGCCGGTGGCGCGCGAC
TGGTTGGGTCATATCCTAGGCATTTTGTTAATTATTGGTTTGATATTTATTCAAAAGGAG
AGAACTGGGCGTAGCTCAGTTGGTAAGGCGCGGGAGTTCGCAGCCAGCCCACCAGGGTTC
AACTCGGCTTGAGCGTTTGGTGCTCATGGAGTTTTCTTCTATaaaaaaaGTGCCAAGGCT
AGTCTAACCCGGGTTGGTTTCtttttttATATTTATTCAAAAGGTAGATCAATCCCTGCC
CTCTAGATCGGTTGACGTGCACAACCATATATGATTGATTATTCAGTGATGGCAAGAAAA
GTTAAGCATTGATGCTCAGCAAATTAGCCTACATAAAGAGaaaaaaaTGTACTCCCTCCG
ATCCATATTACTTGTCGATCGAACGGATGTATCTGTGCTAGATACATCCATTCGATCGAC
AAGTAATATGGATCGGAGGGAGTAGGAGAAAACGTTGGAAGCATGTTGAGGGCTGCCTCC
TAGTCTCGCTTCTGCCCACTGCCTCACCACCATCTGGGAGTTTCCTACCGTATTTGTCAA
TCTATCCTAGCTGGATGCGGGGGCAAACAACGCCATTGCACCACGCCATCTGGAGGTTGG
GACTGCTACCTATAGGACATGTGTCACTGACTGCAGTGGCGCTGCCAGAACTGCAGCCTT
GTGTAGTCATTTTCAGATTGTGTAGTCAAGTATATAAATTTGAATaaaaaaaTCAACATT
TTTGCATGCATATGCTAGTTTCATCGAAAAGCTGGGTAGTCAACATGAAGCGCTAGTCGA
TCTGCACATGTTCCACCTGCCTGATTGACATGAAACTGTCAACTGCATAGCTCCATGGAT
GTCGCCGATGCGTCAGACGTTGGCTACCAAAGCCGACACCATGCTGACATGAGTCCACAC
ATACTACCACGGGGAAATACAATCGAAGTAGTGTGGATGCCGGCACAAAAACGTCAGCTG
ATGTCGCTGCTGCAGGAATGGAAGACAATGGAGTAGGTGAGCTACCGTTTGTTGCTACGG
TGCGCTAGTCAGAATCCCATCGAGGGACACTGCCCTCTTCATCTCCGCCTTGCCTGGCCC
CACGATGCTATGACCTTCCACTCCCCTCATCAGAGGCAAGCCCGCCGCCACCCACCATGG
AGCTTATGCCAAGTAGCGCATCGACACTGGTGAGAGGAGGAGATACAAAGAAGGAGCCTC
TAGCGCTGGCAACCTGGAGGTGTTGACAACGCAAGGTCCtttttttATGGGTATTGGTGC
AAAATATAATTTACATCTGTGCCTCTAACTCGAACCCACTACTCAGATTTGCCCCTAATT
TTGAAGCATGCTCAAATTTGCCCCTCCGCCGTTAAGTCACTACTCAGAAATGCCCTTTAG
TACAATACTGTAGCACTTTCCAACCAATACTGTAGCACTTTCCGTCTACTACAGTACACA
TGGGCCTTTGACTGGACGGAAGGGCATTTCTGAGTAGTGATTTAACGGCAGGGGGCAAAT
TTGAGCATGCTTTGAAATTAGAGGCAAATCTGAGTAGGTGGTTTGAGTTAGGGGCAGAAA
TGCAAATGGCCCAAACATATAATTAGACACAAAGTTATGGTGAGCGTGGCTAATGGTATG
CGTTGAAAAATAGCCATGATGCCGTTAGTGCACTTGACGGCACCAATCTTCACTATGGTC
AACTGCCCATGCACTTGCAAAATACCACACAGTACAGGTCACCAATTTTTTCAGTGGCAG
CAGTCACCCGTTTGATGTAATTTATACACACTAACATTGAGAATTGTGTTGATGAGAGAT
CGACGCGGGAGGTAGAGGTCTCTGCTGTGGCCAATGTTTTGGATTTCATTTATTATTTTT
ATGACTAATTTCATGAATTTCAACCCCTCAACTTCACTAAGGCATCATATGTTCTTTACC
ACTAGTATGTAGGTGTAGATGGTAGTTGAAATACTATAGATTTCCATGTCTTTTTATACA
ACTATATATAGTTAGAACGACCAAAACCAAAATGGTTTTCTTTCAAACCCCACTAAAACC
TTGGCTATGACAATGTGGATGGCGCAAGCGTACCACTGTGGGAGAAATGATGGTACAACA
ACAATTTTAAATGGACGAGAGAGACAAGGTTTTGTGTAGTAAGTAGCTTGCTGCTTTTTC
TACTTTATTCTTTGTTATTTGTACTGTCATTACAGAAGGAAATTTCATGCCTAAGCTGAT
GCTACCGGTCGTGCCATCCCACGACGCTTGATGTGAGCTAGATGTGCGCACTTGCCGTGA
TGTGAGCTAGGTCGTGCCATCCCGTGAGCAGATCAATGTTAGCACTAATCTAGACTTGCA
ATTGTTTTTCGAGTCTTTGTTTTAGTATAAGACTGCACTGCTCATAGGCTGTTGGTCACG
TTGAGGTTGTGCTTGCATGAGACCATGGGTTAATTAgggcatgtacaatggttgataaga
tagtcttatcttaagtcttgcatgtaatttagagatgacaagaaaaatctagaacgggtc
atctcttagccatatcttcagtagttacctattcctaaaaacgtggtgagacatattgtg
ctaagagatcatctcttgtcctatcttaaataagaaaaaacaagccttttttaagagttc
cctctcctccacctcatcatttttcctacgtggcacttctaagataggagcattgtacat
gcccTTAGTGCATGCGTAAGAAGAGGCCAGGAAGAAGAAGGAGCTGCTCCCACAATCGAG
GCTGCGCCTATTCAGTATTCACCTAGCTAACGAAATCAGCGCGAAAAAAGTCATGTACAG
AAACCGTTTATTGTGCTAACTGAAAAACGCTGACAAAAGAAAATAACAGCAGCAGGAGTT
GAGTCTCGGAGtttttcttttcttttttGTATAGGAAGGATAGGAAGGAGAGAAGCGAAG
TGTCACCTTGGGTTGGATAAAAAAGGACAACCTTCTCCTGCTCGTCGGCAATAACGCCGT
GATCCAGAATCTTGTTGCGGGACTCGCTGCACTTTGGGCAGGGCTCGGAGCCGACCCTCT
TACAGGCTTGGCAGACCAAGGCGGCGTACGGCCTTGGGGTGCCGTCGAGGAGAGGCCGCA
GCCCGCCGGCCCGGTGCAGCTGCCTAACATCTTTAGGGCCGCCCACGAGGAGCTGCGGGA
GGGAGAAGACGAAGGCCCGAGCCGCAAGCAACCACTTGAGCTCGCCGTGGTGCGCTTTGT
TGCTCCTGGACACATGGCGCTCGTCCATGGCCAGGCCGTAACCCCGCAGCAGGGCGCGCA
AGGAGTAGAGGTCGGCGGACGCGGACGCCGTGTAGAGAACCACTTCCGGCTTCAGCTCCT
CCTTGCCGTGCGGCCGGGACGAGGAGCTGCCTCCAGGGTCGTACTCGTACATGTCTGGCG
GCCTCAAGAGAGAGTGTGGCTAGTAGCGTTCTGGCGAGGGGAGGGCGGAAGCAGATCGGG
ATGGGGAGAAGTGGTCTGGTGCCTCTTGTGGTTCACCTCCTTACATTATCACATGCTCCT
GTGCCTCTACTGTCGTGCCTGCCTCTTGTTAATTCCTCGGACGCTCACACTGCTTTGTCT
TGTTAATTACCTTGGCCTCTCCAGCTCACACTACATGGTTTCAAACACTTGGAATTGGAC
TCttttttttttGAGATAGCTTACCAGTCTTGCTCATCCGATTCTTATCTGCTCTTGATT
TGAAAAGGCTGTACTTCGTCTCAAGTATTATATTGAAACTTAAAATACGTGCACGTCCTT
TGTTTAGCATTCTTCTCATCACTTGTTTGATGCCATGTCTTCTGTTTTATTTTTCTCAAA
TAATTTGAACATGTGTATGCTCCATGTCTTGACTACCTCTTGGTACTGTATTATTACAAA
TGACAGGTGTATTGAGGACACGTAAACTTCTCAAAGCCCAGGCAAACCACAAATTAAGGT
GTCTAGAATATTAATTTTTCAGACAACACAATTATAAAAGATCTAAGGCATCACGTCGCC
GGTCCCCTGGGTTGCTTCCAGGGCCAGAGAGGCGGTTGATCCACCCACGTCCGTTTGCCC
AGTTGTACTAGCTAATTTGACTTTGACGAGCAGCTCACTAGAAAATACTTGTCATCAAAA
TGAACAAAAAGAGATGTAGTATATATCTAGAACTAAAATACATCTAGATACATCCCCTTT
TATCCATTTTGATGACAAGTATTTCCGGACGGAGGGACTACTAGGATATTGTAGTGCTAA
ACTTGTGAGAAATAATAGAAGCCAATTAAGTTGATTAGAACCGAAATAACCAAATATAGA
AGAGGAGAGGAGGAAGCAGCCAATGCAAATTAATAGGAGTAGTAAGCAAGTGCATCACGC
TTCATTACCCACCTACTTCACCACCCACTTCTCAAGGATGTTAGTGCTGTCTAGAAAAAG
AAAGACCTTGCGACGTCTTGGATGTTTCCTTGCTGCTTCTTTCCACTTATGTTTTGTGTC
ACCACCCACCTACTTCACCACCCACTTCTTTCCACTTATGTTTTGCTGCTCCTTGAGATG
TTTAAAGTACTTGATCTTCGATGTGCCGGAAAGCCATCTAGATTCTTTTACAAAGCAGCC
GGAGCTCCGTCTTAGATGCCCAGCTTAGTTAATTATCACTTCCACCGTGATGCATAGGTG
TTGCAGGATTCTGAATGCACCTTTTCCGATGATATGCTTGTCCAGTTGAGTTGCAGTCAG
CTTCAGCTGCTTCAGGCTGCACATTCCGCTCAGGGCAGCAATAATGTCAACCTTCAATGA
CAAAGGGAAGCAGGCTGAATATGTTGTCTCCTTGTAGCTTGAGTGAGCTGACATAGTAGG
ATTTGCTAGTTTTAGCGACAAATTCATCAAGGTTTGAGACCGTTCACCACTGAGATTTAG
TGAGAGTGCAAGTGATGTTGTGAAATTGGTGCATCTCTCGATGAACCCCTTGATGGCCAT
CAtgtaacagcccaagaccgacgctccagatgccttctagttattttcgttgtcgccgtg
gattttattttgctggttgcctttcatcgtgtcatcatttgcattgcatcGGCACTTCAC
TGCTGTCATGTTTTCATAAAACATGCATTCGTTCGTCGTTGTCGTTTCTCCCTTTGCCTT
CACCACCTTCTCTCGGACCGCCTTGCCTTCGTTGACCGTTCTGAGACCAACTGGGTTTTC
Gattacctcttgtcaaaccacataacctctctccatatccagcccttgtgcgcgtccgaa
agctgtcccgaacccgaaccgggctgtcattaccgatgggtccggatcatccccaaacat
ccctaaaacatcatcggtttctcttttggtctacctaatctatttaccttgaccgtccga
ttttgatcggaggatccaaactccctccttttccttatttatagaccccctagtccattt
atagacccaaaccctaaatcccagtgcatttgttcccctagccaccgccacctacaacct
cctccctcgtcggatcAGCCATCGCCACCCTCAAACTCCGAGCTCCATTTTAGATCATCT
TTATATCCATGTTGATCTTCTCGAAGAGAGCCATTCCATGGTGAATTTCAATAATAAGTT
TGAATTAATCTTAACATAGCTTCAAGCTACTCTTTATGATCGTGCCACTTTTGAGCGTCA
ACATTATGCTCAATCATTGATCCATTCATGAAATGCACTCAAACATTAGCTACATCAGTG
CACAAGTATGACAATAGTTTTTCCTAGTTGGTGCTTTGTAAGAGAAGATGGAGACTCAAA
ATAAAAAATGCATAAAAGTAAATAGGCAGGCCCTTCGCAGATGGAAGCAGAGATTTGCAG
ATGTGCTAGAGCTCAAGGTTTAAATTGAGAGATAAAATTAGTTAGAGAGGCATGCTTTTC
CTGTCAACGGAAACGACCGAGAATTCCCAATATATTTCATGCTAGATAAATTATAGGCGG
TTCCCTAACAGAAAATAAAGTTTATTTCTTTTTCACCATTCTTTTCACAGTCCTTGGCTA
GCCATATCCACGGGTGCCTTCCATACCAACATTTTCCAAGAAATTTATTACTAGCATCAT
ATTAAAAAATCATTTTGGGGTTGGGCATCTCTATTACCTGCCACACTCTCGTGCAATGAC
AAGTGAATAAATACTCATCGTGAGAATAAAATACCTAGTGTGGAAAATATTGGCCACCCC
TGCCGCTTCATGAGCGGCACCGGCACACAAAACGGAAAATTATTTTGAGAACATAGAGTT
GGCACATGCAAATTTACTTAGAAAGACATGGAAATACCGCATGtaggtaggtatggtgga
ctcattgggcacaactttggttaaaggagttggatgcacaagcaacattccctcttagta
caaatgaaggctagcaAATAGATTGAAAATCGACCAACCaaaaaacaaaaaCGGTCGTAA
ATATGCATTAAACATAACTAGCACTGAATAATGCATCATTAGTAGGATATACCATCGTTG
CATAACTATTCACTTTACATGATTGCAAGGGAATCACAAACCTAAACACCAATATTTTTA
CTAAACCACAATTACTCACATACATGACTCACATATTATCATCTCCATATCGCAAAACTA
TTGCAAGGAATCAAACTTATCATATCCAAGATCTTTTCATGAGAGTGTTTATTATATCTC
TCTTGGATATTCATCACTTTGGGACCAAATTCATATCAATGAATACCAACAAATCTCCTG
TTGGGCTTAAGAAAAACTCTTCAAAAAAGTGCCCGAAGAAACATCCAAAACATTTTGACT
TTCTAGGAGTTATTAATTTGAAACAACCTAAATATTTGTGCACAGCAACAGAAGTTGAAT
GCTCGTGCATTTTCTGAGAAGTTCTTCGTAATGACATCGTTTGCCTAAGCCGCTTTTCTC
ATCATAGTCACTAATTTTGTGCAAATATTATTCTTCTCAAAATAAGTATATATCGACTCA
GCTAATCACAAGATTTTGATGCATCCCTCTAGCTACTATATATAATGTAtttttttCCTG
GGGTAAAAACGTATCATAGTTGTGTTAATTAATTTCTAGACAACTTAAGAGGTAGCCTCT
GACTCAACGGTGAAGGGACATTAAGCAACTCATATATTGATATTTTGTTGTAACTAAGTG
TATATTAACTTTTGATAATTTATTGGGACCGCTCTTTAAGTCTGTATAGCATCGGTAAGC
CATCGGTGGTGGCTGGCTGGTTGCTGTTGAGCTCGCCAGTCACACCAGGCACGGCACCTA
AGTGCGAAAAGACTCATTTTTCCTCTCCTCGTTCTTTTGCCTTTCTGCTCCGCGTTATTT
CTCTACCTCCTCCACAACTCCTCCTTCTGACTGGATCGGGTGGAGCATCGATTGGATCCA
ACGGTAACACCATCCGTTTCGAATCAAATGAGAAGCCGACCCGCGTCACGTGTCTCACAA
TGCACCGCCCCTGCAGCTTTGCAAACAGGGAGATAAGTTTAACAATTGGCAGAGCAGGTT
GCCAGGCACGACAAGATGGTGTGTTTCCTGATGCTTGCTCTAAGGTCGTCAGTATCGATG
CAAATGCATGCTGGGGCTAGCCATTAGGGAAAGGCAACCACTATCTTGTGAACTCTGCAC
ACTTGCTGAGCATGAGCCCCGCGCATGGATTTCATATTTTTCTCCCCTCCCAAGGTTGCA
TCTGAGGCTTGGCATGCCACGCCAAGATCGAGGCGTGCTGGAACTACCCGGTACAAACTG
CTGACACCCAAAAGGCCCACAAAGTAGCCACTGTGATCTTTTGCTGGCTACTATATCGGA
ACACATTTTATTTCTACATTCGAGTTTTGGCTTGTGTCTGGATTGCAGTGCTTAGTTGTA
GGCTAGATATATCATAGTTCGGGGAAATTATTTTTCGCAACTTAAGAGGTAACTTCCGTG
TATCAAGGGACAACGACCAACTCAGATATTTATATAATTTTGTAACTGGAGTACAATAAC
TTTTCATAATTTTCACCATGATTTGTTGATCGACAATCACTCGACCAATCCTCTTGATCT
GATGGTGCGTGATTTTCATCTTGTAAAAATGTAACTATTTTGGTAGATGTGGTGTCAAAG
GCTTGTGAGTTCATTAGTCTATTGAACGATAGCATCACCTGTTTCGAGTCAATGCAAATG
TAAAGTTGATCCTTACTGCGTGCTAGACTGCCAAGTTGAAGCAAACTACTAATGCATGGC
CTGCGATTGGATCGGTGAGGCTATTAACCCAGAGACAAGGCGTCAAAGGTCAAGAGTTGA
TTAGTGCATCTAATGTAACATTTTCTTTTTCAAATTGGCAGGAAAGCAGTGCCCATCGAC
AGCAAGCCAAACTGCTATGTTAAACTAATACAGGCACTGCTTGGATCAATGGTGGAGAAA
CGGGAGATAAGTTAAAAAACATATGATATTGTGTGGCAGCTTTGGATCGAGATTGAGGAT
GCTTGCAGTTCTTTAGTACTCTAGTAGATTAGTTACCTCTAAGCCGCCTTCGACTATTTA
TAATTTCCTCACCTCCCAAGGTTGCATCTGAGCTTTGGCTAATTGGCTGGCTAGTGGCGG
TTTACTCCTGCATCAAGGAGAAGGAAAAGCATTATGATGTTTACTTCTTGCAGTCnnnnn
nnnnnnnnnnnnnnnnnnnnnnnnnnnnnnnnnnnnnnnnnnnnnnnnnnnnnnnnnnnn
nnnnnnnnnnnnnnnnnnnnnnnnnnnnnnnnnnnnGCTAGGGGTGTTGGATGGTGTAGT
AATGCGTTGGGAGAAAGGAAAAATGTGCTCAGCAAACGTGACATGACGAGAGACATGAAC
GTGTCATGTGTGAAGGTCGAGAcagcgatagcctttgtgctcctcagagaaaccgagaaa
agcacatgggatagatcgtggtgacaatttatttgcagaagtggcgtaggcatttggaaa
acagagacagctgaaaacacgaaccgtggagtagtcggggtgggatagaaagagggaata
atagggtagtgttgggtttagttttagaaggtcgaatatttagaaggaaggtggccatgt
gtagggcttcagcccaaaacttgtgaggcatagatgattgaatgagaagagtgcgaacta
tatcattgagggtgcggagagaacgttcggctttaccattttgaggggaggtgtagggac
atgagaatctaagcaggatgccatgtcgtaagaagaaagtatgatttttaatgttatcaa
actcgcggccgttgtcacattggataaagcgaattgggaggaagaagtggacagacacat
agcgttgaaaattaagaaagagagaatggacctcggatttgttgcatagaggaaaagtcc
atacaaagtggatgaaatcatctagtataacaaggtagtatttaaaacccgaaacacttg
caatgggagaggtccataaatcacaatgtattaattcaaagggacaagtgctacaagagc
tagaggaactaaagggaagacgcacatgtttgcctaattgacatgacatgcaaaacacag
aattatgagaatccctattacatggtatggtaaattcactaagcatagaagctaagacag
cagggttaggatggcccaagcgacgatgccagagatcgacggaggccagcatggatcttg
gaggggcggcggcaggaactccattaagagagtaaagatcaccggagctattgaagggag
cgatctcggcgttggtcaggtaatcattcacagataaaccaaaagggtcaaattcagccg
aaactagattgtcgcaagtaaattggcaaaaagaaataagatttttaatgagggcgggtg
caactagaatatcgtgaagtagaagaggtttagtgtaagagggaagttgagcctgaccaa
cacaatatataggaatagatgatccatctccgatggtaatGGAAGGGAAAGGAGATTTAG
TGCAAGATGATAACCAATTACCAGATGCAGACATATGACTAGAGGCCCCTGAATCAAAGA
TCCAATCCGTACCTGAGTTTCCTTGCGCAGCAAAGTAATTCATGGCCTGGAGAAAAGCAG
CTTGATCCCAGCTCGGCGTCGCATGTGAGGGTGGCGTCGGGAGCAGTTCTGGCGGATATG
ATGGTGAAGGCAGCAGGGCCAGCTGGGGTGTGTAGTAGGCGCCACCATCGGTGGAGTAGT
GACCATAGGGAGCATACGTCGGGCAGCGTGATAGGCATTGGCCGGCTGTCGGGGCTTGAG
AACCCGGGAGCACCAGTAGGCGGCCGAAGGCCGGGTTCCCAGGCACCTGAGCATGCTGGC
GGAGCACCGAGTGGGGACGGAGCGGACCAGGGCATGGGCCACGCCTGAACGAGCCCCGTC
CAAGGATCATGAGGAGGCCGCCATGCAGCCGCAGATGGAGCACTGGTGGGTGGTGCGGGA
CTCAGTGCTGGTGTTGTCGTAGGCAGAACCGAACAAGTCAACGGCGGCCTGTAGATAGGA
TTTTTGCTGCGGTAGTTCGGACTAGGGCACGGTTGAGCGGATGACGACGGGGACGGCCCG
GCGGCAGGAGCCGGCATGGGAGGCGGTGCTGGTGTGGACGGCGGAGGGGGACGAGCAGCA
GCATGGAAGACCTTGGGGCATGAGTCCTTGCGAGCTTGTGTTTCCGCCGTGAGTTGGAGC
AGGGAACGAACTTCAGCGAAGGTAGGAGGAGGCCGTATCATCGGACACGAGCGACAGCGA
CCTATCTTACACTATTCTTCCTCGCTATCGACGGCGCCCTTGGATGTCCTGGCTTGGTGG
TCATGGCGGTGGGGCACGGCCTTGGCGGAGCTGGCGATGTCCTCCTCTTCGTCGGTATCA
CCGAACAGCGCCTCGCCCGCGCCGTCGCTTGGCTTGTAGGCGGCCGCCACCTCCACCACC
CTCTGGCGGTACCGCCAGTGGGCGAGGCAAATCTTGTGGGTGGTGCTGTAGGAGTCGAGC
AACGCCTCTTGCTTGTCAATGGTCATGGTGCAATGCACCAGCGAGGGTGGAGCAGAGGAG
AAGGGTGGCACGGAAGAAGAGGAGGGTCGTGTTGGCTCGTCATCGAAAGCGTCCTCTGGC
TGCCTGCCTATCCTACCTGTTAGTAGCAATGGCGGCCATCTCCTTCTACTACTCCCACGT
CAGCCTGTCCCAGAGAGCTTTGGCGACGGAGGGATACAGGATGGAGAGTGGTGCAGAGAG
GGATGATTGTGGCTATGGCCGAGGCACGTGGATAGAGGTTTATATAGCAGACACCTCGGA
AGCCGTGCGCCATCAATGCGGTTGGCAGATGGATGGGCGGGCGACCATCATGTCGTTTGA
ACGCGCGGCAATTGCCTGCACCAGGAAGCAGCGCGGGCAGCGCCCTCTCTGCCGGTACGC
CTTTTCAATGCTAGCGCCAGTGAGCAGTCGCCTCCGCTCTGGTCGGGCATGAATGTAGGG
GCTGACTAGCTGACTGTTTCGGGCTGAAACGCGCGCGGTCGCGGGAGGAGGGGTTTTGTT
GGGCCTGGATGACCAAAAGCGGACTTGGGACCGGCCCGGACTCCAGCAAAGACCCTCCAT
GTTTGTCTCTGGTTTGCCAGAGAAAACGCTTCTGGACCGCTCTGCGGATCGCTACAGATC
CACGTTGGATGGCTTCCGTGGTCTGGACAACGCGGTCCGGACGCAGATTTGCAGGTCGGT
GTTGGAGATGCCCTAAGAAACTCAAGTGCATCTAAATTATTTTTGCCTCCCAATCTGGTT
TGTGGTCTTCTCATGTACCATGAATTTTAGTCTTTTCGTTCATCGGTGATGCTTGAACTG
CAATTTGAATTTGTACCCGATAAACATTATTGCATTTTTTATTTACGACATCCATTTGCT
ATTGAGTTGTCTTTTTCTGTTTTCTATCCTTTCAGATATCGACGAGTGCCAGGGTCATAA
CGATGCATATCCATGTGTGGACGGGACAACCTGCATCAATATGCCAGGGTCATACCGATG
CCCAGAAAAGAAAGGGTTCATTAGCCTCTCAGGTACAAGTGCTTGAAGTATTTATACAAA
ATGCATTTGTCGTTTGAGTTTTCTaaaatgaaggaaaaaacaaaataaataaatgaaatA
CAGAATATTATGTCCTTCGTGAACTAGTAAACTAAATGATTGTGGTTGAAATGATTTCTT
TACTTCCAAAATGATCTGGTAAATATTCCAATAAAATCCTTAGCATGGTATTTTTGAGTA
GTCACAAATTTTCATTGAACTTATTTTAATTCATGTGGCATGTATTGTATTATAAACCCT
TAATCCATTATCTGCAGGTTTAATTACCGTAGTTGCAATTAGTGGTGGTCTGTGGTTACT
GCTTTCACTTCTGGGTGTTGCAAAAATCACCAATAAACTCAAGCAACAGAGAGTCAAGAA
GTCAAGACaaaaaaaTTTCAAGAAAAACCATGGGTTGCTTCTACAACAGTTAATCTCTTC
AAACAAAGATATAGCCGAGAGAACAAAGCTTTTTAGCTTGGAAGAACTGGGGCAAGCAAC
CAACAAATTTGATCATAATCGCATCCTTGGTGGCGGTGGTCATGGCACGGTGTACAAAGG
CATCTTATTTGATCAACGTATCGTGGCCATCAAGAAGGCCAAAATTGTGGTTCAGAGCGA
AATCGACCAGTTCCTCAATGAGGTTGTCATACTTTCCCAAACAAACCATAGGAACGTGGT
CAAGCTCTTTGGTTGTTGCCTTGAGGCAGAAGTTCCTCTACTAGTTTATGAGTTCGTATC
AAATGGAACTCTCTCCTTCCATCTTCACGGACAAACCGAGAACCATTTGCCATGGCGAGA
TAGGTTGAGGATTGCATTGGAAACTGCAAGGTCCATTGCGTATCTCCACTCGGCTGCTTC
CATATCAGTATACCATAGAGATATCAAATGTGCAAACATACTACTTACCGATACCTTAAC
AGCAAAAGTATCAGATTTTGGAGCTTCAAGGTCACTTGCAATAAACGAGACAGGAATACT
TACAGCAGTCCAAGGAACTTATGGTTACCTTGATCCTGAATACTACTACACTAGCTGACT
CACGGAGAAGAGTGATGTTTATAGCTTTGGTGTTATCCTAGCAGAGCTACTGACAAGGGT
GAAACCTGTTTTTTCTTCTCATTCGTCGGAACTAACAAGCCTAGCATCATATTTCGTGTC
ACTTATAAGAGACAACCGCTTGTTAGATATTCTAGATTCAAAAATTGTTGAAGAGGGAGG
GGTTGATGATGCCAAGGTCGTTGCAAGACTCGCAGAAGCATGCTTAAGTTTAAAAGGTGA
AGAAAGGCCTACAATGAGGCAAGTGGAGACAACACTTGAAGATGTGCACAACTCAAAGGC
CCATCTCAGTTCTCATATTACAAGGGTGAACCAAAATGTTGTATATGATCTATCATACAA
GGGAAGCAAAGCCAATGATGGAACTAGACTGTACAGCTTGGAAAAAGAGTTCATCCAATC
ATCTGAAATTCCTAGATGATTTTACCTATATGGGGAAGTTTTGTGGTAATTATTATTAGT
TTGGGATCCGTACTATATAAATAATGAACTGTGAACTCTAAGTTAGAACCCGCATCATTT
ATGCTATATTTTGTTCAACTGTACATTCCAAAAAGGCTGTTGTGAGCTGTGAACAGTAGG
AAAGCAGCCACAAGTTCAGAATGTGGAAAAATCTGAAAGTTGTTTGGTTGGAGCAACTGT
GAAACTCTGAGTTTGCTAACACTTGTCTGTAATGCACACTCTTAAAGACGTCATACGCTG
TTTATATGTACTTAAACCATAAAGTATTGACTCATTTGTCTATAGTGCAGCTTTCTCAAT
TATAAACATAGGGGAAAAAATTCAATAATTCACTTTTTATGTCGGTATGAAACTTAAAAT
TCAATTATACACTTTCAAGAAGGTATTAACCATATTGAAGCAATTATATTTTTGTACATG
TTGGTGCATGTTTAGATTGTAGTTCTTGCAGATCATTGTAAATAATTATGCTAACACGTT
GCAGGAAATATAAACCCCTAGATTATGTCGTAAATCTGATggggaatgaagcatgaaaat
ataaaaaaaatcctcctaacacccaagatctaatataggagatacaaagcaacaagaggg
gagcgcatctacgtacccttgtagaccaaaagcgttagtgtcgtaacatggttcatgtag
ttgtactcttcacgatccaatctgatctagcgccgaacggacggcgcctcagagattagc
tgacattcagctcagtggtgtcctctccttattgatccagcaagcgagggagaggaggta
gatgacatcggaaccaacacagtggtatggtcatggtgacagcagcgaaattccggtagg
gcttcgccaagcgtgtaccggtgaaacgtgggaggagttggggcaagggtgaaagggtgg
ctgcccccatgcgcctccccctctatatataggctagggggcaggggagggTGTCCAAAA
CCCTCCTAGGCCAGCCACATGAGAGAAATCCCTTTAAACTTGGAGATAACATCTTATCTC
TAGATTCGACCCTTTAAATTTAGAGATAAAACTGTATCTCTATAGTTAAACAACATGTGC
CTTGGGAAATGGTGCGGCCAGCAAATGTGGGCTGTAGCCCCACCCCTTAGTCCATGtggg
cccttcccaggtcattgggcccctcggtcatgtggacccttcccgggtcgttgggcccCA
CACTAGTAACATAGTACTAAACAATGAAAATTGTGAAACTTATTCGATGTAtttttttAG
TTCAGATATTTGAAATGGAGTGACTATGATGATGGTCGCATGTTGAACTAAAGCCTTCAA
ATCGTGACTGAGATTTACAAAAGCCTCATAGAGCGCGcacgtgcttccaggtaagcaatt
cgattatccacatattatatgtgacgaaaagtatatctttaCCTAATAATAAAGTGAATG
GGTTTCTGTCGTCTGTCATTATAATTACCCTCAGAGTTAGCACAAATTACCCACTCTGCC
ATCCGTAAGTAAAACGATTCGGGTTATTTCAAAATAGCCGCCGGCTTTGGTTCTTAAAGA
ATGATACGCTCATGTAACACAAAAATAGAGCTAGCCTGGTGGCTAAGGCGTTGGTCTACT
GCACAGCCGACCACGGTTCGATCCCTGCTTCCCCACCACTTTTCCCCCCTTTTTTCTCAA
ATACGAAGCGCCCCTCCTCCTCTCATTCGCCCTAATGGGTCGGCCCATGTGCGGATGGTG
ACGCCGCCTGttttctattttgctttttaccttttcatttttattttttsattttccttc
tttcaattaattcgagattttcAAATGAACCAAATTTAAAAATGGTGTGAGCTTTAAAAA
TATATTGAGAAATCATAAACTCTTTATGAATTCAAAAAATATTTGAAAATCATAGAATCT
TTATGAtttttttttAAAAATGCATATGTTATAAAAATATTCACCACTTTTCCCCCCTTT
TTTCTCAAATACGAAGCGCCCCTCCTCCTCTCATTCGCCCTAATGGGTCGGnnnnnnnnn
nnnnnnnnnnnnnnnnnnnnnnnnnnnnnnnnnnnnnnnnnnnnnnnnnnnnnnnnnnnn
nnnnnnnnnnnnnnnnnnnnnnnnnnnnnnnnCATTGATTTGAGCAACGTGACGTGAACC
CGTGCAccccccccccTCACTCATCCTGTTGTCTAGtttagatgtacgcatggacatagg
gggagtgttgttctctcaatgaactcttcctccccccattatgcataaaacgatcaactc
tttcacattagccacttttggtggtacttgtgcttcaaagacgagttttggtcatgggcc
caaggataattcttcgcggtgccataccaattgactcacacataggtggctccggccacc
gccctcttctaagagaggccagagcctgctctgtttcgtgtggttgtttgtttttaagtt
gtccttgttcgtctatgtgtgtgtgtgtgtgtgttgcctcgtcggtcctcttGTTCTCTT
GGCCTTGCTTTCCGTTTTTCCTTTTTGAGCGTTAGCCGTTGGTCTAGAAGTCGTTTGGCT
GCTGAagcggtactaccgctggtggcgagcggtactaccgcccttggcggtactaccgct
ccccagcgcggtacttccgctccagcagtactaccgccctccggagcggtactaccgctA
TGAGGCGCGGGCTGGGGGTTATATCGGGGGCAGGGGGAGTTTCTTCTCCCCCATACCCAT
TCGCTACCCCCACGCCCTGTTCGTCTCTCTCTCTTCAGCAACCGGCGCCGTGGGAGGGCT
CTGGCGGATCTCTCTCTCCGGGGCACTCCTCTCCGTTTCCTTCGGTGGAATCGATCCCCA
CCTTGTCCTCTTGCCATGGATGCCGGTATTGCCCCCGTTCCCAGTTTCCTTTTGTCTAGA
TTTCCAATCTAGCTTCCTAGGGGCAATAGCAGTTGCATCTCTATATTTTTGTCTAGATCT
AGGCTTGAGTAGGATGGAGAATGCTTCTAGACTGTTTGGATTAGTTTTTGGTTGGAGTAT
TTTTGAATTTGGTAGGACGGAAGTACCGGATCTGACCACGGTAGTAGGAAACTGTTGTTT
CCCCGCCTCgagaggtactaccgctctccctgagcggtactaccgctgtgagcggtacta
ccgctctctagagcggtactaccgcttggagcggtactaccgctcAAGGGTCACGGTACT
ACCGCCCTCTACCAGATTCCATCATACTCCTACCTCTCAGTGATCCTCTTTGTTCGTGTT
TGTGGCTTATGCTCGTTCTTTCTGGTTTTTTGCGTGTTTTGTGTGTGTGGTTCCAGGTGA
TGAGGTTCCTGAGCATCAGGCTCGTCGTGTCAACCCCGGTCGTGCTTCGTCCAAGCGCTA
CCGCACCACTGAGCCCACTGAGCCTGCCGGAGGATCTTCCAGTGCTCATCCTCCTCCCCA
ACTGCAGAAGAAGCCTGGGGTCAAGCCAAAGCAAAGCAAAACCGTGCCAGAAATGCCGCC
CAAGGAGTTCTAGGCAACGCGCCGCCGCAACCCGTATGAAGTCGACCAAGATCCCACTTT
GGTCAACCGTCCGTTCTGGAACAGGTTCCAGTTTGCCATCTATTTTGATGTCCTCAAAGC
CAAGAAGAATCTCTATGTCAACATGCACTCCATCGACACCGAGCATATGGAGAATGATCC
TGACTACTTTGGTGAAGCTCTTCAGATGTGCACTCAGTTGAACATTCTCGGGATCATGCA
ATTCAACAAGGACTATGATGCTGATATTGTGGCCCAATTCTATGCCACGGTTCACCTCGG
GACCGATGAGGACAGGACTCTGACTTGGATGACAAATGGCAAGTTGCTGTCAGTCAAGTG
GAAAGCTTTCATGCAGTTAATTGGGGTGGAAGATCTTGGACTTGAGTCTGCTGTCGGCTT
TCGCCCCCACCGTCGTGCCAATGCCACTCACAAGCAAGCTCTGTGGCCCTACTGCACTCT
GAGGATCAACCATGAGACGAAGAAGGAGACCTATGAGCTGCCCGCCTATCTGGACATTCT
TCACCGTATCTTCAGAGAGACTCTTTTCCCTCGCATTGGGAATCTGGACCAGGTTCACTC
TTATCTCGTGGACATGCTTCTCTTCTGTCAGCGGAAGAAGGGGCAGAGCACCGGAGAGTC
CTTGGATATCTCTCATGTTATGTGGTCTGAGCTGGTTTCTGCTATCTCCGAGCGCAAGTG
CCCGATTTATGGTCCGTTCATTATGCTGCTCATTGAGAAGGCCTGGGATCGTnnnnnnnn
nnnnnnnnnnnnnnnnnnnnnnnnnnnnnnnnnnnnnnnnnnnnnnnnnnnnnnnnnnnn
nnnnnnnnnnnnnnnnnnnnnnnnnnnnnnnnnaTGAGAAATAGTTGAAACTTCCAAATC
ATTGATTGAGAAGCCACATGTTTCTGCGCCTGGCATATATATTTTACCAACAAAAAATAG
CATCCAATTGAGGAGTGCAATATGTATATAGGGAGAGATCCGAATATGAATAGTTTATTA
GTGGGATTAATTATCCACTCACCACATGAAGGAAATAacggtggtgccagcgacaagatc
ggcgcgggcgatcggcggcggtgaggacggggacgggacAGGACAGaccgccaaacctag
acaaatctcgacgaaaatggagcttgcacaaggagcttcgagaggagaaagcttaagtat
ggctcggggattcatcgaacacctcatgtgcatagraggtgagctagagcaccacaaagc
tctcccctcgccggccagaaaaacaggacaatggagtgstctgcacgctggcgagggggt
atatataggcatctcattggtcccggttcgtggctagaactgggactaaaggaacccctt
tggtcccggtttgagccacgaaccgggactaatggttgtgggccaggagcgaggcacatt
ggtcccggttcgtatctgaaaacgggaccaaagggtccagacgaaccgggacaaatgtcc
cacgaggcccggccggccccctggccagacgaatcgggaccgttgcccctgtgggtcctg
gtttgtgactgaaccgggactagtgggctggcccggcctggaccaaagccctgttttcta
ctagAGTAAGTATGTATGACTATATACGTAATACATCCCTACATTACACTGATGAATTAG
AGCTATTGTGTATTGCTCTAGGTTGTGACTGTTATATGACGAATGACGTCCAACACAAAT
ATCCATCGCTGATCCAATGCCTATGGTTTTCTCAAATTGATATTtgctatgttactactg
ctgctactgttactgtcttgttactgttgctactgttattattattatCAAAACTATCAA
ACTATTGTACCCCTAAACACTTTGTTACAGAAATATAATTTTCCATGTGTTGTTGAATTG
ACAACTCAATTGCTAAGACTCATAAATATTTTTTGCCTCTTGTTGTGTTGAATCAATAAA
TTTGGGTGAAATACTACCCTCGAAGACTGTCGCGATCCCCTATACTTGTAGGTTATCAAG
ACCTTTTTCCGACGCTGTTCCCGACGAGCATAGCTCAATTTATTGAGTTTTCTTGACATT
TTACCCTATGAAGAATCTGAAGTATACTAGAACCAAGATCGTATGCTTTAAGACGAGGAG
ATGTAAGGAACTGCCATCTAACACCGCATTTGATTTACCATCTGTTTTAAGTAGGCGGGC
TTCGAAGGCCACGTTGGGAATGGCTGCGGCGGCACTTTGCACAGTGCAGCAGGAGGCGTA
GAGGCTCCTCCGTAAGCGGCAGGCAGCCGCCAGACAAGGATGACGCGGACCTCCGGCGAC
GTACCGACAAGGGAGGGATGACAGCACGAAAGACAAGGTGATGCGGCATGGCAGGGCGGC
CACGCGTACGAGGTGGTnnnnnnnnnnnnnnnnnnnnnnnnnnnnnnnnnnnnnnnnnnn
nnnnnnnnnnnnnnnnnnnnnnnnnnnnnnnnnnnnnnnnnnnnnnnnnnnnnnnnnnTG
CAGTTGCAGCAGTTGTTTTGGTCAGTTGGCTCACTGTTTGTACTAGTTGGTTGTCTATAC
GGTGTTCAGTTGCACAAGTTGCCTGCTCAGTTGGCTACATCACTTTTACTAGTTGGCTGT
TCATATGTTATACACTTTGTTCTAGTTGCTCTGCTTAGTTGGCTTGTGCtgtttccccct
ccgctgtgtgcaactagggactcttgtttgtgcaatttagcaccaatgcttgccagtttt
ccaatatagtctacccaatccaccagccttgttgtggctgtggtggttcatgtgttttct
cctgctttgtgcaactaggtgccccttgattgtgcaaattagtaccaatgcttgccaatt
ttcgaatttaatttttctcaatgtgcaagtctttgttgtggatgtggttgttttcatgtg
tttcccctcatgtgcaactagggacgcttatttttttcaaattagcactgaatggttgct
aatttttcaatatagtATGACCAAttgttttgctggattttttgctttgcaatttttgct
tgttccagtttgcACAAGTTATCTTACTGAGCTTGTTGCCTTTAGTTAACTATTTTCTGC
CTAGTTATTACTTGTCACAGTTGGCAAGTAATACCTAGGCAGAAAATAGTTAGTTGGCTT
ATATGCTATCCAGTTTGCATAAGGTTTACTGCCCAGTTGGCTGCATCATTGTAGTAGTTG
GTTGTCCACATGtttttttggttttttgcatttttgtttCCTGCTTATGTGTAGATGTGT
GTAGGTCAAAGCAACCTTCTATGATATCCCTAGTTTGTTTCCACATCTTCTAACTATGTT
TTCTTTTGTTGTATTTCGTCCCGCAGGGCAAAAATGGTCATAATAGGAGGAGATGCGGAT
GACAATGAAGAAGATGTAtttttttcactttttctgtgttttttagttgttttcaactta
tgcacgtatgctaatgtctttttttcatttttttctttttGGGTTGCTTAATCAGCGTTC
TGGTAGTCAGTCGCTTCGCCGGAGGTCGAAGCGTCCTGCTAATCGCCAGCCACGACCTGC
GCAGAGTGTTGAGCAGGGAGATGATGTTGAGGTAAGTGGCCTGCTGATGACACAAGCCCA
TTTTTCGGTTTTGTATGGGTCATATAACAtttttttattttttcccatgctcatgttttt
attttttCTTAGGATGCTGAGCAGTTCCGTGTTGTAAAGCGGCCTAGACGTGCAGCAGTT
GGAAAGGGAGTTGGGTCATCTTCTAGGGTAAGTAAATTTCTCGAATATAAGTGTTTCTCG
CTTTTTTAGATGCTGATGAAATTATGCAGCAGTTCTCACCACCATTTTTGTTTTTAGTTT
CTCAATAACAACCTTGTAGTTGACATCTCTGGTCATCTTTGATCTAAATACagttgacat
tagttggcattagttggcatcttgtagttgacaagttggcttctttatagttgacaTCAC
TGGTCATTTTTTCTGTGCAGGCAGCAGTTGCTGGAGGAGCTGTCGCATCTTCCGCAACAG
ATGCTGAGGTATGTGGtttttttGTGTTTATGAGCTATTGAACAGTTCCTTGCAAACCTT
TTTTCTAGTTGCTGTTATCTTGTTGCAATATCATTTCTTATTGTTCCACATCCGTTAGAA
CTTTTTGTAGTTGCCAGGTATCGTATATTTTCTTAGtttttttttGAAGGTTGCACACTG
GCAGTTTTTCAGTTGTCCTCATGATCTTTATTAGTTGCACAAATACATCATATTAGTTGG
CATGCTCCATTTTATGAATATATAGCTTTTTCCAATACTGATCCAAATGATGATTGTCAG
AtttttttcattcgtattttttctcttgtttttaatgtttccttaatgtttttATATTCT
CATCAACAGGCCAGCGGTGAAGGAGTTGAGGTGGTTGCAGGGGAAGATGTGGAGCGACCA
TCACAAGCGGGCAGGATAAGGGCATCACCAGCGTGGTTTGCAAATTTCAACGCCTCTCTA
ACCCCACCACAGAAGTCATAGCTAGTTTCGAGGTTGTTCGCGGGGCTATTGAACTTGTCA
GACACACTTCCAGCGGACCTCACTAAGTTCCTGGTGCAGTCCTACCAGCCACAGACCTCT
GAAATGGTTTTCCCAGGAAGGGGAAGGATCCGAGTCGAAGCTGACAGTGTTCAAAGGGTA
TTTGATCTTCCTAACAGGGGTCTAAAAGTCTGTTACAAAGTTTACAAGGATACAACTAGG
AGATTCAGCGAGACCTTCAACATAACTGGAACTTCTCATCCCCAGATCAGTACATGGACC
ACGATGATTAAGGATATGGGCGGAAGAACGGATGACACATTCTTTATGGCCTGGCTTGCG
GTTGCCTTTAGCACTTTCTTAGCACCAACCACGGCCTTGAAGCTCAGCCCAAAGTGCTAC
GGACTTGTGCTAGATCATGAAAACCTCAAGAACACAAACATCTGCCTTTTTTAGCAGAAC
ACATTAACGAAGCTTTTCGGAACATGGACTAGGAGAAGCAAACTGCCTGCTGCTGCTTGT
ATCACTTGATGGTTAGTAAAAACGACCACTTCCATCTGTTCTTGTTCTTTTTTGTGCAGT
TATAGTTTGCTGAAATACTCATAATAATAACTGAACTTGGCTTTTCTTTTTGTTGGGTCT
GGTGAAGATACTATACCTTGATGCGCTTGTCCATGACATCCCAATAAGCAACTGCGCGAT
ACGATCGAATGCATGGGATAGTACTCTAATTGCCAAGGTGATCAAGAAGGATACCATCTC
TCCTGGTGTGTTAGGCAAAATAAAAGTGAgttctctttgtttatttttcaacagtttctt
ctttttgtgttcttttgatgtctggtcacttttttttGGAAATTGCACAAAAACTGTCAT
TAGTTGGCACAACAATGCATGCAGTTGCACAGCTTGTAGCTTTAAGTTTGGCATCTGCAC
ACATGTTCATTTTAAATTGGCACACCATCTTTTTTAAGCTGCACAGTTTTACTAATCTTT
CTGCGCAGATGTGTGGCATCAGTTGGTAGAAACtttttttCAGGTGCCATGTGGGTTGCA
CATTTTTTGTGTCTTTGTTCAATTGCATATATGTATAGTCGAATTGTCTACCCCAGTATC
TTGTTGTAGTTGCACAGGTTATAAtttttggtttcgtacaacacacaaatctgttttgac
aaccttgttcttttctttttctctttttttACATCAGCTTAAAGAGGAGTATAGAGGCAC
GGAGCAGCCACCACTGTTTGGTGGAATTTTGCAAGCTGAAGCATTCGTGGCATCCAAGTT
ACCAATtgttgggcaacgtagtaatttcaaaaaaattcctacgcacacgcaagatcatgg
tgatggcatagcaacgagaggggagagtgttcgtccacgtaccctcgtagactgtaagag
gaagcgttatgacaacgcggttgatgtagtcgtacgtcttcacgatccgaccgatccaag
caccgaacgtatggcacctccgagttcagcacacgttcagctcgatgacgatccccgggc
tccgatccagcaaagcttcggggatgagttccgtcagcacgacggcgtggtgacgatgat
attctaccggcgtagggcttcgcctaaactccgcgacgatatgaccgaggtggaatatgg
tggaggggggcaccgcacacggctaaggaacgatccgtagatcaacttgtgttgttgtgg
ggtgcccccttgcccccgtatataaaggagggagggggagctgcggccggcccccttggg
gtgcgcctggaggagtcctactcccaccgggagtaggactcccccctcTTGCCTTGGTGG
AGAAGGAAAGGGGGGAGGGGaannnnnnnnnnnnnnnnnnnnnnnnnnnnnnnnnnnnnn
nnnnnnnnnnnnnnnnnnnnnnnnnnnnnnnnnnnnnnnnnnnnnnnnnnnnnnnnnnnn
nnnGTAGGTCTACAAAGAACTACTCACGCATCATCGCAGAGGCACCAATGGAAGTGGTGG
ACCCCTCTGTGACGGTGTCTAGATTGGATTAGGTGTTTCTGTACTCTACGGCGGATGGAA
TTGATTTTCATCGAATCTCCTAGTGTTTCTGGAATATTGGGGTATGAGCAAAGAGGCGGT
TCAGGGGCACCCTAGGTGAGCACAACCCAACTAGGCGCGCCCTGGTGGGTTCTGCTGCCC
TAGGAGCAcccccccAGGTGCTTTCCTGGCCCACGGGATGTCTTCTGCCCaaaaaaatca
tcaaaaaaTTTCGCTGCGTTTGGACTCCGTTTTGTATTGATTTCCTGCGATGTAAAAAAC
ATGCAGAAAATAGCAACTGGCACTGGGCACTATGTCAATAGGTTAGTACCaaaaaatgat
ataaaatgactataaaatgattgtaaaatatccaagaataataatataaCAGCATGAAAC
AATAAAAAATTATAGATACGTTGGAGGCGTATCAGCATCCTCAAGCTTAATTCCTGCTCG
TCCTTGAGTAGGTAAATGATaaaaaaaGAATTTTTGATGTGGAATGTTGCCTTACATGTT
CATCACATTTCTTTTCTTTATAGCATGGACATTGGACTTTTATATGATTCAAAGCGATAG
TCTAGTTTTGACATGAAGACTTTAATACTCAAGCATACCAACAAGCAACCATATCTTTCA
AAATATTAACACTAAAGCAAGTTATCCATAGCCCATTATGCTCAACTATTGATTCATTCA
TGAAACACACTCGAATATTTGCTACACCCAGTGCTCAAATATGGTCGcactagtagaaaa
agggtctgtagtcccggttcataagggcctttagtcccggctctcgaaccgggacaaaag
ggtcgttactaaagcctccccctttagtcccggttcttatacgaaccgggactaaaggcc
ctccacgtggccgctgcctggaggtccaactttagtcctggttggtaacatcaaccggta
ctaaaggaaattttatgattttcttttgaattttttttcaaatttctgaattattttaac
ctctaatctctaatcacccctcgtcactgctcaatttaacctctaatctctaattacccc
tcgtcattccaaatcatctaacttcccggacggtcacccatcctctcactactccagcaa
gagcatgcttaactttcgggttctattctccctcgtttccaagtctgcacttgttgtttt
cctgacaatagtaagatgtnnnnnnnnnnnnnnnnnnnnnnnnnnnnnnnnnnnnnnnnn
nnnnnnnnnnnnnnnnnnnnnnnnnnnnnnnnnnnnnnnnnnnnnnnnnnnnnnnnnnnn
cgaagcgaagagttaatcttcgacatagtcccattccgcagtggctatcacgccctgctc
ggacgaaccacatttgcaaaattcaatgcggtgccgcactaggcatatctcaagctcaag
atactaggacctcgtggagtcatcatggtaaatggaaacaccgaacgctctctccgaacg
gaggagcacacggcggccctggcagcggaagtacagagtagcctctcaaggcagttctcc
aatccaggcgccaaatgtccggataatgtcaagcgagcccgaagtaacttacaacaaatc
cggctggcacgttccgagcaagcatagcagtgcgaccccaatcgcagcccctgccaaacg
gcaatactggtaccatgcgtacataattacgccttaaagacaccttgggcataaggggag
gggcacaacgacggcacgcccagaatgcggctcaaccGCACCAGGGGGCTCCCTATTTCG
CCGTTTTCCTTTTTCACACACTTTCAGGACCCAACTATTCAGAAGTCCTGTCCGGCAATA
CTCTCGCCGAACCAACGATGCAATAGCCAGGGAGGAATCAAGCCACGTCAAAAGTCCAGG
TGGTCTCTATAATGAGTTTAATACCTGTTTTCTCTTACAATCCTGCAGCTTGCCCCTGAA
GGGGAATATGTCAAATACTCCCATCTCTTGCTTACCGCACTTTTTGTATCGTTCTGCTTT
CGCAGCAGCCCnnnnnnnnnnnnnnnnnnnnnnnnnnnnnnnnnnnnnnnnnnnnnnnnn
nnnnnnnnnnnnnnnnnnnnnnnnnnnnnnnnnnnnnnnnnnnnnnnnnnnnnnnnnnnn
nnnnnnnnnnnnnnnnnnnnnnnnnnnnnnnnnnnnnnnnnnnnnnnnnnnnnnnnnnnn
nnnnnnnnnnnnnnnnnnnnnnnnnnnnnnnnnnnnnnnnnnnnnnnnnnnnnnnnnnnn
nnnnnnnnnnnnnnnnnnnnnnnnnnnnnnnnnnnnnnnnnnnnnnnnnnnnnnnnnnnn
nnnnnnnnnnnnnnnnnnnnnnnnnnnnnnnnnnnnnnnnnnnnnnnnnnnnnnnnnnnn
nnnnnnnnnnnnnnnnnnnnnnnnnnnnnnnnnnnnnnnnnnnnnnnnnnnnnnnnnnnn
nnnnnnnnnnnnnnnnnnnnnnnnnnnnnnnnnnnnnnnnnnnnnnnnnnnnnnnnnnnn
nnnnnnnnnnnnnnnnnnnnnnnnnnnnnnnnTTGTGCTCTTCTGTTCAAAAGAGCATGG
AGGAATGCTTATTTCCGCCTCTTTGACAAGCTACATGACAATGTGTACGTGTTTGTTGTT
GTTACTTGGGGCATGATAACCAGTAAGACAACTACAAGTTAAGAACTGGCGTGCTAAACC
AAATAAGGCCGATCTGATGCTGTTGTCATTCTACTGTTGAACTGTATGAATAAATAAGAG
TGAGCAAGTATTTAGTAGCTTGTACAAGAATGTGTTTTGTTGAAGATTATAAGCTTGTAA
TATGTCTTAGAAGTAACGAATATTTTGTTAGGATCATGTACACCAATCTGATTGATAAAG
ATTCTGTTAGATCTCTCTCTCTTTCTTGATTCTCAAATATGTAATCCTACCAACCTTGTA
TTCTTGGCCTACATGGCTTTGCCCCTATATTAACATGAAAGCATGCCGAGGCAAAGGCAT
AAGCTTCCACAAAACATTATTTGATTGTTCATTCTGTGTGCTAACCTGTGAATCTCGCCA
CTCGAATTCCAGTCTAAAAGCCCCCCGGCAGAACATGTTCCTTTCACGCGATACTAAATT
CACATAGCCTTTTTTCTCAACCGAGTCAAGTCGTATCACACGTGTGGCTGCATCCTCCTT
TTCTAAAAAAGAGTCGTATCACACGTGTCAAATTTCCCTTTCAGTTTCATTGATGTTTTT
TGAAATATATGCACGTACTACGTACACAAGCAGGTAGACAGGCAGGTGGATGGATTAGCT
TCAGGCTAGCACATGAAGGTCCGTAGCTTGCACGAGGAAGCCATCACCGGAGTCCTCAAA
CTGAACAGAACAGGTAGAGGACGAGGAAGCCATCTCCGCCGCGGCCGTCGTATGACCTGC
CAACGGCATCCCCTGATCCAACCAAACAGACTTTATAAAGGACCCCACGTCAGACAAGCA
ACAAAAGATCGCCGAGACCTCCATCTTCGGGGTCCACAGCATCCAGAAACCCTAGCAGCC
ACCATTTTCCATCTCCATCACCACAACCATAGCACTCAGCTCGATTATACATACCTTGTA
ATCATCTATTGCAGTGGGCAACAACTGTAAGAAATTATTAATTGATCATTCCTCTTGATG
TGTTCTTCCATCATTTTTTCTTGCGATCTGATCGTCATATGTAAGTAATTCTATAAGGGC
ATGGGTTGAGACTCCAGATGGCAACGGGGATGAAACCCATCGGGTTTTGCCTTCCCAAAC
CCATCCCCACGAGAAAATCGTAAACCCGTCCCCGTCCCCATCACCATGCGCGGGGCTAGT
TTTTCACCCGTCCCCTAAACCCATCGGGTTTCGGGGAACCCACGGGGAACCCACGAGAAA
ATCAAAATATTTAAACAAACATAGTGGCAACAAAGAATAACATTTCAGCAGCAAAACAAG
CACATTTCAGCAGCATAGCTTGAGCAAATTTGAACAAAAAACAATGGTAGATGGTTCAAC
AGCGGTGCCCGTGTGGTGTGCAAGATGGGATCGAGGGAGCGGTGCCCGTGTGGTGTGCGA
GACCTAGCGAGGCTGGGGTGCGTCGAGTGGATTTGAGGTTGGGGGCTCGGACGCTGCAGA
CGTTTGGGCCGATGCGAGTCCAGGCTGCATGGCCCAATACCTTGTGTAGTATTTTCGCGG
GTAGGCCGGGTTTTGGGTTCGGGTATTGATGAAACGGGTGTGAACCCGCGAAACATGCTG
GGTTTTACATTTTACCCAACAGCAGGCCCACGGGGTTAGAAAATCGCCCATCCCCGTCCC
CTAATGGGGTAAAAACCCGCGGGGACGCGGGTTTCGGGGCCCCGTTGCCATCTTGAGTTG
AGACATAGCCCTACAACCCTATGTATTTTTTGGGGGAGGGGGCGATGGAAGTACTTTGAA
TTAACGGCTCGTATGTGTAACATAAAATTTCATTGTAGTTGTCTCTTGTCTCATCCGCAT
TGTTCATCCCTGTACGTAACCATGATCATGGAGAATGAGTCACCGAGAGGTTAAGGGAGG
GAGACCGTGAAGTGTTATTGAAAACTAGTGACAGAAAGTTTAGTACGGTAACACGGATCC
TATCTCTGTGGATATAAGAAGTGTAATCATTAAACGCCCAAATCTCTTGCCTGATTTTAA
TCTTAATTATCAAGGCAACCTTGTGTGATGGATAGGGCCTTTGATTGGACAACCGATTCT
TGATGCAGGAAGCACTTCGAGAAAGATGTAATTTGGACACATGCCCTTTGATATGGTGCA
AGCACATCTCGATGTATAACTTTCAGTGCACAAATTAATATCATAATGATCCAGTTCGCA
AATATATAGTTGTAAGATCAAGTCCTCATACCCATACCTAtttttttATTAGCAGTGTTT
TAGTTTCAACTTGATTAAGATCTGGTCAAAAGCTGGAGTTAGTACTCTTGCAAAAGTTTG
GTAGAATTGCAACCATGAATAAAATTTTAGCTCCTCGGCCCCGCATGATATTAGTCCAAA
GTGAGTGGTGGTTTGAGATTCGATATGGGACTCCTCTGAGTGTGGCCAAGTCAAAATTCA
TGTCACTGCGAGCATTGAAGACATATTCAATCATAACACAAATGACAAACTTGAAGCATC
TTCGCTATCTAGATTGTTCTTGTTCAGCTATATCTTCACTTCCTGAAGCCACTACAATGT
TGTATAACTTGCAAACACTGAAGCTCATTCAATGTACAAAACTTGAGAAATTACCAGAAG
GCATGAGATATATGACCAATCTCCGACACATTTTCCTCCTTGGGTGTCATCGTTTGGAGC
GCATGCCACAAGGTATTGGTCAGTTGAATTCTCTACCGACATTGACAAATTATGTCTGTG
ATAGTGATGCGGGTTGTGGAATTGATCAACTGAAATATTTGAATCTTAGTGGTGCTTTTT
ATTTGACTAAGTTGATAAAAGTGCATAGTGCAGAAAATGCTAAACCAAGCAATATGTCCG
CCAAGCATAATGTGAATCAATTGTCACTTGATTGGGAAAATGGACCTTCTTATAGCACAC
AAGATGGGTATGAGGTAGATGCCAATGCAGAAGGAATATTAGAGGCCCTTTGTCCTCATG
AACGAATTGAAGCTTTAATGTTATCTAATTATAGAGGTGCTAAATTATCATCATGGATGC
ACAACTCTACACCGTTAGAACAACTTAGTGAACTTCATCTGAGTAGCTGGAAGAACTGCA
AGGATCTCTCCCCATTATATAAATGTCCCTCCCTCGGGTACTTGAGTTTGAAAGGTTTTG
ATAATTTGACACGTATATGTGTTGGTGATGATGATACAGACAATGGGCAATCATGTATTT
CTCCACCACCTTTCTTTCCTAAATTGGAATGTATGAAGCTTTCCAACATGCCTAAGCTAG
AGAGATGGCACCTAGAGGTGCCTGGACAAGCAACGGTTGTATCACTCCCTCAGCTCAAGA
AGCTAGAAATTATTGAATGCCCAATGCTATGAAGCATGCCCAAGATGCTCCCTCTGCTTG
AAGATCTGCTGATAAAGTGGGCAAGCGCCATTCCCGTTTATCATTTGATTAATCTGTTTG
TGCAATCTAATCTTGAGTGCAAGGGCGCCATTTTAGTGAAACCTATAGTTGGTTGGCAGC
CTGAGGACCTTCATTTCTCGGGGCTTGGTGACTCATATGCGACACTGAATCTAAAAGGTT
TGAAGGACAATGTAGAGTGCTTTGAAGAGGAGCTGAAAAGAGTACCTTCCAAATTTATTA
AGAAATTGGATATAGTAGATTGCAAATTTCTTTTCTCAGCTGAACAATCTAAAAAACAGC
AGAATATATGGAACCATTTTGGTTTTGTTGATACAATCTGGATTAGAGGCAACAATAATA
CAGTACAATGGCCAATGGTAGAAATTGGAAACTTGAATCGTCTTCAAGATCTAAACTTGA
TTAGTTGTTCCAACTTAACTGGTTCACTTCCATCAACCATATCCGATGAAGAAAATGTCT
TGCTTCCTCAACTCCGGTTTCTTGACATTCTAAACTGCAAGAATTTGGTGGAGGTACCAA
AGTTGCCTGCTCTTAAAATATTGTGCATTTGTTCTTGTCCCAAGCTGGTGTCCATGCCAA
AAATTCTTGGGAATGTGAAAATTTTGACAGAGCTTACTCTGAGTGGGTGTAACGCGCTGG
TGGCATTTCCAGATGGAATGTATGGAGTCACTTCACTCAGGATGTTGAAGATGGTGTGGT
TCCCAAGGGTAGAGACACTACCGGAGGGACTCCTGCATCAGCTCCCTGCCCTCCAGGACA
TATGGATCATGGGCTGCCCCCATTTAGAGGGAATCTTCTCAAGAGGAGGCGCTTACCAGG
ATTTGGTTAAGGCTAAAGTAATTCGAGAGGCAAGACTTGGCGCCGAGCTTGAAATTCACA
TTAGCTCGCATTGATCTTTGATTGAGATGCCAGCCTCATGGGATTATCTATGTGTGGCGT
TCCAGAATTGATGTATTTGTTGAGTGCAACATACCTACCTATATTGGCATGGAAACCATA
GACACTCATTGATATATTTGTTGAGTACAACATACCTACCTTAGTTCCTCCACAAGTGTT
ATTAACATTGTTGATCTGGTATGCAAGCTGCAACGGTTAGGACTGAATTTCCAGCCACTC
GTAGATTGTATTTGCTTTTTCTCTTCTCTTAGCAGACTATGGCCGTAGCTTTATCTTTAT
GGGCTGAAAATTCTGTCAATGAACACTACTTGATCAGTCTTCGAGTAATCACTGTTACTG
TATAAAAGAATCTATTGACTGAGATGCTGAAATGCTCAGTTCTGTGCCACACAAAGTCAG
TGCAATATGCATTAGTTAACCTGTCAGATAAACTGCTTCATATTCTCTATGTGTTTTATA
CATATATGTATGCTACTTAAAATATCCTCTTCTGCTTGGTTACTGAAATACAACAACTAC
TACTTCAGTATTTTTCTGGAGAAAAGTGTTAAGGATTTTCATGTGGCAACCTCCGTGCTT
CTCATTATCAATGCACGTCGCAGTTCTAAGACTGCACGATACTACAATGAAGAttttttt
ttGCGGGTACTACAATGAAGATTATCTACACAGGAAGAAATGTAATTAGTTGCAACAGCA
CAAGAAGAAACAGCAAAGCAGCATCTGCCTTGAGTGTGTAGTGATCTTTGTTGATATCAA
TGAATTAAACATCAAGAAATTCGTAGAGGTTGATGTCATTCAGACTCTTGTTGTGTAAAC
GTTGTTGAGGAAGGGGGTTGGTGCCTGTCTTCCTTGTATGCATCTAATCTGCAGTAGGTC
GCAGTCGCCTCTGCAAATGTACAAGTCAACCAAGCATACAGAAAAGAGGTTGCCTAATTA
AAATAGCATTATCAAACTTACTCTGATTGAAATGTGTAGTATTACTATCTACTATTAGTG
ATGATGTATACATTGTATATCATATACTGAAATAGCTGGAGTATAGTGTTTGTTTGAAAA
GGTGCTCCTTGTTACCCTTTTCATCTGACAATAATAAATCTTCATGGACTGGAAGAATTA
TTAAGATTGTGGCGAGAAAGAGGAATaaaaaaaTCAAAATGGAATGCCCAAGATGGTCTT
TTTATGGAGTGGATATTGAGTTGATGCATAAAACAGAAGATGAGATTCTTATAAATAAAG
CATCTGCTAACCTGATTAAACAGGCTAAGACTGTGTCTTATTGGAAATGAAGAGTCCGAA
TGGTGGTGTTGGAATTCCCGAGCGAAAATTGTACAAACAAAGGTTGCAACAGAGAGTCCG
GACGCATGCAGTTTGACAAACATAGTACAGTACTTGCTTGGTCTGTTGTCCCTTGCAGAG
GTCTTTTCATGCGTTTGTAGAAAGAGGAAAAACAAAGACGCCCACAATTGCAGTTTTAGG
TACACGCAACGGCAGCTATATGCATTAAGCACTCCCCACATTGCAGATTTTCATAAGAAT
AAACTAGCGGTGTGACCCGCGCATTTGCGCGGCTAGATTTCCTAAATTGTTGTTATATTT
AAATTAGCATTTAGAAGCTGTTATAGGATGGCAGACTTGCAAACTTACACAATTATGTTA
AAAATGCATAATGCAGGAACTCGTTTATCAAAAATAATTGTAACCTAATGTGAACTTGTT
TTATCGTGCGTGATAAGTACTGTTTGCAACGTATTCCAAGCTATATTGGTCTGATCATGA
CAGACAACGTGAAGTCATATCAGTTTGGTCCGGTCATGACATTCCGAGCTATATTGGTGT
CTGTCTTCAATaaaaaaaTTAAGAAACAACCTAAGGAAAGATAATATCTAACACTTATGT
CTAGTATAGCCCCCTCATCACTATTACAGTTGCATCATGCAATATCACCACATGCTTCCA
CACATGCTAATGTAATCTTTCTCTAATTATGTCTTTTTCTTAGCTATCAAACATAATATA
AAATTATTTGTGTATTCAACAAAAATTGCCAAAATAACTTCATCTACTAAATTCTGGCAT
ATCTATATATTTTATAAATAGAGGTTGTGATGTTGTATTGCTTTAAAATAGTTTGCTAGt
ttttttCTATTTTAAACCTAGCATCAATACATATAGTCTTCTTGCACCGTTTTCGTATTT
TGTTTTAAGAATTGTATTTGCTGCATTCATCTAAATTGAAGACACGGTTTCACTAAAAGA
AAAAGGATAATGGGTGTATAGTTTATATCTTCACTCTTCAGCCCCCCACGAATAGAATTG
TTATTCATTTCTTTAGTTGTCTCAGGTAAATTTTCATTTTGTACCAGTTGGATGACCTTT
CTCTTGTCTCCAGTATATCCAGTATCGTTGAAGTTACTGGATGTTTTGATGGGTTAGCAT
TAGATGCACCTGAACCTCTCTGGTATCTGTATGGCTGGAGCAAAAGAAAACAATGTATGG
CTCGTGCATGTATACTCCTTTCTAGACTGAAAGATTTATGCATGATATTCTATTCCTGGG
AAGGTCACTTGTCTCCTTTGTAACACATAAGTGAGCCAGTCTGCACATATTTCCGTGGTC
CGGTTTGCACCTCCGTACTTCAGCTTTGTACGTGTCAATATTAGACTTGATTTTAGAATC
ATTGGAGTGTATATGTTTTAGCACTTGTGGTTGAACATGATGGCTTATTTGTCTCTTGTG
TTAATATTAAATAAACTTCAAATCTTAACCTCATTAAATTCGGTGAACATACACGGCCAT
ATTATGTTTGAAAGTGTTGTCCAAAATGCCTCTTTTTCTCGAACAAAAATTTATGAATAG
CTCTAACTGACCTATTAGAAGTACTTCATCGGATAAAATTAGCACGCCCCTAATAGGTGA
AACAGGAGATATTCAAATAATTGAAATTTTTTACCAATCCATCTCAATCAGTGCAAAGCA
ACAAAGAAAACaaaaaaaGTGTTTTCaaatttgaaaactaatggcactaacaaaaagttt
ataatttttctaaaactaaaagaaaaaagaattaaaaaataaagcaaaaaacaaaagaaa
ataaatnnnnnnnnnnnnnnnnnnnnnnnnnnnnnnnnnnnnnnnnnnnnnnnnnnnnnn
nnnnnnnnnnnnnnnnnnnnnnnnnnnnnnnnnnnnnnnnnnnnnnngttaatacaattc
tagcatgaataataaacattcatcatgatataaggaaataaataataactttattatttc
ctctagggaatatttccttcaTCAGCATCCCCAAGCTTAATTCCTACTCGTCCCCGAGTA
GGTAAATGaaaaaaaCAGAATTTTTCATGTGGAATGCTACCTACCATGTTCATCATGTAA
TTTCTATTTTGTGGTATTAATATTTAGATCCAAATGATTCAAAGAAATAGTTTATAATTT
TATATAAATACATCAATACTCAGGCATACCAACAAACAATCATGCATTTCAAAATAAAAA
TGCTAAAGAAAGTTATCCCTACAAAATCATATAGTCTTGTCATGCTCCATCTTCTTAACA
CAAAGTATTTATCATGCATAACCCTGATGACAAGCTGGGAAATTGGTTCATACTTTTTAA
CGCGCTTAACCTTTTTCAACCCCCACGCAATACATGAGCGAAGCCATGGATATAGCACAA
TCGGTGGAATAGAATGTGGTGGTAGAGATTAGTAAGGGGAAGAAAAAAGGAAGAAATTCT
CACATTGACGAGGCTAATCAACGGGCTATGGAGATGCCCATCAACTGATGTCAATGCAAG
GAGTAGGGATTTCCATGCAACGGATGCACTAAGAGCTATAAGTGTATGAAATCTCAAAAT
GAGAACTAAGTGGTTGTGCATCCAACTTGCTTGATCATGAAGACCTTGGGCATTTGAGGA
AGCCAATCATCAAAATATACAAGCCAAGTTCTATAATGAAAAATTCCCACTGACATATGG
AACCGAAAGCATAGGAGACTATCTATGTGAAAAACATGGTGTTGCTTTGAAGCACAAGTG
TGGAATAGGATAATAACATTGCCCCTTCTCCCCTTcccccccccccNNNNNNCCCCAttt
tttttcttttttggtgggccctttttggcctcttttttagggctctttttggcttctctt
ttttaTCTCCTCACTGGGACAAGGCTCTCATAATGAATAAGGATGATCATCAGACTTCTA
TTTACTTACAACTCAAATATATAACTCGATACTAGAACAAAATATGACTATATGAATGCC
TCCGGTAGTGTACCAGGATGTACAATGAGCCACAAATACTATGTCAGCTATATGATCATG
CAAAGCAATATGAGAATGATGATGTGTGTCATAAAAACAGAACGGTGGAAATTGCATGGC
AATATATCTCGGAATGACTATGGAAATACCATAATAGGTAGGTATGGTGACTGTTTTAAG
GAAGATATAAGGAGGCTTATGTGTGATAGAACATATCATATCACGGGGTTTGGATGCACC
GGGGAAGTTTGCACCAACTCTCGAGGTGAGAAAGGGCAATGTACGGTAACGAAGAGGCTA
GCAAATTACGGAAGGTGAGAGTGCATATAATCCATGGAATCACACTAGTCATAAAGAACT
AAAATACTTATAGCAAAAGTTTATTAGCCCTCGAAGCAAAGTACTACTATGCATGCCCTT
AGGTGGATAGATTGGTACTACTATGCATGCTCCAACTTCTTAGCATAACTAGAGACCATA
CGTGCATGCTTCGGGAATCACAAACCTTAACACCAATATTCTTACTAAACCACAATCATT
CACTAGTACnnnnnnnnnnnnnnnnnnnnnnnnnnnnnnnnnnnnnnnnnnnnnnnnnnn
nnnnnnnnnnnnnnnnnnnnnnnnnnnnnnnnnnnnnnnnnnnnnnnnnnCGGAGAAGTC
CCTTCTCCGCTGGTGGCCTTGGTCTCCGGCCCGGGCGTGCTGCGCTGCGTTGGTTCGCGC
GATGAGGGGAAAGAGAGAAAGGCGAAAtcttttctttctttcttctcttctctctctctc
tctctctctctctctctctTGTTTTTTATACTCCTACTAGTGAATGAATCAAGAGAGaaa
taaaataaaataaaaaatTGGGTTTTTTACTGGCCCAAGCAAGCAGACGCCATTGGTAGT
ACTAGTGGTGGACGCCAAGaaaaaaaaaaGTTAATGATTATCCACaaaatataataatcc
tattgaaagaattaaagaaaagaaatataaaaaaaTGGGAAGTAGTAGTAGTAGTGGGAT
CGAAAGGGACGGGTATGATGATTGAGGCCATCCTTTCTTGTCATCTGACGATGGTAGGTG
GGGCCAGGTACACCTGGGAGCCCACGCGTCAGCCCCGTTGAGTGCATCACCCGTCCGTAA
AGCTCGCATGTGCTGCTACTGCTAGTGGCCAagaggagaggagaggagaggaggCTCACG
GGAGGCCCACAAAAGTCGGGAGGTGGGCCCACGAGGACGATGCTCGGGCAGTGGGCCCAC
CCTGTCGGTCCTTCCTTCCTTCAAGAGCGAGAGGGCTCGTGCCCGCGTTCATCGGCTGGA
TTGGAACGCCGCCTCGCGTCCGCCCGCTTCATTATTTGTCTTTTTTATTAGGGCATCTCC
AGCATACTGCATACATTCCAACATATAATCATCCAACGCAGTCCTGTATCGATCCGTTaa
aaaaaCACGGAAGGATTTGCCGAAGTCCGGACCGCTTCCACGTCCGCTTCTAACCACCGT
GGCCAACGCAAAAAACAACCCACCCGCCACGCCCTTCCCGTGCTTTCCTTCCGATGCACA
CGCCGCTTACCGCACCGCATTCATGCTGGCGCAGAGCACGCAGCGGCCGGCATTGATGCC
ACGATGTGACTCAAGGGAGGAAGGCGGTACTGACCGACGCGACCTCTCGGGGGCCGCCGC
TTCAATGCGGACGCAGCTTCCCGAGGAACAAACTCCGGTCGCCACGCCGCATTGAAGCGG
CTGACCGGCCCTTCGCATGGCCTGGCCGCGGCTATGTAAGCCGCGCTCCGGCGTCAACCA
CATCGCAATCTATCCTCCTCCTCCTACTCCCATCTCCCTCCATAACTTCGGCGATGGGCA
AGTCCTGGGCGTCGGTGCCGGCAGGCAACGGTTCTAGGACATGCTCGGGCAGATCCTGGC
GACGTCACCCTCGAACTCCGGGGCCGCCGTCCTCGTCAGCGGGAGGCTCCTCGACGAAGG
CGGAGATCGCCATCTCCTACGGCTACGAGGAGAAGCAGCCGCCGCCGCAGCAGTGCGCGC
CACGCAGTGGCGGGTCAAGTGTAAGCTGCCACCGACGCAGAGTACAAGGAGCCAATGGGG
CGGATGCTCTATCGCTCTGTTCTCCACCTCAACGGCCCAACTCCGCCATCGGGATACTCC
TTCCCGTGAAGGCGGAGCCGACATCCCCGCCGCGCAACCGCGACGTCCAAATCGGACGAC
GCATGAAGGAAGAACGTCTCTCACCACCGCCAATGTGCGTCAAGGAGGAGCGGCTCTCTC
CGCCATAGCGCCTCATTCCCCTCCCCACTCTGCTGCCCTGCCGCCAACCAGTCAAAACCC
TAGTCCACCGCCCACCGCCGAAATGACGTGGAAGTGGACGCCCGGGAACCATGACCACGA
GGTCGGCTCCTCCTCTGGACGCTATCTCACGATACCCTTCACCTCGACGCCGCCCCGTGC
GCGACCGCATGTACGTTCCAGTGGCGACGTGCGAGAGGTACTAGGAGGTGGCCATCCCAG
TGCCCTTGTCGGACATGCACCTGCTGAATGGCTGACATTCGGACCCATAAAGGGTTCCCG
TGCCAGCCTAATCGCGCATTGGCTGCACTGGCGGGTGnnnnnnnnnnnnnnnnnnnnnnn
nnnnnnnnnnnnnnnnnnnnnnnnnnnnnnnnnnnnnnnnnnnnnnnnnnnnnnnnnnnn
nnnnnnnnnnnnnnnnnnTGAGCATCAATGCTTAACTTTTCTTGCCATCACTGAATAATC
AATCATATATGGTTGTGCACGTCAACCGATCTAGAGGGCAGGGATTGATCTACCTTTTGA
ATAAATATaaaaaaaGAAACCAACCCGGGTTAGACTAGCCTTGGCACtttttttATAGAA
GAAAACTCCATGAGCACCAAACGCTCAAGCCGAGTTGAACCCTGGTGGGCTGGCTGCGAA
CTCCCGCGCCTTACCAACTGAGCTACGCCCAGTTCTCTCCTTTTGAATAAATATCAAACC
AATAATTAACAAAATGCCTAGGATATGACCCAACCAGTCGCGCGCCACCGGCCTTCCGCA
TGAACAAATTGCTCGGTGTTGGCTTGTATTTTAGATCCTCCAACCGATCATAAATATAAA
ATGTTTTTGATAATTTTAATGTAGACCACATGCAGTCTGAAATGAGTGAACACCCACAAT
TGAAGCTGAGGTTCATGAGTGGAATGGCTTGGCTAAGATTTGAGGCGGATGCAATGACTA
ATCTCTTGAAGCTCACGCTCGTTTTTGATGCCATCCCCCAAATGGACCAACGGCTTGAAC
TTTTTTCAGAGTCTGAGCAGTGGAAACAATATCTACATGGTACTGCATTAATCAGCATCG
AGCATATGACAGACCTTAGAGAGGTCTGCGCAAAATTTGGGGCTGCAGCTGCTGATCTAG
AGTATGTCTCCAGTAATCATCCTATAATTGACGTGCAACTGGTGGATTCTGGTTCCCATG
GTGATAAAAGGTAGTGCCAGCGCTGAGCTACATGGTTGTTGTAAGTCTTCAATTCTTATA
CGTACTTAACTGTTCATGCTCTAGACTTTTTGGTTGTGTGCATCTAGCTATGCAGAGGCT
GGGCTTTCTTTCAATACAATTGTATCACCTCGATATATCTATTCAATGAAAAGTCCTTTA
TCGaaaaaaaCTGTTCATGCTCTGACGAAGCTATCAGTAAGGTCACCGGAGTCCACTTCC
TGCCCGTTGCATGTTCCAGGTATATATACTTTTCTAACAGAGACAAGTTGCCATCAGGAT
AAGGTGATAAATTACCCATCAATTTGTTGACTTTTGTCAGGAGCAGGAGCTGGTGGAGAG
GTTTCATGGGGCAATATCATTGGTGTGATAGGTCATGACCTCTTAATCCATTGCCTCCAC
CGCCTCTCCAGGTGGGAATATGGCGCCATCGCCTCCCTCAACCGTGATTTCAGTTCGGTG
GTTCGCAGCGGAGACATCTACCGCCTGCGTCGCAAGAATGGGGTCATAGAGCACTGGCTC
TACCTCTCCTGCAATAATAATCCCCACAAGTGGAAGGCTTGTGACCCGTCCACTGGGCGC
TGGATCCAAGTGCCCAAGATGCCACCGACTCAAAGCTCCTACTGGGATTCGCTTGCTGTA
GGAACCGAGCTGCTGGTGTTTGGGGGCTACGGAAGGGTTGCCTTGAGATATAGCATCCTT
ACCAATTCATGGACATGGCTGGCTGATGTGATGAACAACCCGCGGTACTGGTTTGGGTCA
GCAAGTGTCGGTGAAAAGGCGTATGTCGCGGGAGGCAAGGATTCTTCTTCTGGTAATGTA
TTAAGCTCTGCAGAGATGTATGACTCCGAGAAATATACTTGGACACCCCTTCCAAGCATG
AATAGGGCTAGGTACGGATGCTCTGGTGCGTTCATGGATGGCAAGTTCTATGTGATCGGT
GGTGTTAGCAGTAGGCACGAGGTATTGACATGCGGTGAGGAGTATGACTTGAACCGGCGG
TCATGGAGGGTCATCGACAACATGTCTCAGGGCCTCAACGAGACAATCATGGGGGCTCCT
CTGCTACTTGCAGTTGTAAACAGTGAGCTTTATGCTGCTGATTACAGAGAGAATAATGAT
TTGAAGCAGTATGATAAGCTGGACAACAAGTGGATCACTCTTGGAAAATTGCCTGTACGG
TCTAAGTACAAAGATGGCTGGGACATGGGTTTCCGAGAATGTGGTGACCGGCTGATTGTT
ATTGGGCCTCCAAACAATTCTACTGATGAAAAGGTGGTGGAGCTTCATTCATGGATCCCG
GATGAGGAACCGCCTGTATGCAATTTGGTTGCAACTCAGCAATTTACCAGTGAGGGGCCG
TTTTTGTACTGCGCTGTGATGGGTTGCTGAGTCAGTACACTGAAGAATGACTGGCTGCAT
GCATAATTACCATGGTATGATCTTTTCTATTATGAACAATACCTTGTATTTCCATGGTAT
ATTGTCTTTATCCAATTTGCCCCATGATATGCTTTTGTAGAGATTGTGTTATCCACTTCT
GAGTTGGTAATGATACTCTGCTTCAATATGAAATTTTATTGTTTATGTCATATGTTTTTT
CACTGTTTCGGTCTTAGATATGAACTCATGATGGTCATATTCGTGGGGTTTGTTTGCCTG
ACATCATGTTTCTGTTCATTTTTCCTTGCAGTGCTGCGATCTGGGAGGGCCTTCTCATGT
CTGAATTTCCTGGAAGCATCAACTACAAAAAGAGAAGACATCAATAAATTTCAGGTGGAA
CAGCCTGAACAAGCATCCGGACATTTTAGTTGCTAGAAGTTAATTTTTGTTGCAATTTGG
ATTCCAAAAAAGTTTGGATGCTTTCCACGGCATTCTGATGATCTTCATTTTCATCACCAA
CTTTAAATGTACTTTATCTGTACCGTAGCACGTTACCGTCGGTTACGTTTGAACATCAAG
TTGAGTCTCTAGCTTGCCCTTTTCTTTCTTCTGAACATTGTTCAAACTCTGAATAAGAAA
CAATTTGGAAAGCGCACATCTATTATAGCTTACTGACTCAGCTGAGTATGATTTAATATC
TTCTCGAAACGTTTGTGTGCATTTCATCTTACACGCACAGTTGCAATGTGTCACAAGACT
CACAGGCATGCAATGAACCTAGCGAGTCCGGAGTCCTGACAACAAATCGGTGGTGACACT
AGTATCCCAACTACTGTAAATAGTTCAAATTGCCTGCTATGTGCAGATATCCTGTAACTA
AGAGAGATGGGCGATGGAGAATCGACAATTTCGCAGGCTCTTCTGAGGATTGAATGGCCC
AGATTCATGATCCCTTATTTTGGCTCTTCCATCTCATGCGGTCATCCCTGCTATGTACAG
ATATCCTGTAGCTAAGAGAGATGGGCGATGGACTGTATCTTCACTAACATCTCCATCGTA
CAACTGAAGATCATGCCTGCGACATCCGCCGGAGAGTCCTTCTGAAGTCTGAATCCCTGT
CATATATTTCAATCATGTCTTCTGTATTGAGGAGAAAATAACCAAAGATATGGCAAGGTT
TTTCTGTACAGTTCAGATGCACCTGTCCTGATGTATTTCTTTCCTGCTGCATTTTGGTTG
CTATAAGAACGTTCGGATTAGGTATTTAGCTGTTTCCTTAGTATTGTTCGGCTTCTACAA
ACATCTCAGACAAGATCTGCCTCTGCCTGTATCCACTTTAGGCCTTTCTGTTCAGGCTAT
GTATAGCGCCATTGTCTATTTTGTGGTCTGTACTCGGTTAGCTGCATTTCTTGTGAGTTG
CGACACTTAACACATTGTGATGGTGTATATGATGATCATTAGTTTGAGGAGGCGACATCT
CTGTCTGTTCCCAAGTTGACCTGACGCCTGAAACCTTAAGCTACAGGAAAGTAATCAGAG
TTGAGAAAACAGAGCAAATGCAGAGGAAAGCCCTACAGCTCAAGAGACAGACATAATTCG
CAGCATCGCCATCAAGGGATCTCCGGCAGGCAAGCTTCACGACTTCACGGTCGTTGTGCG
CGaaaaaaaCATCGTGCTGCTGTATCATTCTGCTTCATGAAGACACTTAGGTAATTTTAG
ACACTCCATTACATATGATCTGAGTAATAAAGTAGCTAGAGTACTTGGTAAATTTACCAA
CTGGTAAGCCTATCTATGAAATCAATAAACTAATGGGCAGCATATACTGTGAGATGATTT
TAGTGCATTACTGCTTCCTGCCTATATAAGTGCATTAGGATTATTAGTGCGGTGAAGAAA
TGAAAAAACTGGGTTACTTCTCCACTGCCGCAAAGGCGCACAGCTAGTACAGGCCGTGCT
TCTCCGGGAGCAGAAAATCGGGAAGGTTTTGCATATATCTGGATCATATATACTCACTGA
CTGCAAATCTTTTACATACATTATTTTAGTCTTGAATGATTCATAATCTTGTTTAACCAC
ATCATACACTTGACCGAGGATTGGCTTTTACAAACTAGTACTCCCTCCATAAACTAATAT
AAAAGCGTTTAGATCACTAAAATAGTAATCTAAACACTCTTATATTAGTTCACAGAGGGA
GTACATGAGACAGACGGAGTATTATCTTAGTCTTGGATGCTTTAAAGTCCGAGCGACATG
ACTCGTTCAGCTGCCTGGTTTGGTCTATGTATCCATCGAATGTTTGGAAGCTAGTACAAC
ATTTCTGTGCCGTGTGAGACAGGCAACTCAGCCATCCTCAAATCAGTATGCATATGCCTC
CAACACGAATGACTTGACCACTTAGCTGGAGCTTTTCCATAACTGTCCTGACTACACTCC
ATCAAGCATGGCATGTTCTGCAGAATTCCGTGGCCACGGTTGTTCTCTTCTTTGACGTCT
ATTCTCCGTTAACATATCGACAGATGTGTGCTCGGCTATTTAATGAGCTGCCATCCGTAC
TCATAACCAGAACCAGAGCCAGAGCCAATTCCATCCGAGCTAGCTAGTCATGGAGATGGA
GCCACCACCCAAAATGCTTGCCACTCTCATCATCACCATACTATTGATGATCATGATGGA
CACCTCTGCCGCGCTTGCCTCGGATGCAGTGGTGCTTAGAGGACAAGCAAGAGCACTCCT
CGTCTGGAAAGATAGCCTCGACAACCAAAGCCAGCACGCCCTGCGGTCCTGGGGAAACAC
GTCAGCACCCTGCAATTGGCGAGGCATCACTTGCGGTAGCAGTGTGCACTGGCGTCGGCG
GCGGCCTGTGATCACTGGCATCTCTCTGCGCGACATGCAATTGGGAGGGACGCTGGAGTC
CCTCAACTTCTCGGCCTTGAGGACCCTGACGCGCCTCGACCTGTCAAGCAATCAGTTGGT
TGGTCATATCCCTTGTGAAATAGGACACATGAAACACTTAGTTGCATTAAAGTTGTCTAG
TAATAATCTTTCCAGTAAAATACCGAATAGCATAGGTGGTTTGACCAAACTCACTTCCTT
ATACCTTTACGGTAACCAACTTTATGGACAAATTCCACGAGAACTGGGTTACCTTCTAAA
CTTAGAGGACCTGCAACTTGGCACCAACACACTCTCAGGTTCCATTCCAAGAAATTTACG
TAATTTGACCAAGCTCGCCGTGTTAAGTCTCTGGGGCAACGAACTTTCTGGGCTAATTCC
ACAGGAATTAGATTACCTTGGGAGCTTGCAGTACCTGGATCTTAGTGAAAACATACTCTC
AAGTTCTatcccaaatagcctaggcaatttgacaaaactcactaccttgtacctttttca
aaaccaactttctggacagatccctcgagaactaggttaccttgagaacttaggagaggt
agtacttagagacaacacactaactggttccatcccaaatagcataagtaatttgaccaa
actcacagatttgaaccttttcagcaaccaactttctggacaaatccctcgagaactagg
ttaccttgagaagttacggtacttggagcttgagaataaccaactttctggacacatccc
tcaaggactagggtatttagtcaacttagactacttgtatcttagctacaacacactgac
aggttccatcccagaagacctaggcaatctcacacaactccgttacttgtaccttgacaa
taacaaactttccggccacattccccgagaattaggctattcagtcaacttagatgactt
gtcttttagaaataatgcactatcaggtcccatcccaagtagccttggcaatctgacaaa
actttataaattagactttgggcagaaccaactttcTGGGCAGATTTCATGTGGATAGGT
TGGTTGTTGAATATAAAGTACTTTTAGAGCTTAGTAACAACACACTTAACAGATTTCATC
ACAAACAGCCTAGACTATCTTGTAGTAGAATTATGTTGACAAGAAGTAGAAGGTGCACCA
TCCTCATCGACCCCTGCTGCTGCTTCTCTCCCGCACGGGACCAAACCCCTGCGCCAGCTC
CGCTGCCGTGGCACAAGCACCTCCTCACGGTGGCCGACTGCACCTGCTCCTCTCCTGCAC
TCGTCCTCCTCGCAGaaaaaaaGAAGGCCCACGCCCTCGCCGCTTGGTCACTTGACACCG
GCGCGCTCACCAGCGACTAGGCCACCGTCGCCACGGCGTCTGCGCCAGTGGCCCTCGCCG
CCTTCTTCGACTGCTGCACGACCCCTCTCGCCTGTGCCACCGATGTCGTTGACCTGCTCT
CATGCGAGGACGCGCGCCTGGGCCGTCCCCAAAGTGCCCGTCGGGTCCAAGGACAGGGCC
GACGTCGCCACCAACCTCAGGAGTGAGGAGGCTCCTACTAGGGTCCTCCAACCGCGCGGC
CACCGGCGTCCCTACAGCGGTCTTGTTCTCCAAGGTGCCCGCCGTGCACGGGGCCTTCCG
GGATTCGGCATGGGTACTGAAGCTCGGGAACCAAGGAGGAGACATTGATACTGATGACAC
TGGTGCAACCTCAGTACTGCTCCCTGCACTTGTCCTAAACTGGAGTCCCTATAGAGACTA
CAGGGTAAAGTGAAGAAAGCTACGGAGAGCAGTGAAGAGGAGGAGATTCCCTAACGTTCC
CAAGGTACTATGAATTAATGAACCATTTTGCACGGTCTGGTTACGTATGTTGAGTAGATT
TCAGAAGCATCTTGAACAAATAGCCACTCAATTTTGTAGGGCCTTTCTGTCGGAATGATT
GTCAGAAAGCTCTTTTTACCGGTGCAGGTAGCTACCGGCGAATCATCCACCGCTCACATG
CGCAGTGATTCGTGCTATAGGGAGCCCACAGACAATGTATAGATGTGTATAATAACAACC
CATCTCTTGTATCTTAATTAATAGTCAAATCAATGTCAGATGAAAGGGACCCATGTCAAC
AATAAAGTTGTACTTGACGCATCCATGGTCCGTTCTCTCTCCTCATTCTCACGTACGGAA
GATGCATCACATGCCAGAGTAATTCATGCCCTTTATTTTCTCTTTGGCAATTTCATTCAT
TCATATATTTTAAACTGCAACTTCATTTTTGAAACATTTTATATATTTGAACTCCTGATG
CCAAGACCTTCAGAACAAGATTAATCTTGAAAACATTCGAACATCTTTTAGTTTCAACGT
TTCAAATGAGTGAAACATGTTTTGTGGAATACATGAAATAAGTATTTGAGCGAACCCAAA
ATTATCATTTACAAATGAGAAAAATCTATTTTATGAAGCGAGTGAAATTAtttttttATT
TCATTTAAATGTCACTTATTTCAAGTTAAAATTTATATTTCAAACGTTTGAAACAAACTT
TTGAGTTGATTGAAATACATTTGAATATATTTCATAAATACAAAGTGGAAATTGTTTTTG
AGATATATTTTGTAATGAGTGAAATCAGTTTTACAAAATGAGTTATTTCAATTAACTGAA
ATAGGTCTTTTGAATTCAATGAAACCAATTTTATGAAATAGATTGTTCCAATGTGTGAAA
TTGATTATGTTCGTGGAGCTGCTTACTCCTGATTGTGAAACTGATATTTAGGAAACATAA
TTGCAAGTGAAATATGAAACTATAGAATTTAATTATGCATGCATTATTTTAAAGCGGTGA
AGTCTGTAATATAAAATGAGCGaatcagttttcgaaatgaatggaatcatgtttttaaaa
cggatgaaatatgtttttttaatgtgtgaaatctgtcttttcaaatgagtgaattcatat
tttttaaacgagtgaattgttattttGAATCAACTAAAAAAGATGAGTGAAATATGCATA
TGAAACAAATTTCATTGTgaaatatgtttaacttgtaatttagaaaaatgtgaaactagt
tatttTAAAACATGCGATTATTTCAATTTTTTATAAATGAACGATCTATTTTATGAAGCG
AGTGAAATTGTTTTTTATTTCATTTAAATGTCACTTATTTCAAGTTAAAATTTATATTTC
AAACGTTTGAAACTAACTTTTGAGTTGATTGAAATACATTTGAATATATTTCATAAATAC
AAAGTGGAATTAGTTTTTGAGATATATTTTGTAATGAGTGAAATCAGTTTTACGAAATGA
GTTATTTCAATTAACTGAAATAGGTCTTCTGAATTCAATGAAACCAATTTTAAGAAATAG
ATTGTTCCAATGTGTGAAATTGATTATGTTCGTGAAGCTGCTTACTCCTGATTGTGAAAC
TGATATTTAGGAAATATAATTGCAAGTGAAATATGAAACTATAGAATTTAAATATGCATG
CATTATTTTAAAGCGGTGAAAATCTGTAATATAaaatgagtgaatcagttttcgaaatga
atggaatcttgtttttaaaacggatgaaatatgtttatttaatgtgtgaaatatgtcttt
tcaaatgagtgaattcatattttttaaatcagtgaattgttattttGAATCAACTAAAAA
AGATGAGTGAAATATGCATATGAAACAAACTTCATTGTgaaatatgtttaacttgtaatt
tagaaaaatgtgaaactagttatttTAAAACATGCGATTATTTCAATTTTTTATAAATGA
ACGATCTATTTTATGAAGCGAGTGAAATTGTTTTTTATTTCATTTAAATGTCACTTATTT
CAAGTTAAAATTTATATTTCAAACGTTTGAAACTAACTTTTGAGTTGATTGAAATACATT
TGAATATATTTCATAAATACAAAGTGGAATTAGTTTTTGAGATATATTTTTCTTATTGCC
AAAATTTCATAAACTAGCAGGTATGGTAGCTAACCTGTAGCTAATCACTATTATCGTAAA
TTTTTCTTATTGCCAAAATTTTGGGTTTCGGCACTAACCTCTGTTCGGTGAACCGTACAA
CCCTTTTTTCTGAACTACCGATTTTGGATTCCACTCGATTTGGTGTGATAGCCTTGATGG
TTTTGGGTACCATTTCGTACAGACTAGCCAAGAAGTATGTCCAGTTGCAGTGCCTGCACT
TCCATAACCCTCCATTGAAGCAATAGAAAACCAATTTAACTAAAAAATTAAGAGAGGATT
GGTGCCCAAGTCTAATaaaaaaaGCAAACTGTCTTGTTCATAATTCAATGATAACTTATA
AGTAAAACCTTTCGTGTTAAGGGGCCTACGAGTCACTGTCATCATCTGCCATGAGAGGGT
ATACCTATCACGCTTTTAAATGGTAAGAAAAATATTAGTTTTGAGTGAGGCCTAGAATAG
ATGAGAGAGCGATCTATAAGTAACCCAATCAAAGCAAGAGTTGGCAGGCACGACGGGAGC
CAATTTGAGGTTTCATGGACGCAACTTAGAACCATGATCATTTGTGAGCTCCTGATGTCT
TAGGATGAATTTGGGTTTAAAAGCAATGGAAGGATCACACCGCCGTTTGAAGCACCGGCG
ATGGAGTATGTCATGTGGCTGCTCGGAACAAATGTCTCATGAGGTGTAGAGATTAAAGGA
ACATTTAAATAATCTTTGTTTCTAAATTTTGTATATAACATACTTTCTGTAACGATGTGT
TACTTGTTCACACTTTGTACATTTTAGAATCATCTATTTACTTACACGTAAACTATTATA
CTCTAGAAATCTCTATTAGCAAAAAACAACACTTATTTGCTACATTTATACTAATATATC
CTACAAATTTGTGTGGATATTTAACAGACATTGGATAAGGACATATAACACAGTATAACA
CATCAGATGTATAAATTAATTTGTACGTCAGTTTGATACTATTTGTCATATACTTGGCAA
ATCCATTGAATATTTTTCTCAAATATTCTAAACTATGTGAAAGTCAAAACACTTCTGCGA
AAAGTGTACAATCTTTAGTTCACCACAATGAAtttttttttGTATCTTAATATAAAGAGC
TTGATTACATTGTTCCTTTGCATGTCCTTATATGTAACAAATAACGTTCCAAATAGTATA
AATAATGCATTACTGTTCCCAACtaaaacaatgcattaataatcatttaaaaataataat
ttataaatacataaacacaaaatttatattGGCAAGATTAGTTTCGAGTAAGTAAAACAG
TTCAATATAAACTAGaaacaatattgcacttccctgtgcctggttaagtaatgttgcgct
cttttgcgcctgtttatggatatgttgtttgccggtaatttaggtgggcttagggaaaaa
ataaacaagattgcacttccctgtgcctggttaagtaatattgcgctgttttgcgcctgt
ttatagatatgttgtttgccggtaatttaggtgggcttagggaaaaaataaacaagCACC
AAACAACATGATGGTCCCGCGCACGATTCACCACATATACACTATGACTGGTAACCAACT
CCCATCACAACTAAATCAAAAATCAACAACCACACCGCTTAACCAAATAATCCCACCACA
CGACCTATTGGAAAAAATGATTGTATAGCCTCACACTAGTAAGGCCTGCAACAAAAGGCC
CACAACATATCCAACAGGCATTCACGGTCATCACGACAAGCTGTCACAGTTATGAAGGAA
GGGGAAGAAAGGTATAGAGAATCATACATAAAAATGTCCACCTATAAATTTCCATTATGA
TTTAGAAAAACTATTTGGTAAAGACAATCAGATATATTCACAATGAGTTGTGTCAATTTT
GTACTTAATAATATCTTATTTACAATAAAAAGAGATATGCATCATATaaaaaaaaaCTTA
ATGACTCTAATAAGACATGTCAATGAACCTAACATTGTTTTGGTAGAAGAGAAGCACTCC
TATTGTATATAAACATATCCATCTGTAACATCCAAATAAAATACCAAAATCTAGATGCAC
ACGGACATGTCCACATCGTACGCATCTATCCACATGTAtttttttATATATCTAATTTAA
TTGTTTGTAAATATATTAGTGGTCAATAAATAAATAAATAAAAGACTAGCCGTCCTCATG
TTAGGGCGATTGAGGTCGGCGATGAGCTATTCTTCCCGTATGTTGAGTCTAAAAGCGAAT
AGGACTTCCGGATCGGTACAGTTTTGCATCATGTTATTTATACATGAATTGGGACCCGAA
TTGCCCTATGGTTTTGCTCGTCTTTTGGATGAAGAGTGCTAGATCTCATATATCGATTTG
TCCGGTTTTACTGGGGCAGTATTCGACGTGAGAGACTTGAATTGGGTGGACTATAGGTCC
GATCTGAAAGTCACCTAGGTGACTCGAGTTGCTCCACACATGTGTAAGGTGTTGTGCCCA
CTTTCCTGGGCTATGTAGTAGCTTGGATGCGTGTCCATTGCCAGAGGCGGATTCATATTT
GATGTTCTTGCTGGCATAGGCATCCCTGGTTAATGCTAAGGCAGCCTGCACAAGACGGGG
GGTGGGTGGAAGAATTCTTTTGGCTCCGACCCAATCTGAAGTTGACACCAACTGTAGTTC
CTTCATGGGTCGACCTAATGTCGGTCCGAGGTTTTGGCCTGGTGTGAAACATGATGTTTG
GCTCTCAGGTTGAGCCATCGAATTCCAGCTCTAGGCCTGATCCGGCGATACATAGCTTTC
GTTCCAAGCTTGATTAAACATCGGTGTTTGGACCCGAGTGATCTTCTGCCTCTCAATCTG
GTTTAACATTCTGATGTGGGGGTAAGTTCCGATACGTCGGGTCTAACACCTCGACGGCAA
GTTGGAGTTTCGCTCGATCTTAGTTGGTTGGTCGAATTGCCGAGTGGTCGTTCCAGCGTT
GGGACGGCGCTAGTGCAACCCTGATCACCACTGTTGGGCGTCATTGCATAGCTGGGACTA
CCTAGAGGGACCTGCATGGGCGACCAAtgtttgagtcaaatccagcagatctcggctaag
gggtcaaataggtagcattggtgcgatggtaacaagagaagtaggggttacccaacttct
ggctctcccgaagagataatacccaatgccatgtatgattgatttcgagggagtgcacgg
tacatgttgatctaccgagatAGATGTGTGTATGAATGTGTTGTTCGTCTCATCTACAAG
CCCTACCCCTTTTTTATATAGAAACCACGGGGTCTAGAAATTATACATAGGCAAGTCATC
TCCGAGACAACCGTCGTGCAAATGAACCCTTAAGTCTTGGAGTATGCGCCAAGTCTTTGG
GTATATCTCTTCCTTGACACCATGTGTCGACGAATGTGGCCCACCACTAAGTCTTCATGG
GTGTCATCGGCCAGGCCCTACTGGACAGTGGGCAATGTGGTATGCACCCCCTAGTCCAGA
ACACAATCACGAGGCCATCAAGGAGGCACGAAATGTGTGGCAACAGTTTTGTGCAAGAGA
GGGTTCTGGGTTTGGTGTACGTGGCGGTCAGGAGCGGATGTGGCGGCGGTCTTAATGCCT
TCAAACCACCCCCGGTTTGCATCTAATTTACGGGAAAACAGACAAGCGGACACGTCGGTG
GACAATTAGGGGTTTACATTCTATGACAAACTACGTTTGATCGATCTGGTGAGCGCAACA
CCATTTGAGCAGATTTTGGCGACTTTATTATCTCAAAATGTAGCATCAAATGGATACAAA
ACATTATGAGTAACACTCGGCCGCTGCATAATTAGGATGCAcaaaatcaaatccaaaagt
ctgacaaaaagtatgaaataaaaactgacaaatTGGTAATAGCAGATTCCTGTAGACCGA
AACTATGCCTATATCGAAGGGGGTGGTGGATCAATCCGTAGGTTATGCTGCCACCCATGT
TGGGAAAAAACCCTCCATAGACATCTACTCCAAACATGTACGCACCACCTTGAACAACAT
TTGGTACTCCGGTCTTTGTAGTATAGACAATGTATGTAGTAAGTGCGTACACCCGAAAAT
AACATGTAGAGCAGAAGCATTTTTGTCATTAAAAAGCAAATCATTTCTACATATCCAAAG
CGGCAGAATTTAGGTATACACTTCGACCCTTTTTAGCGTTTTGAAATTATTTGGAATACC
ATCCAACCAATGACCAAAAATATTGACAATACTTGTGGGCGGATACAAATTTGATGCTAT
TTGAATGACCGTCCATCTAGAACATGCAAACTTGCATTAGAAAAAGAGGTGTTTGATTGT
CTCATTATGAGTACAAAACAACACTTCTTACTCCCTGGCAAGTTATGCCGTGCGAGGTTG
TCTTTGGTTAACACAACCATTTGAGGTCCCTCTCCAATGAATTCTCGATGGCAGGAAACC
ACTCGGGTAGGGGGAACTCATCATCTTCATCATCGTCGGCCTCGACATGGACTATCAGCC
GATCATCTCGGTGCTGGATGTCCGCACCGAACCCATCACCGTCAACGGCCTCTTCTCCCT
GGTTGCAATTTTTGATCAGCGGGTTGAGATGTTCTATGGGGACGGCGCTGGGGGTTTCAA
ACCCTCAGCTAACATCGCCTCCTGTGGTCGTCAGGGCGGCGATCAAGGCAACTCCCACAA
CAAGAAGGGCGGTCGCAGCGGCGTCGGCTACGGCGCTGCAAATAGCTCTGGCAGTGGCGG
CGGCGGCTATCATCCTGGTGGCCCTGGTGGCGGCTACCAACCGAACAACGGAGGCAGCTA
CAACAATGGCAGCAACGGCGGTGGATATCACCGGGGAGGTGGTGGTGGCGGCCACTTCCA
GGAAGGTGGCTGCGGTGGACCTTACCATCCCAATCACGCAGGCGACAACAACAATAGGCG
ccccccccTAACAGGGGCCGAACCTTCCAAGGATATGAAGATTATGAAGGCAGCTGCCAA
ATATATaaaaaaaCTAATCACCTtgctcgtgattgtgattggcgttatgtagaaaataat
cagcccaagaaagttgccgctgccgccgatgcatcctatggtgtcgataccaactagtat
atggacacaggagcaacaaattacatcacaggagaattggagaaactaatgctgcatgaa
aagtatcgtggtcaagatcaagtctacactgcagcaaacggtgcaggtatggagattagt
catattgctcaagcagttatcaaaaccccacataaacaccttgagatcaatgaaatccta
catgttctcaatgcttccaaaactttgttgtctatccatcgcattgcccttgacaataat
gtttttctagaatttcaccctttcttctttttgatcaaggatcaggtcacgaagagggtt
ctccataggggtgtctgtgtgcaagggctctatgcgttacttcccaagtattgccagttc
aataaacaagtctatggtgccatcaagctttctactgaaaggtggcacagtcatttaggt
catccatcttttgctacttttcatcaaattcttagtagaaataaactcccagttgttggt
tagaaaagtcagaaactatttgtgattcatgcaaaagagcaaaaactcatcaattgacat
accatgtttcactagcgtgtcaaccaagcctttgcaacttaactttcctgatgtttgggg
tccaacacccacctctgttggtagacatacttactatgtgagctttgttgatgattatag
caagtacacttggatctatctccttaaaaaacgttccgacgtgtaccatgtctttcataa
cttccattgtggaacgtaaattcgatagaaaaatcattgccatgcaatcggactggggtg
gtgaatatgaaaaaatgaattctttttttcaaaggattggtatttctcaccatatttcat
gcccacatgcccatcagcaaaacggttccgccgaacataagcaccaccatattgttgaag
taggcctagctctcctagctttgtcctccatgacactaaaattttgggataaagcatttc
tcatggttgtgaatctcatcaacatgtggccaagttgtgtcatctctaatgaaactccca
ctaaacgcctcctgcatgtcacaccagattacaccactcttcgtgtttttggttgcgcct
gttgacccaaccttcgtccctataacactcacaggctcatgtttcgttccaaggagtgtg
tttttattgggtatagtgctcaacacaagggtgttaaatgccttgatgttgcaaccggtc
atgtctatatttctcgtgatgttgtgtttgatgaaacacacttcccatttgacaagcttc
atcccaatgccggtgctcttcttcgacaagaaatccttcttcttccatcgagtcttcGTG
TGGGTAATGATAATTGTGATGATCACGTTTTGGCTAACTCTCCTAGTCCCTTGCCTGAGT
TTGATACaaaaaaaaaTTACAGTTCAGATGGTGCTGAAATCAACACTATAGATAATGCAA
CATTAGACACAGGAGATCTGCTGCAATCTCTTTCGGTATCCATGCGCCCTGACCGCGGCA
CACCCGACAGAATCTGCCTCGGGATCCCCCCACGCCAGGAGGATCGCTTCGAACCCTCTG
CGTCCTCTCCGCGCCAACCCACCCCAGCCACGTGGTCACGCGCTGCTGATGTCTGCTAGA
ACTACGTCGGCATTTCCTCAAAGAGGGAGGGATGATGCAGTATAGCGACGTTAGGTAATT
CCCTCAGTTATGATACCAAGGTTATCGAACTAGTAGGAGAACCTCTCACACCATGTAAAC
AACACCTGCACACAAATAACAAATTCTCGCAACCCACGTGTTAAAGGGGTTGTGAATCCC
TTTCGGGTACGACGCCTCTAGATAGGCAAATAACGTGAGGTAAAAGTGGTAGATAGGATA
AATAGATAGCGGAACAAATAAATTGCAGCAAGGTATTTTGGTATTTTTGATTTCATAGAT
CTgaaaataaatgcaaaggaaaatagatcgcaaaggcaaatatgatgaaaagAGACCCGG
GGGCCGTAGGTTTCACTAGTGGnnnnnnnnnnnnnnnnnnnnnnnnnnnnnnnnnnnnnn
nnnnnnnnnnnnnnnnnnnnnnnnnnnnnnnnnnnnnnnnnnnnnnnnnnnnnnnnnnnn
nnnTGGTGTCGCGGTGCCCGGCACCTTTGTATCTTGCCTTGGGTGTGTGTCGTGTGCGGT
GGTGACGTGAGTTTGTATCATGGTCTTTGTGGTTTGGTGCTTTATGTATAAAGCGCGACG
AAAGCCTTTTTCGGTAAAACAGTCCAGATGATAATCAACGTGACAATTGAAAAACCGTGG
TAGCAGTAGGAAACATGTTTTTGAAGACAACATTTCTAGCTATCCGTACTCCAAACTAAA
TCAGCAACTATGGCAGCCATCAGATTTCTAACATCTCTAGTAAATTTTAGAAACCAACCA
CACAGATCATTAAAAGATTGATTGGATTGGATTGGTGTGTGATTGTCAACCAAGCAGCAC
TGGATTTCTTGCTCCGGCTCCAGCTTGGTGTACGTGGTGTTCACCATCGATCAAGCTGGC
TGGCTGGTTTAATTGTGTTGATTTGCAATAAGGGTTATTTGTGCCCAACCGTCCAACCTA
GCGTGCTCtgtgtgtgtgtatgtgtgtgtgtgcgcgcgcgcgcgcgtgtgcgATTGATGA
GCCATATATAAATTGAGCTTGATTTGAAGAAGAAATGTTATACTGTCATGAGTTTGTGTT
AATTATATGGCAGCTGCGGTTTGAGTGGATATATTATTATCTTGTGGTGTTGCCATCTAC
AATGTACATATATTGATATACCTGCATGCTGACATCCTGTCAATTTGATCAGTAACCTGT
TTTCTACTAGGTTTGAATTCAGATGATTTCTAGTTTTTAAATAAACAAACTGATTTTTGT
GAGTTGATATACACATTTTTGCCATCGCCATCTCTCACCTGTTCTCGTGTCCTTCTCGCA
CCCCTCGTGTCGCCTCCCCCCGGGCGACGCCAGGGGCCCCAAGCCTAGCGCCGCCAGCAC
CTCTCCCTCCACnnnnnnnnnnnnnnnnnnnnnnnnnnnnnnnnnnnnnnnnnnnnnnnn
nnnnnnnnnnnnnnnnnnnnnnnnnnnnnnnnnnnnnnnnnnnnnnnnnnnnnnnnnnnn
nnnnnnnnnnnnnnnnnnnnnnnnnnnnnnnnnnnnnnnnnnnnnnnnnnnnnnnnnnnn
nnnnnnnnnnnnnnnnnnnnnnnnnnnnnnnnnnnnnnnnnnnnnnnnnnnnnnnnnnnn
nnnnnnnnnnnnnnnnnnnnnCGTGATGGTGACGACGGCTACTGCGGATCCAACGCCCCG
TTTGGATCCGTCGCGGGGAGGCTTTTCGCCGACAGGCGGCGCGTGGAGGGACCGGTGAGG
AGATGCCGGATCTCCGCTGGAGTACCGACGGCAACATACGTCTTCGTGGCGAGGTTCTGC
TCGGTTCCAGCCAGCCACGAGATCGGGAAGACGTGGCTTCCGGTGAAAATCGCGCCAGAC
TACGGTCTTGGCGGACGATGGCGGCGTCTCAGACGCCGTTTCCTTCTGGAGGCATCGTCG
TTGCAGGTCTCATCAACCTGATCGGGAAGTTCCGGGGGAAACCCTAGATCTGGGTCTACC
nnnnnnnnnnnnnnnnnnnnnnnnnnnnnnnnnnnnnnnnnnnnnnnnnnnnnnnnnnnn
nnnnnnnnnnnnnnnnnnnnnnnnnnnnnnnnnnnnnnnnnaTTGTCATGTAGCTTGTCA
AAGAGGCGGAAATAAGCATTCCTCCATGCTCTTTTGAACAGAAGAGCACAAAAGACAATC
CAGAGTCCCGCCACAAAGCCCGCCGTCAGCCCAAAGTAGAAGAACACCACTGGATCATAA
CCATTTTCTCTTCTCTGCTGATCACCATGCTCTAAAGCATTGTTGCCTGGGCAATTCTTT
TTAAGAGGAGGCCCACAAAGACCATTATCGCCGCTGTACATGGACGGGTTCTCGGCGTAG
AGGGTGTCAAGTTGACGTCCTGTCGGAATTCTTCCTACAAGATTGTTGTATGACAAGTCC
AAGGAGCTTAGATACGTCAAATCTGACAAGCTTGTTGGGATTTCACCGAAAAGGTTGTTC
CTTGATAAGTCGAGTGATTCTAGTGATTTCATAGCCCCAATGTTCCTAGGAATTTTTCCA
CTCAGGTGATTCCATGATAAATTCAAAGTAAACAATCCATTAAGAGAAGTCATCTAATCT
GAAATTCCACCCGTTAAGTGGTTGAGTGAAATGTCAGTGCCGAACATGTCGTAAACTGTA
TATATGTCATACTTCAGATTTTGCCGCTTCATCACCACAGACAAAAGGTCCTTGTTCATG
TCCTCTTGAACATACAAGTTAGTCCCACCACGTTGTGGATGTTTGGTGTCATTGCTATTA
ATTTTGACAATGACGATGGAATTGATCCTGAGATATTGTTGCTTGCTAAACTAAAGTACT
GAAGTAGTATAAGATTTGTGATGTTGGCTGGAATATCCCCATAAAACATGTTATGGTTTA
GCAGCAGAAATCTCAAGTTCAGTAATACACGGAGAGGAATTTGTTGGACGAGCATTGTGG
CAGTTTCCTTAAAAACTCTGTTATGTTCCCAAACGCGAGACTTCCATCAAGCCGTAGGAG
CTCTAAATCACAGAGATTTTTCAAGTCCACCATCATTGTAGCTGAATTGCCATTATAGGC
AAAGGATAGGAATTGGAGGGATGTAATACCTCCTAGGGCGTCAGGGAATGGACCATAGAG
ATAGGTTTCATCAAGGTCTAAATGTGTGATGCCTGTTATGTTCCAAAACCAACTCGTATC
GATTTGATGGCCAAGATAGTTTCTGTGGAGGACGAGCTGCTCAAGTTTTGTGAGGTTTAG
GTGTGTGAGCGGCTGGTTGGCGTTTGGAAGTGAGCAGTTACGAAGAATGAGGTCCTTGAG
AGTTGGGATTGTGTTGGCCACAGGGAACACGTTGGGGGTGCCGAGATTTATGCCACTCAT
GTCAAGATATTCCAGGAAATGCAGATGAGTTAACCATGAGACATCTGCTGTGTGTATATT
TTGCATATAACTGAGGTCAAGGTGTCGCAAGTTTGAAAGATTGCCTAGCTGAGGCGGCAG
TGTACCGGAAAAGAGCGTGCTGGTGAGATCGAGATACTCCAACTTCGAAAGTTTGCCTAG
CTGAGGCGGCAGTGTACCGGAAAAGAGCGTGTTGGAGAGATCGAGACGTGTCAAGTTTTT
GTAAGAAAACAGGAACTGAGCACGACCATGCAGGGATGTCCAACTGAGATCGATATACTC
AAAATTTGAAAGGTTGGAAAGCCGAGCAGGAACTCTACCAGAGTATGGCGTGAGGGAGAG
ATCGAGATGTCTCAAGTTTTTGTAAGAAAACAAGAACTTGTGGAAAGTggtggaagcgtt
cctactgtccatacagggagagccgcgtgatatatattgatatggagcgagaggcgtctc
gtggcgttacaggatgcgatcgtggactaacgatcgagagatacaatcgggagaagagat
agaaagataagaggaagttAAAACAAACTCTATCTCTAACTACCTAAGATAAACATGACA
TATAGCCAACGTGACACCATCGTGACATGATGTTTAACACTCCCCCATAATCAAAACCGA
ACTAGGTTGAGATTACGCCGAAAAActtcaaagcttctggttggtagcgcctttgtaaac
ccatctgcaatttgatccttggatgaaatgaatcgatatctaattctttgttagcaactc
gttccctgacaaaatgaaaatctatctcgatgtgtttggtcctggcatggaaaactgggt
tagcagacagataagttgcaccaaggttatcgcaccaaagacaaggtgttggggttttca
gtattcccaactcctttagtattgcttggatccaaatgacttcagctatggcatttgcca
aggctttgcattctgcttcagtgctcgatctagaaacagtggcttgtttctttgcacacc
aagagactaggtttgggccatgaaagatggcaaatccccctgtggaccttctatcatcca
agcagccagcccaatccgcatcagagaaggcactaatgcccatggaggatgatctgttga
tggaaagacccatactgacagtgttcttgacataccgtaagatgcgttttgctgctgtcc
agtgagctgtggtaggtgcatgcaagaactggcagagcttgttgactgcaaatgagatgt
caggacgagtaagtgttaagtattgaagtgcaccaactatacttctgtaactagtgctgt
catcctgattcaggagtgtcccctctgtgagagacaaggtttctgaacttgacagggggg
tcggtgacggcttgcaatcctgcatgccaactctgctcaacaagtcagtgacatattttc
cttgagaaagatgaatgccatgatcagttttcttaacttcaatgcctagaaaatagtgca
agtccccaaatctttgagagcaaattctgatctaagatcactgagcaaggctgtaattgc
ttcattggacgagctagtcacaattatatcatcaacatatataagaacaaagatggcagt
ttgaaacttgttgtaaataagcagagaagtgtcagactttgatggaacaaacccaagtgc
ttgcaacttcatactcaacctagaataccaagctctgggggcttgcttgagtccatacag
ggccttgtcaagcttacaaacatggaagggtgcattgggatctgtaaacccaggaggttg
tttcatatacacctcttcttccagaacaccatgaagaaacgcgttatgtacgtctagctg
gcgaagactccatcccctggaaacagcaagagagagcacaagacgaatagttgctgcttt
gacaactggactgaacgtgtcctcataatcaataccataccgttgcttgaaaccctttgc
aactaagcgagctttgtagcgatcaatagtgccatcagattttcttttaactcgatagac
ccatttgcaatcaatgagatttataccttgtcgatgaggaactaaatgnnnnnnnnnnnn
nnnnnnnnnnnnnnnnnnnnnnnnnnnnnnnnnnnnnnnnnnnnnnnnnnnnnnnnnnnn
nnnnnnnnnnnnnnnnnnnnnnnnnnnnnCTCTTGGAAAATTGCCGGTACAGTCTAAGAA
GAAAGATGGCTGGGACATGGGTTTCCGAGCGTGTGGTGACAGGGTGATTGTTATTGGGCC
TCCAATCAATTCTACTGGTGAAAAGGTGGTTGAGCTTCATTCATGGACCCCAGATGGGCA
ACCGCCCGTGTGGAATTTGCTTGCCACACGGCCAGAAGGAGACTACCTGATTTTGTGCGC
AGTGATGAGTTGCTGAGTCCACAGAATTAATACTGAATGCAATGGGTATTGACGAATGAA
TGAAGATACTGGTGTTCTCCTGGCTAATCCTTTAATTATCTTTCTATAATAAATAAGGTG
CGTACCTCATATTCACTTGTAGTCTGTTTTTCTTTATCCCGTTTGGTCCATGCACCATAT
GCTTTTCTTCAGTTGTGTTATCAGCTTCTGAATGGCAATGATATGCTGTTTTGTTGGTCG
TGAAGTTTTTCTGTTTACAATGTGCTAAGGGATTAACCTTGATACCTTGTAttgtttttg
tttttgtttttgttCTAAACTTGTGATTGTCAATTTGTTGGTTTACTTGACTGACGTTGT
GCTTCTGTTCATATTTCCATGCAGTGGCTGCTGGAACGTCTGCCTGTGCCTCATTCTGAT
CAAGTCCGCCGGAGTCCTGTGAGCACTGATGCTACAACAAGAGAAGACATGTATGAGTTT
GGAGAAAGTGCCAATTTGTTTTTTGAGTTGCTAGCTGTGATTTCCTGTCTGAATTTGGAT
TCCAGAAATGTTACTATCAGTCACGATGACCCAACTTTATCTGTACCATCGCATGTTACT
GTCAGTTATTTTCGAACATCAAATTCAGTCTCTAGCTTGCCTTCTTTTTTGTTCAAGATG
TTTCAAACTCTGAACAAACAAAATTATTTGGAAAGAAGCACATGTGTATCAATGCCAATA
GACTCGGATGAATTTTTAAGATCGAGTCAAGTGGAGTGGTCACGGCTTGATCTGTAAGTG
TTGGGCCTGTAACTAGCTAGGGTTCCTGATGCCTTCGATTCGGTGCCATATGGCAAATAT
CGAGTATCTACTATCACAGTATACCTTGTATTCATTCTCCTTGCCAAAAGAAAGAGAGGA
TAGATAGCAGCCGCCATTAGCATGAGGAGGTAAAGTCGACCAGATTCCTGAAACCTGAAG
CTAGAAGCAAGTATTCAGAGTTGAGAAAAACAGAGCAAAAGCAGGGGAAAGCACAATTGC
AGCCTGCATCTAATATGTCTCAGTTCTGATCGTCACTAGGTGCTTCACGGCTCACTGATA
ATTAGAGGCTAGAGCATTGAGTTTGCAATCCAGGCCCTTGGCTCAGAAGAAAGACAAAAT
TAACAGCATTATCATCAAGCGATATCCTGTAGGTAATAACAAATTCCAACAGTCTTAAGT
TCGTCCAATGCTATCTTTTTGATGTAGCTAGTAGAACTGAGGTCAAGCGATATCATGTAG
GTAATTCGAGGCTAATTGGTTTGATGCCAACATTTGGCATTGCCACTACTTGGCAAGCCA
ACAATTGGCAATTTTAAAAGTTACCAAAAATTGGCAAGTAGAATTGGTAACCAACCAAAC
ACTAGCCAATATTTGGCATTGGCAAATGTTGGCATGCCAACTTTTGGCATCAAACCAATC
ATGTTCTTCGCCTGCCTATGCTCTGTTTTTTGAACTCTGAATATTTGGCTGTAGCTTCAG
TCGTCGGGTCGACTTGGGGCCTGACAATCTTCCTCCTTCCGACAACGCGACGCACGGAGA
TGCTGCCAGAATCCTCACGCTAATGGCGGCTGCTATCTATCCTCTATTTCTTTTTGTTAG
CAAGGCGAATACAAACTAGTCTGTGATATTTAGATACGCCGACGAATCGACGGCATCAGG
AACCCTAGCTATGTACAGGCCCAACACTTACAGACCAAACAGCGACGACTCCTCTCCAGC
CCTGCTACAGGATGGTTAAATCACTTGCCACCACCAAGTTCAAATCTTGTTCTCTTTCCT
GTTGAAGATTGTTTGGATTCTGAAGAACAAATAGTTCAAAACAAGCACATTCAGCTTGGC
TTATCATACATTATGCCTGGGCCTCCTCTTTTAGTCCGAATTTTCCACAAAAAAGAAATG
AATCATTCAGTTGAAGATTGTTCCGATTGGTTCACGAATCGAGTCTTTCTTTTGGCAGGC
TGCCTGTCAGTTTTTGAACAGATGTTTTGTATTTGGATTATGCGCCTTGCTCAAAAGATT
GTTCGGTCTGCCCTTTCTTCGATTGAAAATTGTTCATACTCTGAAAAAAGCGAATGATTC
AGATTGAAGCACATTCAAGTGAGCCGGTTTTCTTAAATCTAggacgtcgataactgccac
acgtgtggcaggaaaggagacgcatcacacgtctctaatgccacgtcatcgcatgcatgc
atgcgaaaatcttttcggattttcagtttttaaaatgttttatctcttaaataaaaaatc
cgattgaagatccgttttcaccattaaatcccccgcgacgagatcttcaaaactagatcg
catatcgatatatttcgacgaaaattttttttggttaaaagttgccatgtctattgcaca
tgaattgccatgatatttacactgaagttgccatgatatgtttcaactatttttttttta
catttaaaagtaaattttaacatattataaaacagagaattaagaaactagacttgtcat
gcaccataaactaaaattgccatgatacatgcatctaaaattgccatggttcaataaaaa
aatcatggtcaaagtactggaattgccatcatcaaaaaactaaaattgccatgatctaca
aactaaaattgccacatggtaactttagtttaagcactatggcaactatagtgtaaacat
catggcaacttctgggcaaaaaaaaaaaaaattcatcgaaacatatcaacatggggtcta
gttttgaaaaaaaaatcaagacggatttaatggtgaaaacggatttttagttcacttttt
tatttaggagataaaacatttttaagccgaaaaccaaaaagatttctgctgatgtcatct
atttatacgtggcaaaatgagtggtgatggaggcgtgtgggcgatctgtaaacacccaca
tgtgtgggcgttagtttgtccgTAAATCTATAAGTTAAGTAAATACCCCCTTGAAATAGC
TGACTGGATACTATTGTACTATATATCATTGCATCGTGCGGCTCAAGGCCACAAAGACGA
TAATGATACAGAAATTTCTCACCTACATAGTCGATATTGTCTACCTTCATCGCCCATATT
GCCTACTATAGACAGATATATTCTGAAGATAAGAGATAACCAGTAATGAAGGGTCAACAG
AAAGGATTTATGTTTAGATTTTTGCAGCAGATGCCGTTGAGCGACACCAAGGAAGGTGAC
AACCATTGCTTTTATGCGGGCTCTGCGGTCCAGTAAGTCTTGACAGCCACAGGGTTGAAT
GGCCTGGATTCATGATCCATGATTGGCCTTTTCCATCGCATGCCGTGAGTGATAGCCTGT
ATCTTCACTAGCACATCTGCACGGTAACCCTGAAGATCACCCTCCCTCCGGGCATTAGAA
CCCAGTCCATCTCCAGGAGGATGAATGTTATCTCACACCTGCAAACATTGTTGAAAAATT
AGTCTTTCTGCTTGCTAAATCTGCAGTTTCATGTTGTAACCCAAATGCAAGCATGTAAAT
GTAGCAGAAAACGAACACATCAGAGGACATAGCTCTAATAGTCGGTTATTTCCATTACAT
ATCCCGATAAAAGCTGAACAGCTTATCAGAGTGGACGCGGTAATACGTCCAGGGATACGT
CGAGAAAGCCTCACACCAGTCATGGTACGTTTCGATGAACCACCGCTCGTAGATGACACC
GAGGGCGTCACGGGCAGATCCTGCAGGCATCATGTCCATCACGTTCCTGTATCGCCCCTT
GGCCAGCGGCGGGATAGTACTCTGCTCTCTCTCTATCCACAACTTGTTATCCTCGTGGAA
CTTGTCGGCGGTGAGGCCTGATACTGGACCTTGGGTTATTCTTGGGGAGACAGCAAGTGC
TCTTCTTCACTGTTCACATCAGGGAGAGGAGATATGCATGTCTCCATCTTATGTCAACAG
AAAGCCATAATGGTACAAGTATATAGGTCAGCAGCGGTGTGCTGCTAGGTTTCTATATAG
CTAGTTTTTGTATGATTAAAAATTAAATGAACCATTCCATACAAGGTACTACATAATCAT
GTACTCCTTTTGTAAAGAAATATTAGATCTAAACAGTCTTATATTTCTTTACGGAGAGAG
TACCTCCCATGAACTGAACTGAAGGATGAATTAATACTGAACTTCACCTAAGGCACACCA
TCCAGAATGGTTCAAATGTTCAGTCATTTTCTTTTCCAAAGAATGAGAGATTCATGCTAG
TATTATTTTAAGTACGACCGTAGCACGGGCATGTTCAGTAATTGGTTGGCTGGGTTTGAC
CCCAAAGCTCAAGGCACAAATCTGGATGGGGGTGCACACTCTTTGTTGGGCAATTTGGAT
TTAGGAACTTTCACATTTCTGCCCTTAGTTCAGTCCCACTAATCTGTTTTATCCCTAATT
TTCGGCGTTTCTGAGTTTTGACCCTTTTCCGTTAAATCGTCTCCGTAATGCTAAGCACTT
GGCAGCAGCATGTGTAGTACACCTGCAGCAAATTAATCTAGCTTTTAGTTTCTGTCAGGT
ATTTTGGATATGCCAGCAAATCAAAAGTGTTTGAATAATCTAAGTACAGCATTGCGGTGT
GAGAGATGCAACACAGCCATCCACAGATCGGTATGCACATTGCTCCAACACCAATGACTT
GACTGCTAGCTGGTGCTGACCGTAACTCTCATGCATGCATACTCTCCGTCATACTCTCCG
GCAGGTTCTGCGGACTCTCATACGGTCCAGACGGATATGGACAGAGATGTGGTCGACTAT
TTAGTGAAATCGTTGATGGCGTGGTTGTGTTCATGACTTCATGGTCGTTGCGCGCGAAAA
AACATCTGTACTATTCCGCTTCATGAACACACTTACGTAATTTTAGACannnnnnnnnnn
nnnnnnnnnnnnnnnnnnnnnnnnnnnnnnnnnnnnnnnnnnnnnnnnnnnnnnnnnnnn
nnnnnnnnnnnnnnnnnnnnnnnnnnnnnnGCACCTTCCCATGGCTCAGTCTACGCTTCC
CTAGTATTTGAACTAGAGATTTCTCAAGCTGGGGAAGATCAGAAGGACAGAATCATAACT
TAAATGTTCAGCAAGTGTCACTGTGTTTCTTATACTACAATGCAAAAGCATGTTGAAATA
GAAACTTACTTGTTCAGTTGCTTCTACCACATCATGGGGCGGCAACTCTTCTGTTCCTAT
TTCAAGAACAAACGTCTGTGCCTGCCCCAGCACTTCCTAAATGACAGAAACCAAAGTCCA
AGGTCAGAAGGTGTGTTTGTTGGACTTTGTGACATGTACATTCACAACATTATATGTTTA
AAAATAACACATTCGGCAATACATAGCCAATGTAAACTAAATACCTTTCTGCTGAGCTTT
TCAGAGACATGGGGGTATACAAGACTAGCCTCCTGGTAAGTGCCCAGTGGATAACCAATT
TCCTCTCGTGTTTTCAACCAAAGCTGAGAACATTGACGAGCAAGACTGTGCATAAAGAGT
CAGCATTAGAATTACATTTTGATTTAAATGCAAAAGCTAAAAAAGGGAAATTACTGGATA
AACACCAGCCAAGAATAAAGAATGGTAAAACACTAGAACAAGAAAAATATAATGTGGATG
CAGCTAACTCGAAACAAGCACATATCAATGAGGTTAGGTAATAAGTAAATTTTATTGTAG
TGATaaaaaaaTTCCAGGATCGATGATGAGAAAACACAGAGAAAGAAACACAATGAATTA
CCTTCGCATGCGTCCAAAATATCTTGCACGCTCAGTTACACCAACAAAGCCTCTAGAATC
TAGAATATTAAAAGCATGAGAGGCCTTCAGAACCTGGTCATACCTAATCCATTGCAAATC
AAAGACAACCTTATCAATTCTTTAACAGTTCACAGAAAGCGCAGAAGCAGAGGAAGAACA
TATCAGTCAAACATACGCAGGAATTGGCAGCCCAAGTGATAACAAAGACCGAGCCTCTTC
TTCGAAATCATCAAAGTGCTTTTGAATGTGATCAACATTTGCATGCTCCAAATAATATGC
ACTCATCTCTTTCCTGCACAAGGACACCAGAAAAATTAGGTCCTGAGATCTAAGCACAGT
CGTAATAGACTGGAACAATGATACTTGTCAACTCATCTAATTCAACAGGAACAACGAGAA
CGATGGATAAGAATGAAGAAAAATGAGAAAAGGAATAATGAAGCAGAGGATGTATAGTTT
CAAAACTGTGAAGAGGAAACATACTCATTCTCAAGGAATAGTTCCCCATACGTGATTCCT
TCGGTATACTGAATCTTTTTGAAATGATCTACTCCCTGTCAGAACATCTAAAACAAAGTA
AGGTCAGCTCTTTCAATGTGCATATGGCCTAGCAGAGCAAGTTGCAAAATATCTTAGGAG
AGGaaaaaaaaCTGAGGGGCTTAAAAGAGAAATATGATTGCTCTATTAGAtttttttttA
TGATGTCAGAAAGAAATTGGATTTTCACATGAGCGTACAGATAAAGGAGGCAAGATCCAG
GaaaaaaaaTTGAACTGTACTAACACTCTACACGTATGGAGTAAAATGTACAGCCACACT
AGTGGACTTACCTGAAGTGACATGAGGATACGTTCCAGTCCATATGTTATTTCGACAGAA
ACTGGCAGCAAGGGGAGGCTTCCAGACTACAGTGATGGAATTTTATGAAGATAAATAAAA
ATCCAAGATTAGAAGGGATTTAGGTCCTTCAAGCAGGATATATGCAGTAAACTTAAAGAG
AAGGACATAATTTGTGCAGATTTGATTTGCTTTACCTGCTGAAAATATGTGAACTGTGTG
ATCTCCATGCCGTCCATCCAAACCTCCCAGCCCAGCCCCCAAGCTCCAAGAACCTGTCAA
CATTGGTAAGAAACGCCAATCAGTAAAAGCCCACACTGGAGAACACTTGATTGCAACAAA
TGGTCAATATGGCAAAGTGGGTATGCTGCATATATAATGTTCTATTGGAATTTGATTGAA
GGAGGACATGTGTAAACAGTAATGAAGTGGAGGAGAACTTTACAGGACTCTCCCAGTTGT
CTTCGACGAAACGGATGTCGTGTTCGCGAACATTGATGCCTGAGATTAAAAAAGAAGCAC
CACTTATAAGCAACCACTGGCTTACTTTGTTGAGAAAATAAATAAAAGATAATGCTGCTC
CGGATAGAGCTGAATTAAGCCATGTGAGATTCAGAAGAGTTAATGATGATACCTAACGCT
GAAAGGCTGTGCAGGAAGAGATCCTGCGAGTTCCCCGGATCGGGCTTCAGAATCACCTGT
TGTTTGTCAAAAGGCATGGTCAGCACTCAGCTGTCAGTAATTGGTTTGAGGATGAGCAAG
CAAAAATAGAAGATGGTGATGAAACAGGGCAATGTTGTGAACAAGTGACCTGGAACTGGG
TGTGGCGCTGGAGCCTGTTGGGGTTGTCGCCGTAGCGGCTGTCGTCGGGCCTCACGCTCG
GCTCCACATAGCTTCAATTCAACAGAGAGCGCCACAAATGATTAGCAAATCAGAAATGCA
TTGTCTGAAGAGTTGCAAGCATCTACTGTAGTAGTAGTATTCAGTAGTAACTCGGTTGTC
TGAATCGCACTGCATTTGGAGATGTGCATCGAGCTTGGTTGGATGAGATGGGATGGGAGG
GTGGTGCTCACGCGACGTTCCACGGCTCGGGGCCCAGCACCCGGAGGAACGTGAGGGGGT
TCATCGTCCCGGCGCCGACCTCGGTGTTGCTGCACTGCATGACGGCGCACCCCACGGAGG
CCCAGTACTCCTGGAGCCGCTGGATGGCCTGCTGGAAGGTCAGCGCGCCGGCCCCCTTGC
TGCCGGAGCCGGAGGATGCGGTCGAGGAGAGCGCGGACGGGGCCCCGTCGGAGCCGGAGT
GGGCCGCCGGAGCAggcgcgtggagacggcgtgggcgtgtgcgtgggcgggagcggcggg
tggcgagggcggaggggatgtgcgagtgagcggcggcgggggagaggaggggagCCATGG
CGACGCCGGTGCCGATGCCCGTGGCCGTGGCCATGGCGACAAGGAAGGAGAGGATAAGGA
GGGGGATGGATTGGGGCGGGAGGAGTTTTATGTTGTTGATTTAACCGCCAAATCCATCCA
ACCTGtttttttttCCACTTCTTCTTTTTTGTCATAAACCACCTCCAACTAGTGGTGAAA
TTACATTTATCTATTTTAGGAACCAACATGAGCGTTGCCtttttttttatttttGGTATT
CAATGTACGGAAGGCCCACTTAGAGTTTCGAAAGATTCTACCCCTTGCtttcgaccacgt
tttggaagacaaaaatggaaggaaaagaatacaagtttgaaaaacgcaatcctcccgcac
ggagtccttttacgtgtagtaattgcgaggaaaaataccaaactaccaatatgacaaatt
tgcaagaaaaaaaaaccttcacggaatgtgttatcgtgtaggacatttatggttctctag
tcaaatgaccaaggtgatgccatattcaatttcatagtctattatgaatgtgcccaaatt
agacacataggtgcatattgccattacaaacaatgtttccaaatagagttttcaactttt
ttgtacaaaaaaattcgtctatcattttctaaatgtcaaaaaaatggttcttttttgtga
agcaagtacaaaaaaacaggatgcaaaatggcaggactcccattttcacaaaaaagtaga
ccatatttgttagacaattcccaagttttatggattttctacatttctagttgttttcac
acacttaaatgaatttatattgatttcacggaagtaaatcaaatttgaactgtaagtgtg
tgataactctgccctaaaattagcaaaaatatactttttaggtacacaaatagtcactat
atggaagaacgacttatagttttgaaagatctaacctcttgctatgaatagacatgccga
ccattttgactctgttttgaaaaaaagaagaaaaataaagaataaaactttgaaaacTGC
AATCCTTTCGCATGGAGCGCACAGGTCAGAGAACTTGGCAAAAACAGCACCGTTGGCTCC
GCTCCGTCCAGTTGCTTTTTTCTGCCGTGCACCAGGTTTGATACTCGGTGAAAACTTTGC
CGAGCACCTGAGGCTGGTCATAGTGGGAGTAACTTAGACTAGTAACATGTATATGTTACT
AGTCTATATTACTACCTCTATAGTGGGTAGTAACATATGTGTAGTGTCATGCATCACCTC
ATTTATTGCTTTGTAGACTCATTTTGCATTGGGAACTGCTATGTGATGGTAACATATTAT
GTTACTCTATTTGCCTCTCTCTTCATTAATTACTTGACACATCATCTTTTTTGCTTATGT
GACATGTATATTACTATCTATGTTACTCCCACTATGGCCAGCCTGATGAATGGTACTCCG
CAAAAATCGATTTGTCGGAAGGGTGTATGCCGAGTACAATACTCGGCAAAATTGTTACCG
ATTTTTTGGGCCTTTGTCGAGTTCTTTTGGGCACTCAGTAAAGGCACAGATTCTAGTAGT
GCAGCTTGCTTTCATGAAATACTTATATAGGTGCAAGGTAAATCAGATTAGAGGGCCGCC
AAACCAGAGGCGGCATTTGGACGAATGGCGGCGCTTCTTCTTCAAGTCAGTCTTTCAGGT
TTCGATCCTTCTCAAATTCGTTCGTTGGGACGGATTAGACGGAGCTCCGGCGTAGATTCC
TCCCAGCTCCTCGGTGCGGCGAGGTTAGGGTTTCTCGTCGTGCGTACGTACCGGCGATAT
TTGGTGTGGTGTTGTTCGGATCTATTCAAGGATTCAACGGGGACGATTGCGTCTCCAGGG
CGCTGGTCCTTAGGGGCACATGCACAAAGACTTTCGGGTTGTCATCGGCAACGTCAGGCC
GGCTCCGGTATCTCGGCGGCTCATTCTGACGGCGGCAATGATCGTTCGGTGGTCCATGGA
TCTCGATGTAATTTTTATTATGTTTGAGATGTTTTGTACATCCAATGAATTTTTATAATA
TATCTGAttttttttGTTaaaaaaaTTATTATTCATATCTACTTATGTTCTGTCGCCCAT
GGACATGCTGCTCGACCGAGCTCAAGATTACCTGCCTGCCTATCGATATGTATCCAGAAA
CCAATGTGTGGCATGGAGACATCGATGCGACTGGAAATTCAACGCGCGCGGCAGTGCACT
GTTGTTTTCTACCCGATGAACGTTTGGATGTTTAGTATGCGTGCTGGCTCTGTAATTAAA
CCCCAAACTCCTTTGCATATGTGAGttttttttgtttgcgggtgagttttttttttttGA
ATGAACCGTGAGCTTTATTGATTAGCCAGAAATATTCTTACAATCTTCTGTATCTTTATC
CTGTAGGTGGCCCGTTCGGCAATCTTCTGTGGCGCCAGCCGTGCCTGGTTTTGTTCTTCT
TAGTTCTTTGTCAGAGTCGGAGTTGCGTTGTCTGGCGTAGGTCGGCATGTCGTCGATAAG
TGTGGGCTTTGCCCCGAGTGTTTCAGTCTATGGGAGTGGGCTTGGCCCTTATTGTTCCGG
TTTTTGCCCGGTTTTCCGTAATTAACTAGGCAATTTTCTTCTGCTTATTTAATAGATGAG
GCAATCTTTGCCTCCGTTTCGaaaaaaaaTATTGTTTCAAGATGTATATACTACAGTACG
TGTGATGATATTTCAGATGTGGATATTTTGTGTTGAAAGAAATTTCCATTCAGATTTATC
TTACACGTTCAGTGTAAAATGCAAAAGCCCACGCGACGGATGGCGCGGCCATTTCCAACT
CCCACAAGGCTCGCCAGACCAGGATGATGGTCTCTGCCAACCCCAGCAATTTTATTTTGA
AACAAGGCAACAGATTTAGCATTTCATTGAATAAGGAAGAAGTTTTAGAACAAAGCCGCA
AAGCGGCGAAACAAGAGAGAACTACTCTCGCGGCATTACAATACCCAACTGCTTTGCACC
GACCAAAACCCAAAGAGACACCTCCTCTTTAATCTTGGAAATGAGAACCATCGAAGGGAC
AGTCGTGTTACGGAAGACTCTAGCATTGCGTTCGGTCCAAATCTCCCATGAGATGAGCAT
CATCAGAGAGGCCAGCGCCTTGGGAGATCCAACCCAAATGTGCATGATGCTAGTCCACCT
CTCTGACCGAGACCGTCGTCGCCCATGTGGCCGTGTTGACGTGGTGCATTCCAAGCCATG
GAATACTATCATTCCACACCCGAAGAGTGAATCGGCACTGGAAGAGAAGATGGACCGCAG
ATTCTTGGCATTGTTTGCATACAGGGATACACCACAATTGGGCCAACCCCGCCTAATTAA
GCGAACGGACATCCAGATCCTATTTTGCAGAACGAGCCAAGCAAAAAACTTGCACCGCGG
GGGAGCCCACACCTTCGAGACCGATTGCACCAGATACGAAGTAGTAACCCCTTCAAACTG
TGCATTGTATGCCGAAGAGGCGGAGTACATACCATCTTTAGTGAACTTCCATACAATTGA
ATCCTCACTCCCCTCCTCAAGGGTTACAGAATTCAGCTTTCCCCCAAAGATTTGCAAACT
CTTGGACGTGACCAAGGGAAAGGCCATTTGGAAATGTCGATGTTAGAGATCCACGGATTG
TTGTGTAGAGCTTGCTGGATGGAGCAGTTTTTCTTTCGGGAGAGGTCAAAGATACAAGGC
GCGATGTCATGGGGTCTCAAGCCCTGTAGCCAAGAGGAGTTCCAAAATTTTGCCGCTCGT
CCATTGTCCATGGTGACGCGGGTGGCAGCCGCAAAAAAGGCCCGGTCATCATCCCTGCAT
GGCATGCCCATACCAATCCATGATTTTGCGGGCTCCTTCCACTCCAACCAAAGCCACCTA
AGCCGGAGAGCTTTAGCAAATTTGCCCAAATTTAACACGCCCAGGCCACCGTTCTTCTTC
GGCTTGCAAACAAGGTCCCAGTTATTTTGCATTTTCCACCGGAAACTGTATCTGTGCCCG
CCCAAAGATAGGCGTGTCGTAGACTATCAATTTTCTTCAGAACCTCCACCGGATGTCGAG
AGGCGTCAGGTGATATGTGGCAATAGCAGTGAGGACGGCCTTAACAAGAATGACCCGACC
CGCGGTGGCGACATGTCTTCTTTGCCAAGGGGGGAGCTTGCGGGCCACCTTATCCTCGAG
CTGCTGAAAATGAATCCGCTTGAGATGCTTAACAGACAACGGCAGTCCAAGGTATCTCAT
TGGGACTGAGGTGCGAACAGCTGGGAAAGCATGGAGAATATCATCAAGATCAAACATCGT
CGCAACGAATAGGAGCCACAAGGCTTTTGGTGCAGTTAGTGACGAGGACGGTGACCTCCC
CAAAGGAGGCCAGGGTGGATGCAAGGAATTGAACGTCTTCTTTGACGGGCTTGACAAATA
TGGACGCGTCGTCGGCATATAGCGATGCACGGATGGTCGTGGCTCTTCCACAAAGCGGCT
GGAGGTGTCCCTGAGTAGTGGCCTTGTTTAGGAGGTGGTGTAGAGGGTCAATCGCCAGGA
CGaaaaaaaGGGGAGATAGGGGGTCTCCCTGTCGTAGACCATGACCATGCTTCAGCGGGT
CACCCATCATTGATCAAGACTCTTGATGTGGCCGTGGAAAGGAGGGCTGAAACCCACTCC
CAAAATTTGCTTGGGAAGCCGAGGTGTCGCAGAAGATCAAGGAGGAAGTCCCATCGCACC
GAATCAAAAGCTTATTGATGTTGAGCTTGAAGAGCAAAGTTAGGGTTTTTCGGCGGTGAA
GCTTCCTCGCCAAGTTTCTGACATACATGAAATTATCACGGCTACTTCTCTTCTTTATAA
AAGTGCTTTGGGAGGCTTTGCATGTGCGGGGCAAAACATGTGGACATCATCTTAGCGATA
AATCTTAGCAATGGCGTGGATGAGACTAATGGGACAAAAATCTAAGATGCACTCCGCATC
ATCCTTCTTAGGGATGAGGGCGATGTTCACTGAGTTGAGTCAATGGAGGTTGGCAGTGTG
CAGGTTGGAGAAGTGGTTGACCGCGACCATAATGTCTCCTTTGATGATTTCCCAACAGTC
CTTGAAGAAGGCACCGGTGAAGCCATCCGGCCCCGGCACTTTGTCACTTGGGAGATCCCA
GATTGCCCTCTTAATCTCTTCCTCGGTGGAGGCAGCCCCAAGATCCGAGAGGTCACATGC
AGGGACCGGAATAGTACTCCAATTAATGTCAATGTTGCGAGGTGGACCCCTTTTTGTTAC
CTCCAAGAAGTGGTTTTGGATGACGAACTTCTTGTGATCATGATCGGTGACCCATCCACT
ATTGTGCTTGAGGCGGTGAATGAAGTTCTTTTTTCTTCTGTGATTGACACGGAGATGAAA
AAAGCGGGTGTTGGCATCTCCATATTGAGGTTGGTGATTATCGAACATTGCCTTTTCCGG
GCATGCTCAAGCATAGACAGACTAATCACCTTGCGCTTGAGCCTCCTACGAAGATCACGC
TCATCAGCACTGAGAGGTCGGGATTCTTGGGCCTCATCCAGACAGAGAATTACCTCCAGA
GCCATGTGGACTTGCACCTTCGAATGCGCGAAAATCGTCTTGCTCCATTTTTTAAGCGCT
TGGCTCATCTTTTTCATCTTGTAGAAGAGAATGTGGTAGGGGTCCACATGCTTCACCTCT
CTGCCCCAAACTCCTCGGACGATATCTTGGAACAGGCATTTTGGTCCAAAAGTTTTCAAA
GCGGAAGCACTTGTTTCTCGGCGGCCCTTTATCATTGGCAAGGAGAAGTGGGCAATGGTC
AGTGAGAGAAGAAGAAAGGGCACGTAGAAGATGTGTGCCAAATTCGATGTCCCAATCATC
ATTGCAGAAGAAAGAGTCGAGCTTGCTCATAGTTGGATCATTTCGCTCGTTGCTCCAAGT
AAATTTTCGGTTTTGAAGGTGTATCTCTTTAAGTTCACACGCATTGAGCGCGTTGCGGAA
GTGGACAATTCGACTCTGATCAACATTTGCACGGTTTTTGTATCTAGCTCTATATATTTG
GTTAAAGTCATCGGTGACCAACCATTTGTCTCCACTGGGGGGCTTCTCCTGAGTCAGCTC
CTGGAACAATGTGTCTTTGAGGTTGCTTCGAGTCGGGCCATACACAGATGTTAGCTTGAA
TGAAGTGCCTGATGAAGCGATGGTGACTTTGGCAGAGAGGAAAAAGGCACCGAAAGACAC
GTCCTGGACGGAGACAAAGGTCTCATCCGAGAGAAGCAGAATGCCGCCGCGGGTGCCTGT
TGCCGGACGATGTGCGAAGTTCTTCAATATGTGCCCTCCCAGGTAGGAAGCAGTGAAAGG
GTCGACCTGCTCGAGCTTGGTTTCTTGAAAACAAATGATATGACAGGAGTAGCATGGACA
GTCTGGTAGATGGCAGCGTGACGATCAGGACATTTTAAGCCTCGGACATTCCAACTAAGA
ACACTCAAGTTTTGATCTAACATTGATGCACTCGGATCGCATCAGAGGAGCAGACCCAGC
AGTGTCGCATTGATGGCGAAGGTAACCCTGGGAGTGGCAGCCAACACGACGGGGCAACAG
CAGATTCGCAGGAATTCTCCACCGACTGCGAATCCGGGAAGAAGGGGGAGCTGGATCCAG
CAGCCAACCTGAGCGACGAGGCTGGATCTGGCGACGCCTGGGAGAGCTGCGGAAAGAGCG
ACCGCACCAGCTCCTCTCTAGCGAACCTCGGGGAGGGAAACCGGCGAGGCTAAGGAGGGC
GGGGCGGGGCCGCAGCTGGCGGCGGCGACGTTGGTGGCTGCGGGCGTCGGAGTGACGCGT
CGCAGGAGCTGGGGAGCGTGCGCGAGGGACATCTTCTTTGTTGTTTTTCAACTCCAACAT
TTTTGTTTGCGTGAAATCTACTCCATCCGTAAACTAATATAAGAGCGTTTAGATCACTCC
TTTAGTTATCTAAACGCTCTTATATTAGCTTACATAATATTTCGGAAGCCACTGAAATTT
CCAGTCTCTCTTCTGTTCAGATCCCTAGCAATCTCTGTTCATTTATCCTTGTTTTGCCTT
CAGTTACCGTAGAGCCACAACTATCTTTTTGCCAGTAGCCTGACATTTTTTGAGGGAAGA
CCATCATGGCTAGCTTTATTAAGATCAAATAATCAGTACATCATCCATTAATTTAGTTGT
GAGGCAACCCGAGGGCTCCTCAGACCAGCTACTCGAAATTTTATTACAAAAGCAATACTT
AGCTAGCTCATGAGCCGCTCGATTAGCGGACCGaaaaaaaTGTTTAAACTTAACCTTCTC
AATAGAAACACTAATATCCACACATTCCGCAAAGATTGCTGAAGCAGCATCCCACCAACG
TGACTCACCAATGCAGAAATCTACAACGATGAGAGAATCTGACTCCGCTTCTACACAGTG
AAGTCCCAAGTTGTTTGCAAGAATTAATCCATCGCACATCGCCATTGCCTCCATAGTTAC
CACATTTGCAGCATAGGGGGCATAGACACATTGAGCCGCCAACAGATTACCATGTCCATC
CCTTAGCACTGCAGAAGTAGAACTCGCACCCTCATCTTCATGATATGCTGCGTCAACATT
AAGTTTGATGAATTTTGGCTCGGGGTCTGACCCATTTATGTTCTCCTCCTTCAGGCTTCC
GCACATACGAACGTTGGTAATTACTCGCAATTGCTAAAACAGAAACATGCCATCTTGTAA
GGGGTTGGAGTAGCTTCATCATGAGTAATTTGCCTTCTGATCCACCATAAGTGCCAACAC
CCTACAGCAAGAATCTGCTTCATATCCAATTGTGGTTTTAAATGTGACAGACATTGCCGG
TAGTAGCAATAGATATTCCATGATGGCCGAGCCTGAACGGTCAATGATGATAGGTTCATT
AATAGTATCGAGCATTCCCAGCTTGCTCCACAACTCCTTCGCATGCATACGTTCGAACAG
GAGGTGCCGAACATCCTCAGCAGCTTGATGGCAGGTTGGACAAGCTCCATTAGATCCAAT
ATGTCTATTAGTAAGTATAGCTTTTAAAGGGATAATTCCGTGCAGGACCCGCCAACAAAA
AATTCGGACTTTACGTGGGATTTGTAATTTCCATAGAGAACTCCATATAGGCAGGATTTG
GGACCCTCCTGGCTGCGCCATAGTGTTTGCATGGGCCCTGTATTTTTGTATCCACTGAAC
ATGATACGCTGACCGAACTGTGAATAGTCCCTTTCGGTCTGGATGCCATGCAATGAAGTC
TTCAAAGGCTTGAAGATTACCAGGAATTTGCATGATTCTGCGAACATCTACCGGTATGAA
TATAGACCTGATTACCATATATTATGAGGCTGGGGCCTCCATCTCAGGTCCGACTTACTA
CCAAGGGCGACCCATCTCTCGTGCCGTAGAAAAGGCCCCCGTTTTGCTCCACTCGGGGCG
ACGCGGGCGGCGACGAAACCCTAGCCGCCAAGCCTCCTTCCCCTCCCTTTTCCCTCCTTG
CCGCCACCAGAGGGGTCGCCGGCATAGTCCGTGCGGCGTCCCAAGGAAGGTGGTGGCGAG
GCCGTGCTGCTCCGTCTCCGCGCGGAGGGCTCTCGTAGCCGAGGCGGCGGCCTCGGATGG
TGCGGCGGCGCTGTCTCTGCGGCGAGCGGTGCTCGCTGGTGCTCCTCCTCTCCCCTTGGC
CGCGCGGGTGGCGAGTGGTGGAGGCGCTGGGCGAGGGTCACGGCGGGTGGCCTGGTGCCC
CTGGCTACGCGTCAGATCTGGAGGTCTCTTCCTCCCCCTTCCTATGCCTTTTCCCCTCTG
GATCTGGGTCGTGGTGGCCGCCGGTCACCGAATCCATTGAAGGTGGGGATGCGGAGTTTG
CGTGCTCGGACCGGGAGAAATCTTTGGCCGGTGGCGACGCCTGCTGGCACCGTTCCCCTT
CTCGGAGGCGCCGTCGAGGTTCGTTTCCATCTCCCTCCCCTCTCATACCCGGGTGAAAAC
CTCAGCCAGCTCTGGTATGGGCGGCAGCGGCGTGGCTTGCGTCGTCACCTTCCTGAAGGT
GTCGCCTTGGGCGAGTTGGGGGTGTGCCTTGGCACTTGGTTGCGGTTCTCCGGCACGCAG
CGACATCGTAGTTGCCGATTTCGCTGGGATTCACAAGATTAGCTCCCTGTGGCGGTCCGT
AGGTTCACTTGTGGGTTGCCATGGTTGGGGGAGGGGATAGGGTTCCTCTCCCTTGTGTAC
AGCTGCACGGCGTGGGCGCTTCGGACATGGATTATAATTTTTTGAGCTCTAATCTCGTAT
AAGCTCCAGTTGTTTATCAACTCTGCGTTTGTTTCTTTGGTGACCTCGTCCTTAATCAGC
TTCATTTCTTCGTGTATGGACCATTGAGCTGCAGTGAGGTTCTCATCCTGGTGATCTTGC
ACAGTGGGTTGGTCACGCTGAGTATCTCCCAAGGTGCCACAACATCTCTACCGTTCTTTG
CTCTAGGGTGAGCTGCTTCAATTTGCGACGGTCCGGCGCCCTTCAATCCAGGGCGAGGGG
CAGGGGTCCCCTTCGGAATTGAAGGAGGGTTTGATCATGGAGGTCTCCTTTCGGAGTAGA
TGAGGGCTTGTTCATCTTCGCTGGGCGCGATTcccactattaggaaaagggctatagcta
atatggacattaatgacgcatcacaaatgtggtgcgtcactgctatatagtagtgacgca
tcatatataggtatgccattaaactccaaatactaatggtgcaccacacccacggtgcgc
cattactagttttggacaattttttttatttttccaaaactagtaatggcgcaccagggt
atagtgcgccattactagtttaaccagtaatggcgcaccacacactcagtgcgccactac
taacattttttttcaaaactagtaacggcgcacagaggatagtgtgccattactagtttt
aactattaatggcgcaccatccactggtgcgccactactaacatttACACATCACACCAA
ATGCAccccttggaccgccttttcagtttcaaaaaaataaaagaaaatggtagagatgtc
aaaaaaataaaagaaaataagattctcatgtgatatgtggtctagttgttagcaaaattt
acaaacatgaattttcgacttttttgcaaaatctcttgaaaatttgtaaaatgggcataa
cttttgcatacgaactccgatgaaaaagtttttatatgaaaaatcatctactcgaaaagt
tacatccgaattcaaccgggggaaccttgttgaagatttttagaatcctcaaaaacctaa
cagaaaaaagttacggGGCTTTCAAGATCTGGAGAGGcaaaaaaattcaaaaaaatcaaa
ctcagtaatggtgcacctgcccatggtgcgccattactatcttcccgccttcaaaattca
aactatatcaaaaaaataaaaaaaaattagtaatggcgcacctgcctaaggtgcgccatt
actatcttcccgccttcaaaattcaaaataaatcaaaaaaattgaaaaaaaagttagtaa
tggcgcacctgcccacggtgcgtcgttactatGCCGTATATATGGCTGGGCGGGGtcctc
tcctccttacctcttcatttttctcctccactccacctctcctccactccatctcatcct
ctcctccactccatctctcctcctctcctccaccatattctcatcctcctctccggcgac
ctcctcctcctcctcctctccggtgacctcctcctccctcctctcctcccctcccctcac
ggtttctcctccctcctctctagtgagctcctcctccctcctctccggtgatctcctcct
ccctcctctccggtgagctcctcctccctcctctcctcccctcccctcacggtttctctc
cctcctctccggtgaactcctctccggtgaactcctctccggcgacctcctcctcctctc
cggcgatgtaggcgagctcctctcctgtgacctcctcctcctcctctccgacgatgtagg
cgagctcctctccggtgacctcctcctcctccctcctctcttcctcacggtctctgctcg
gccctcctcttgggcgaactcctctccGGcaaaagaacgtacaagattcaaaaacgagaa
caaaatttgaaaaaatatcgtgcaaaaaaacgagcaaaaaaaggagcaaaaaaagggcaa
aaaatcgcgatctagatccaaattcaaaattcaaaaatAGCAATGGCGCACGGTGGGGGT
TAGACGGTGCGCCACTACTATTTTCCCGCCTTcaaaattcagaaaaaatcaaaaaaataa
aaaaaaagtcaccagtggagcacctgtagcaatagtaatggcgcactacaaggtgcgcca
ctgttacttgcaatactaatggcgcaccagaggtgcgtcattagtatttgttactagtgg
cgtggtaatagtggcgcacctatagtgcgccattaatagccaaaataggtgcgccactaa
cagccctttttctagtagtgTCCCTCTTGAAGCTCGCTTGCTGTCATGCTTTGGTGCTTC
ATTCGCGTTGAAGGGCTCCATCAACATTTAGCTAGTCCTCATGTAGATCTCTTGTGCTGT
CTGTTGTGGTGCCTGTAAGTTGTTTTTGTAGTACCTTGTATCTGCCGTTTTCAGTTTCTT
TGTTTCTCTTTTCCGTTTCTGTTGTATGGGGCCGATGTAATTCCTGGCCGATTGATGGCT
TCGTTAATTCAAAGTCGGGCTCTTCTTGAGGCTAGGGTTTCGTCTATACGAAGACCACTT
TTCCTTTTTTGAGGGAATACCCTCGTTATGttttttttCAGACAATCTCGCGAAGCTTTA
TTAAGTCGTCACAATGTTTACAGGGACGAAATAAAGATCTCCGGAATGGCCTAACCAAAC
ATGGCGGCCCACCCCTCGAGAAAGTGCATGCTTCGCTAAATTGTGAGCCTCAAAATTTGA
GCTCCTAAATTCATGGCTAAACTTACAAAAATCAAAAGACGACGAGTGATCTATTATTTC
ATGTATGATTGCTCCGTACCGAGAGGCATTTTCCTTCGTAATGTCTTCAACCACCACTTC
GCAATCGGATGCCACATGGATCCTCCGCAGATATAAGTCATCAGATAGAGCAAGTGCTTC
TCGAATAGCCAATGCTTCAAGTGTTTCTGGTTCAGAGACATATCTGAAAACCAGGGCTGA
AGCTCCGAAGAACACTCCTTCGGCGCTCCTGCATATCGCACCCACTACTCCGTATCTTCT
GTGTTGTGGTGCCGCAGCATCAACATTTACTTTCGCGTTGTTCGCTACCGGCGGCTGCCA
AACGGAAGGTCTTGGGGCCCACCTCGCTACCACCGGCTTCGATGACACTCTATTCACAAC
TTGCAGCTCGATCAAGTAGCACGTGATGAAGCCGTTAATTGATAACGGTGACTGAAATAT
ATCCTCATGTATTGCTTTCCTTCTCGCTCCCCAGATTGCCCATGAGGTGATAACAAGCCG
CACAAAATCTTCCTTGCTTAGTATCTCATGTAAAGCAAAAAGCCAATCCTTCGGGCTCTC
CTCTTGTCGATCAACTAGATGTTGCACGAGGTGTTCAGGGGCCAACGCCCAAACACTGCT
GGACATTGGACAAGTTAGTAGCGCATGTCTCCATGTGTCCCTCGCCCCACAGAGAGTACA
TGTATCCTCTGTCGACATATGGCGGTGCATCAGCAAATCGCCTGTAGGCATGGACTGCCT
AGCTAGCCTCCATACAAACATCCTGAGCTTTGAAGGTACTTGAATATGCCAAATGCTGCT
CCATTGCTTGCTTTCATGCTGAACATATGACGATCCCTCGGCCTCATGCAGCCATGCCTC
TCTGTTTAGTTTTGTCCTCCAGATCATACGGTATGTCGAGCTAACACTGAAGATTCCTCG
TGGTTCCTCCTGCCATGCCTAGAAATCTGAAATTGTACGCGTACAGAGTGGTATCTTGAG
GATTTCCTCCGAATCAAAAGGAGTGAAGATAGACCGAACTAGAGCTTCATTCCAAGAAGC
TGTCGTAGCAGTAATGAGTTGAGCAACTCTAGCCGGAGGATGCTGGACCAAGGATGTTAT
AGGCCTTTTAAAGCTCTCCCTCGGGATCCAGTTATGCTCCCAAATTTTTGTGGTTTCTCC
ATCCCCAATCCTTCTGATGATGCCTTGCGCCAAAATGTCCCGGCCATCCAAAATAGCCCT
CCAAATCTACGACGGATGAGATCCTAACTCAGCTTCTAGCAAAGAGCAGTTTGGAAAGTA
AACTGATTTGAGAATCCTTGAGCTTAGTGACAGTTCTGAGGTCAATGTGCGCCATGCCTG
CCGTGCCAAAAGTGCCAAGTTAAAAATCTCCATGTCACGGAAGCCGAGGCCACCCATATA
TTTCGGCCTTGTCATAACGTCCCATGCCACCCAACTGGGTTTCCTTCTTCCCTGCTTACT
CCCCCACCAGAATTGCCTTATGATTGATGTGATGTTCTCGCAAAGCCCTCGCGGTAAACG
GAAGCATGCCATAGAATATACAGGAATCGCTTGTGCCACTGATTTAATCAGTACTTCTTT
TCCCGCCGAGGACAGAAGCTTCTCCATCCATCCTTTAATCTTTTCCCAAACCCTATCTCT
TAGGTATTTGAACGTTCCATTCTTTGAGTGCCCCACATCAGTAGGCATTCCCAGATACCG
GTCAGACAAAGACTCATTTTGGACCTGTAGAGACTCCTTCACCTCTGTTCTGATGGGGCT
TGGACACCCTTTGCTGAAAAATATAGAGGATTTCTCATGGTTTATCCTCTGTCCTGAAGC
GTCACGATATTTCCCTAGCAGGTTTGACACTGCAAGTGCTCCCTCTACACTGGCCTTGAA
AAGCAACAGGCTGTCATCTCCAAATAGAAGGTGGTTAATGGTTGGAGCCGTGGGGGCCAC
CTTGATACCTGCTAGTGATGACTGAGAACTGGATTTCAGGAGGCACGAAAGGCCCTCTGC
TGCAATCAAGAATAAGTAGGGGGAGATTGGGTCTCCCTGCCGGATTCCTCTAGATGGTTT
GAAAGGATCAAGCTTCTCTCCAGTGAAAAGAACTGAAAAAGAAACAGATGATACCATAGT
CATGACTGTATTGATCCACTGTTCTGCAAAACCAAGTTTAGTCATGATGGCTCTCAAGTA
TGTCCATTCTAGCCTATCGTAGGCCTTCATCATATCCAACTTCAGTGCACAAAAGCTATT
TGACTTCGCCCTGGACCGCTTCATAAAATGCAAACATTCATAAGCACAAATAATGTTATC
CGTGATTTGCCTCCCTGGCACAAAAGCGGACTGCTCATCCGAAATAATCTCAGGTAATAT
GATCTTCAACCTATTAGCGACCACCTTGGATGCAATCTTATATAGTACATTGCATAGACT
AATGGGTCGAAACTGAGATAAAACAGTGGGATTCGTTACCTTCGGTATAAGAACCAAAAC
TGTGTCATTGATGCATTCTGGGCTTTCTTCCCCACGTACTATGCTTAGGACGACCTTAGT
GACCTCGTCCCCACAcacgtcccaatgtcgctgataaaaatgtgcaagaaaaccatccgg
gcccggcgccttggtaggaaacatttgaaacagagcattctttacctcttcatttgtaTA
CTGAGCACAAAGGGATGTGTTCATCTCCTTGGTCACCTTCTGCGGGACATGTTCCAGCAC
TTCTTCCATATTATTAGCACCCTCCGTGGTATACAGATTTTGATAGAACGTGTTCGCCAT
GTCCCGAAGTTCAGCCGGGTCAGATATGACAACGCCCAGAGAATTTTGTAAGGCCTTCAC
CATATTTTTCTTCCTACGGAGGCTAGCCCGAAGATGAAAAAATTTGGTATTTTTGTCCCC
CGCCGAAAGCCACTCGACTCTTGCCCTCTGTCACCACATGATCTCTTCTCTGTGATACAT
CTCGATCAGCTGTTAATTGATCTTTAATTCCACGTGAGAAGGCCCAGTTCTTAGTGGGTC
GCACCTGAGCTCCTCCAGAATTTGCTTTAGCTTTTTAATCTCCTTCCTGACACTTCCGAA
AGTGTCCTTGCTCCATCTGGCCAGCCCGCCTGCAAGGTTATGAAGCTTCTCCCGCATCTG
TTCCACACTATTGCATGGTGGCTCCGATGCCCATCCCTCTGTCAAGAACGTTTTGAGCCC
CTCATGTGTCTCCCACATTAGCTCATACTTAAAGGATCTCTCTCTTCTTTCAGTTGGTTT
GCTTCCATAATCAAGCAAAATTGGGGAGTTATCCGATGTGGCACATGTAATATGTGATAC
TGAGGCCAAAGGGAACCTCGCTAACCAGTCGGCATTCGCCATAGCTCTATCTAGTCGGCA
CCTTGTATAAGTACCCCCCACAACCTTCTTTTCAAAAGTCCAAAAATTGCCCTTATACCC
TAAGTCCACCAGCATGCAAGCATCCGTAGCGTCCCGGAAGGCCTGGATTTGAGCGTTACT
ACGCTGTCCAACCCCCTCGTGTTCGTTTGGACGTAAGACTTCGTTGAAGTCGCCTATACA
GAGCCACGGAAGGGCACTCAAAGTACTTATGTTCTGCAGCACCTGCCATGTTTGGTGCCG
CAGGTGAGTCTGCGCCTCACCGTAAACACAAGTCATCCGCCATATTTCCTGTTCATTCTC
CTCAACCGACACATCTAAATGATAATCAGAGTAGCCAAGAATCTCCACTTTTATTGAATT
ATTCCAAAATAGTCCAATCCCACCGCTCCTACCACGGCTATCAACAACATATGATTTATC
ATAACCAAGAGTATTAGCTAAAGCTTCTACCCTAGCTCCTTCAATTTGTGTCTCAACTAT
ACACAGTAGGGTAGGGGCAAGTTGCCTCGCGAAATCGCGAAGCTCGCGAACTGTCGCGGC
GTTGCCCGCGCCACGACAGTTCCAACATAAGGCACTCATTGACCCCGGCGGCGCCCCTCG
AGGCCCGCCACTGTTTGTTCAACCTTTCCTTGTACTCCAGTATTAGCCATGGTGTTATTC
CCATCATTAGTGTGCAGCTTCGTTCTCTTAGGCTCCTTCTTGCTATTTGGGCTGGGAGGC
ACCGCGGGGGCTGGAAGCGCCAAAGTAGCGTGTTGTCCCTTGCTTGTGGCTACTGGATTT
CCGGCCGGCAAACTCTGTCCCACCGCTAGATCAGACCCCCTCTTTCTGTTATTCTCTGCC
TCCTTCATCACAGCATCCCTATCTTCCTCGAGATCCTCCTCAGAAGCATTTTCGCCGTAG
TGAGGCTGGTACTGAGCACTCGTTTCTTGGCCACCTGATCGTCCTCCCCGTCGGCCTCCA
CTTCGGCCTCGTCCCTCCCCCGGCCTCCGGCCTGTACGCATGAACCAGCCTACCCGCAAA
TCTTTAAAGACTAAGGCTGAAGGAGGGTGTATCCCATTACCATGTTCCTTGAATTGGTGG
CCAAGCATCCCACAGACCGCACACCAATCCGGCAGTTTTTCATATCTAACTCTGTAGATC
TGCCTTTTGCCATCACGAATCATAGATACAACGTTCTTGAGGGGTTTGGACACATTGATC
CTCACCCAAACGCGATAGAAGTTACCCTTAAAATCTTGTGACTGTGGCTCCGTGAACATC
ACTTCACCAATCTTAGCTCCAAGGGACGGCACCAGGTATGCATATAGCTGTGGCATATCA
TGAATTTGTGCCCAGATTTCGATGGTATCTAGTCGAACTGTGGACGGCTTCGTGATCCCA
TCATAGGGTTTGATGATCACCGCATCTCCCCTGAAGTGCCAAGGTCCATCCTGCATAACT
CTCTCCCAATCCCCCAAGCACGAGAATTGGATGGTATATAGATTATCCTCCAGAGGCTTG
AAATTCGCCTCCTGCGCCAGGTCCCACGCTGATCTCATATTCTTAAAGAACCAATATTGG
CTGTACGTCTTCTCAGAGTGCACCCTTGCTAGGGCGATCCATCTAGCTGCTTCCGGCGGC
GCCACTTTTTCATCATAGATCACATCATCAAGGTCTTCTTCTTGAAGCCCCAATTCCCTC
ATCATCTTTTCCACATCATCCGTCTCCGATGAGCCTGCGGCCGCTGCATCCTTAGCCGCG
CTCGAAGACATATTCACTGGAACCCTAACCCGATGGAGACAACAATCGGGCCTTGAAGCA
GCAACCCTAAccccccgatcccccccTGCCTGCAAGCGCCCAGGAGGCAACCCCCTGAGA
CGATCGCGAGGGGCGGCAATCGGTGATCGAGGTAGGGGAACACGTAAAACCCTAACGAGA
GGGAAACTGCGATAGTCACACTACGTTATGTCTCGTTGCAATGATTACTTGTACATCTCC
GGGCCGGCCCATATGCTACGGTGCAAGAGAACACACTACAACCGTCCTATAAATAACTCA
GATTATTTATTACGGCCTCCTCAAATATTAGGGCCGGCTAGACCTAACTAGCAATTGCTA
GATCCCGTACGTTCCCATGCATGGCTTCTTTCTGGAGATTGTGTGAAGGAAGACGATGAA
GGCCCGGCGGTTCGTGAACGTGGTGACGGCGGATAGCTATCTATTGAGCCGCATCAAGCT
CAAGAACAATCTCTTCTACCCATCAGCCGAGGAAGCACAGCAGCATGCCGCCannnnnnn
nnnnnnnnnnnnnnnnnnnnnnnnnnnnnnnnnnnnnnnnnnnnnnnnnnnnnnnnnnnn
nnnnnnnnnnnnnnnnnnnnnnnnnnnnnnnnnnnnnnnnnnnnnnnnnnnnnnnnnnnn
nnnnnnnnnnnnnnnnnnnnnnnnnnnnnnnnnnnnnnnnnnnnnnnnnnnnnnnnnnnn
nnnnnnnnnnnnnnnnnnnnnnnCGCCGACACCCTCGAGATGATGCCCGGCCTCATTGGT
CCCAAGGGCTGTCGCCGCCCCATCTCTTTCTCCGTCGCCCGTGGCGCCCGCGCCGGCACG
CTCTACGTCCTGGATCGCGTTTTCCACAGCCGCAGTCCCACTCCCAGCAGGTTCGAGGCC
CTCGTCTACGACAACCCCGACCCCAACCCGAGCCCCTACGCCGGCAAGGAAGACCACGCC
TGGCACTGGCGGCCGCTCCCTCCGCCGCCCGTTCACCGCGACTCCTTCGTCGGGTGCCAC
GCGCTGCTCCACGGCAAGGACGGCGGCAGCGGCGGCACCGTCTACGTCTCCTATTGTACC
GATCGTGACCCCGTCGGCACCTACCGCTTCGACACGGGCACCGGAGAGTGGACCAAGGCC
GGCGACTGGAGCCTGCCCTTCTTCTCCCAGGGTGTGCACGTCCCCGAGCTCGGTGACGAC
CTCCTGTTCGGCATCGAGCTCCACGATCCCTACCGCTTCTGCGCCATGGATATTGCCTCC
GGCCTCGAGATGAACGGAGCTCCGGTGTTGCGGCATGCCTGGCTTGACATAGCTGAACCG
CTGCCAGAGTGGCTCTCGAGGATCAACAGCGTGGCCTACCTCGGGGACGGCAGGTTCTGC
ATCCATAGGAGGTTCGACATCATGGCCGAATTCGGGATGGAGTCGGTGTCGGTCGACACG
GTGGTCCTGCTCACCGGCATTGAGGTGGTGCGGGTAGGGTCCAGGCTCCGGATGATCAAG
CACAAGTCCAAACGTCTCAACTGCGACATCGAATCTGTGCTCTGAAAAAATATATATCTG
ATTATTCTTGCAGGCAACATCTGCACCCAGCTTCAGGGAAGAGATTTGGATACAATTAAT
TGCATGCTTTGTGGCTACAATCGGATGGGTTAACAGCCTAAAGCACACAAGGATGTATAC
AGGTTCAGACCCTGGGATCGTCCTAGTAAAAACCCTATTCCTGTTTGGTGTCGATTGTAT
TCTGGCGTGTGAGGCGCTCAAGGAACAAGATGAAGCCCACTAGCGGTTCAGCTATAGAGG
GGCCAACTTGAGGCTAGCATCGGATTTATTAGTTAGTTTCTGTACTTGCCATGCTCCCGT
TCCTAAGGCTTCTAGAGAAGCAGCTGGAGGTGAATCTCCTGCCCTCCTTGCCCGGATAGG
CAGGGGATGCCAGCCGGTCTGATTGGTCTAGCGGCGTTGTCCCTTTGCCGGCAAAGAGAC
CTTTTATTTATCAACCCCATCACTTGTTAATTAGGAAGAGACAAGCTCACAGTATTCAAA
GAAAATTGCAGCAATTAGTGGATGATGAGTCACGGAGGACAAACAGAATTCAAATAccaa
cctattttaatcagtcaatagcaggtcagtttagaacatgagccaacctattttaatcag
tcagtagtagttcggttagaacacgagAAATGGTTAAAAAGGACAGGATGCTGTTCTAGA
TCCTAGAGCTGAAAGCATAACAAACAAACAAAATAGGTGGCATTGCCTTGAGGAGCGAAT
CATCGCGGCATGCCGATGAGGCTGCTCGGCAGAGGACGTAGGGCTAGAGGCGGCATAGCA
GGGACTTGATCTGGCGGTTAGACTTTGGGGTTAAAAGTTTAAACCTTCACATGTCTCTTT
Agggcatgtacaatgattctatcttaggcattgccatataggataaatgatgaggtggat
gagagataaatcataaggaaaggcttgtctttccttatttaagagaagacaagagatgat
ctcttagcacaatatatctcaccacattcttagaaataactacttgttgaagataaggct
aagaaatgatccattgtagacatggttttttgttatctctaaattacatgcaagacttaa
gataagactattttatcaaccattgtacatgcccTTACGACTAGTCCAAAAAGACCATCC
TTATTAAATAGTACTCTGACGATGTTCATTTTGAGaaaaaaaaaaCTTAATAAAACTTGC
ATAGGTTGGCTTATGACAAGATTAAGTGATCTATGAGCCGCCGAAAGATGCGATCCACTA
CACCGATGGGATGGGCGTTAACTCGGTTCTGGCTAAGGTGGGATGCGATCGTGTTAAGCA
CGCCGATATAAGAGCGTGTTAGTTCTTACAACGACGCTGACCATCATAATCAACTTACTC
CCACGCGCTATACACTCACCCACCCAGACTCATCCTACTTCAGTTGCAACTACATCTTGG
AGACTAAGACTCTTATCTTGGAGCTTACTTCAACAGTGAACCGAGGCTGCTGTGTGAAAG
ACTTGCCCACATCAAAAATATTGTAAGTGATCTATGAAGCTTTATTATCTAAATGCGGCC
TTCGAAGCTTTGTTTACTTTGCACACTATGTACATCTGTTGTTGCAAATTAAGCAATAAG
CAAGTCTACCCACCAAATTTCTATTTGTTTTTCGTGTTCCGGTTATCATCGTGGTATAGG
GTCTTCATCTCCATTTCACTCATAGAGAGATTTGTTCTAATTATTCGGAAAACAAAAGTA
GGTCCAAGATCATTCCACATGCAACATAAATATAAAAACACCGGCATACTCATCTTAAAA
CAGGTCGGTTACTCTTGCTGGTCTGGTTTGCGGGGGTGGTAGGCAGCAAGGTTAGTAACC
ATCGCTGGACATTTCAGCAATAAAGGCTGGGGGCAGGGCAAGGTTGGTCATGCCGACACG
TTTTAATCGGCGGACCCACTCGATCGGGTCCAAGAATTGAAGGGGAGAAGGAGGGCCGAC
GTGCAAAGACACCGAGGAGGGTCTAAAGAGCAAGATGGGTTCTAAATAAGAACTTCCTGA
ATTTTGATATTTCAATTATATTGTGGTTTCGGGGTGAAAAATTATGAACTTTAGCATGAA
GAAGAATCCTTTCTGTCTCACATCCAGAGGTTGCATTCTTTTTCCATTTCTGCCTGAAAA
ATAGATGTTGGATGTAATATACTTGGTTTTAGGAATGAGTATTGATGTACATCCAAGGaa
aaaaaatagcgcgctacaacaaaatagtgttggcctcataatacgctattagcgtgctac
atcgcgctatagcgtgctattagccaaacgttgtacattgatttATTTAGCAATGCAATT
TCTAAATATGCTACAGCGTGCTATTAGCAACGTTATAGCGCTCTAtttttttCAGTGTGT
ACGTCTCGCATATTTGTGTGCGGCCATTGATTTTCCAACGCATTTCCAACAAACAAAAGA
TAGGGAAACTCAAAAACAAGATCGGTGATATCTGCTTTCCAATTAGATTTTGTCTAGTTC
TGCATATTTGTGAATCTTTCTGTAACTTCACACTAGGATGTATATGGATAAAAGCTGTAG
AATACATAGGTTACACCGTTAGTAGTACCCATAATATCGGTTTACGAAACCAGTTAATTA
CAATACGTAAGTTATAGCATTAGTAATACCCGCAAAATCAGCTTTACGAAACAAGCTACA
TATGCGCGGCATAACAACACAATTTAAGCACATTAATTACATTACATTACAACGAAGTTA
CACACTAGTATCACTTGTATAATGGAAAAGGTAGTACAGGTAACAAATCCAGTGTTGTCG
ACAAAACAACAAAGGCGATAGGTGAAGTGTCGTACGCTTGACATGTCAACAGCTCAAACA
TGTGATGCAGCACGGATGTCTGGACGGTGAACAATTCCCGCGTGCGTGAGCAGCGCCCAA
AGGTGGGTCATGAACTCCCCGCCGGTAGCTAGGTGGTCGGCATGGACATCGGCCTTATCG
GACGGCGCCAGGAAGAGCACCAGGTCGGCCCAGAAGGCCGCGAGCAGCTTCCACGGTGGC
CGCTCGTTCTCTGCCAATAGCTTGTCAGCCAGGCTGGCTCCAAGGATCAAGATGGACACG
TCTTGCTCCATCTTGCTGTTGTGTGTCTTTCCCAATTGTAACATCATTTTACATCTGTCC
GACAATGAACTTTTGGTTGTGTCGAGGCGCTTTCGGGCATCTAGAATAACGGCGTCTAGG
ATCTGCGTGGCCGTGTAGCTGTGGTCGGGCAGCATGTCCGGGACGAAAGCAAGCAGGTAG
GCGCAGTAGTTGGACAGTGTTGTTGCAACGCGGCGGTCGGAGTTGTTGGTGCCCTGGTCC
TGGTCGACGCATATGGTGGTGGCAATGTGCCATACGAGGACCGTGCGCGTGCTCCTCGAG
AGGTCGAGAGGCGCCCAGTCCAGCTGCAGCACCTTGTTCCTCAGATCGCCTGAACGGTCG
ACCGACAGCCGGCCACCACTTTTCTCGAGGGAGCTGAGAACCTCGTCCTTGATTTCGTCT
GACAGGGTGATATCCTTGCCGCGCTTCCGGCCTTCTCCTGTCTTCTCCAGCAGGCGTAGG
GTCAACAGGGAGAAGGCATTCGTCTTGTGCGCGGTGTAGCTGCAGGAGTTGAGAAGCGAG
TACTGGCCGAGCTTGTTATCCCACCAGTGCGACGGGTTCTTTGCCCGGCGTGCCGCCACC
CATTTAATGAGCATTCGACGAATGCCGAAGCCCCGGTTCCACCACCGCTTCACCATCATC
CACCAACCCTTGCTGCCGTCGCCGTCTGTCCTCCTTCTCATGTAGACGTAGTCGCACACG
TAGTGTACAATGGCCCAGTTTGAGTAACCCGTGGCAACGTCTTGCAGGATGTCGATGCTA
AGGATCATGAAGACGACGAGAACGTTGTTGAAGAGGGTGAAGAAAACCGCATGACTGGAG
GAGTACCCCGTGTTATTCTCAAGCAAGTCCGCGGGGACATTGGAGTAATATGTGATGCCG
TCGTAAATAAAATCCACGAGGAGCACCTTGAACAAGCCAAGAAGGACGACGAAACGGAGA
ACGCGGAGCGCAGCTGGGGCGGCGGGGAACAGCGCCGGGTACTTGGTGTAGAAGAAGTCG
TACAGGAACGACAACTCGACCTCCACGAGATGGAAGGCATGCTTGnnnnnnnnnnnnnnn
nnnnnnnnnnnnnnnnnnnnnnnnnnnnnnnnnnnnnnnnnnnnnnnnnnnnnnnnnnnn
nnnnnnnnnnnnnnnnnnnnnnnnnnGGTAACTCCGCCTATGCTAATAATGATATTTCAC
TTCATGTTGCATAGCCGGTCCCAAGCCCGGAAAAAGGAGGAGGGGCCAAACTACTATTAA
TTACGAAATCTCGTGACCATTTTATGTTCTGATAGACGATTGTAACCTTTATTTGTAGCA
TTTGCTCTTTGTTTTCTTCaaaaaaaaTTGATCAAGTGTATAACATATCATAGTTTAACA
TATATGGTGGTTCAACTTTGACTAGTTTGCAACATTCAGGGGACAAGTTTTGTACAAAAT
CATTACCCAAGGAAGAAGAGACCACTTGGGTTCCTTTGTAGGGCTTCTCTGCCAATATAT
AGGAGTGATGTCTTAAAGGGTGAAAGAAAGTACATATCAGGTATGCCATGTTTGTTTTCA
ATACCCAAGCCTAAAGTCACATTTAAGTCTCACGAAAGCATCAGAGATGCGTGCGAGCAG
TTTCTCTTATTTTTTGTACCCAAAGTTGGGGAGACGATAATCCTCAAATGCCATTGGGAT
AGTTTGCTAGAGCATAAAATAGATCGAGGTAGAAAATGTTGATGAATTATATGCAGAGCT
CGTCAGCGGAGTTGTATAATAACCAAGTAAAGGATTCTGTAATGGAGAATTAATGCTCCT
GAAGGTGCCCTTGCTAAGATTTATGTTTTTCAGTAAAGGGTGTATTTTATTAACTCATAA
TTTCGCATTAAGAGTATACAAAGCATCATGAACTCACACCTGGCCTTTGTATAACTAGGA
TGGACACAACCAACACTCGCACTCACACAAAAAAGGGGAAATGATGTCGCCTCCAAAATC
CTGTCGAAGTGAACTGTAACATGCAGCAAAACCATCAACATCAACCACCACCGATAATAG
CACCCCCAACATAGGGAAAGTGCTTCAACAACAGCGCCTTTAAGAAGGAAACGGCACGCG
AGCGCCACCATCGCCAGATCCACCCACGAAAGGTTAATCTTGGATTTTCACCAAGAAGAG
GAAGTCTTAGCAAACTTCAAATGATGCCTTGAACAAAGGAATGATGTAAGAACAACACCG
TTGCTAGGTACAACTATCCTGCCCTGCATCGAACCCTTGAAGTTGAGAATATGCTCCTCT
TCCTTCTCCATTCATTCATGGATGATCATCATCACCATCTAGTCTTCATCTCCTCCGTCA
TCGCGGTACGAATCCGAGTCATCGATGAACTCCTCGAAAATGAACTGTTCAAGCTTCGAT
TAAGCAAACTCATCCTCTGACGAATCCATTGTTTGCCTACAAATAAGCAAAACAACCTAA
AAAACAGCTCCGACATTTTGTCAAACGCATGTGTGCGAAGTGTATGTCAGGTGGAGTAGG
ACACACCTGTGCGAACGAGGGACGGTGTTGTGGGAACGACAAAGCTATGGTGGGGAAGTA
GGACGGTCAAGGGACGTGGCGGACGAGAACAAAACAGAAAGATGACAGGTCGGGCGATGG
TGAAGATCGATTTGGGGGGATCTGGCATGGGTCCGGCATATTGTGACCGACGTGACAAAC
ATGTCCGCATGACCCCAAATATGCCCCACCTATGGGCTAAGTTTTTCTTTCTGAACACAG
TACAAACACATGTGCTCATATACATGCGCATACACTCACCCCTATAAACACACACACGCA
CACCCTATCCCTATAAGCTCCTCCGAAAGACTGAGCTGGCATATCATCTTGAAATTTACA
AAGTCACCACCCGCCGTCGACGGAAACGTCTCCTCCCACTGAATGCGCATCGCCAGAAAT
CACTTCAGGAATAAATTTGAGCACCATGATTTGAACCCTGGTGGATGGCGTGAAATATGC
CCCACCTATGGGCTAAGTTTGAAGGGTGTCCAGTATAGTGCACCGAAAGAATCTGTTTTG
GGGACGTGGGTTGGCTAAAAGATGGATGTTGACACTTGACAGATTTGTCAACTTGTCCTT
CTGCTTTTTCGAATTCAACCCGCACAGCACAACGCAGGTTGCTCTCCCCCTCCTCGCCCT
TGCTCACGCGCTCCACTCCACGCTTCCACACAGGAGAAAGGCGTGTTGGTTGGGGCGACT
AGACGAGAGGAGGATTCGGACaccgtcttcaccatgctcgacaacccagccgacctcgcc
cgcgcgtccgctaccctcttcagcatgctcgacgacccggccgacctcgcccgcgcatcc
gcCGTCTCCCGCTCCTGGAGGCAATTCGGTGCGTACCAATTCCTCTCTCTTTCTGGATCT
GACCTACGCCTCCCTCTCCCTTCCTATGCTCTAGCTGCTCAACAGTACCGATCTCCGATC
CATTAGAGCACGTAATCGCCCAGGCCACCTGCTGCTGATTTGCTAATCTGCTACGCTACC
TTGTACTATCTGTTCTGAATTCTAAACTGAATCTCTTCTCTTATCCAGTGATCGCCAACC
AGTTGAGCAAGCTGCAGTGCCTGCGGGCCTTCCCGGAGCTCTTCGCCTTCACGCACGTCG
ACGTCACCACCACATCCGGCTACAGCAGCAGCAGCCTGGATCAGCCCCACCGGGAACACA
GGGTGTACACGCACCTCGCCCAGGGCCTCCTCTCGGAGTACAAGCCCAGGGACTGCATCA
TCCACTGCATCGGCGCTTCCACCACCGACAGCTTCCCGGAGGAGAGCATCCAGAACACCA
TCGAGCCCGTCGACCCCGTCGAGGTTAGGCCCTCCTACTGGTCCAGCCGCAGCAACGGGG
ATCCCGACGCGCCCGAGTGCCTCATATACAGGCTCCAGGCGGATCTCTGCCTAGTCGATG
AGATCAAGATGCAGCCCTTCAAAGGTTTCTTTGTTTCTGTTCTGTATGGAGCAAAAGATA
AATAAAAGAATGACATAAGGTGCCTCCTGTCCTGTGTTAATTATCTTTATTATTTTGCAG
CATTTTTCCAGCTTGGTGACCCCATATATTCGGCAAAGAGCATCCAGTTCCAGATGGGCT
ATCCAAGGTCACCTCTACGCCCTGAAGCACTTGTCTCCGATGAAAATGAAGGGCAGTTGA
TTGANCATATAGACACACGCACCTGCCTCCTAACCAACCCCCCAGAAAATACACACAAAA
CGTACCTGCAAAACACATACGCATGTACACAGGAAGACACAACACACAAATGGTACGAGA
ACCCAACAAGttttttggattttttttCTCCTAGCTAAACCACCAAATAACATACTACTA
GACTCCACAAAATAAACATATTTTTGTGATTCTCTTTTTCCTTTATTACTACAAAAGACA
GTAAAACAATCAtttttttgtgattttttCATTAGCTACAAAAGAAACATAGCAAAGAGA
CACTTTTGTTTTGCTTTCCAtttttttttCAATTTGCTACAAAAGAAAACAAAGCAAAGA
TATGtttttttGTTTGCTTCCAAAGACAATACATAGAGCAAACAAAGGGAAGTCTCTCAC
TATCTTTCTTTCTCCGCGGTGATTGGTTAATACTGCCAGCCTACATGTATGAAGTGACTC
TCAGAAACCAGACATGTGGAGTATGCATGGTTATTTTAAAATGATGAGAACGATATATGT
AGCGTGCATTCAGATTGGAACTGCttttttttttACAGTTGATCTTCATGCAATTGATGT
TATTTACTCTAGAAAGAAAAGAAAGACAAGGCGTGCAGATAATAAGTGTCCCAGTTTTGA
AATAACCTCAACTCAAAACTACGACACTTATTTTGGATTGGAAAAGTTACTGCTTAGATA
GATAGGTAGCGTACATATGTACCTTGATTGCTGTCGAGATACCCGCTAGCTTAGATCAAT
AAGTTTAGCTGGAAAAAGAAATTAAAAACGAAGATCCGTTAGATACACGGCTAGCTGCCC
GTTGAGATCAGCGATCCTGAATGATATATACATGTACTTACCTCCTATTTATTATTATAT
CATATGAATGGATACGATGGCTGGGACGGTTGGGAAGCATATCAATTGCACGCCTCACCG
TTTCCTCAGCCTTCTTGTGGTCCGCAGGATGGGCAAGTAAAAAGACTTTGACAAACTGAA
GCAAAGGGAGGTTCCCTAGGCTAGCAAAGTCAAAGTCAAAGCTAACGCCATCACCATTGG
ATTGGGCTACAACGCGAAACTGGAGAGATTCAAGGATCGGCATATCTCCCTTTAAAAATG
AGCCAATCGTTGCTTCTGTCTTGAATACCCTTAGCTTGGGGAAAGCACCTGCACCACCCA
TGGTGTCATGGTGGAGAGCTGACCACGAGCACAACTTCAGGGTAACAAGCTCTCGGAAAT
TTCCAAAGACCTCCAGTTCCGAGGTGCATACAAATAGTTCTAAATGGGAGAGGTTCGGAA
GAAGACGGGGATTGATCCTTGCCACTAGCCCAGGTTCTCCGTAGGCCATGTGTAGAACAC
GGAGTTGTGGACAGAGGGCATACCGTTCCCAGGTGCTCTCATCAGCAGGAATTCTAAACG
AGGCAATAAGATTAATGTCAATGGTTTGGATCTTATTCAGTTTAGCTATAGACTCTGCCC
AAGCATTCCTTGCACTGTCAGTCCACAGTTCTAAAGTGTTAGAAACGCGGAGCTTCCTCA
ACTCTGTCAACTTGGACAGCTCTATCACAAAGTTCGAGTGCTCATCAACTTTATATAGGC
ATAGCTCTTCCAGAGAAGTCAAATTCCCAATCCAATTTGGCACTTCAATGTCTGTTTCAC
TGATGTTCAAGAACTTGAGTTGACTTAGTCAACCAACACTCTGTGGAAGTTTACTTACGC
TGTTTCCACCCAAGTCCAATACTAGCAAGAACTTCAGATTTCCTATTTCCTTTGGGAGCT
TACGGATACCCATGCTAGCTACTTTGAGGTGCCTCAAGTGAACTAACTTTCCAACAAGCT
CAAGATAATTAGGATTGTGCGAACTAGCTGAGCCTTCCAAAGCTAGGACCCGCAAAACTT
CAAAGCATGAAAGTGATGGCAACATCTTAGCATTGCACATGGCATTAAGTGACCTTGCTT
GAAATGTAGAAGTGCTAGCCAACGGTTTGAAGCTTTGTTGAACAGCTAGCCTACGATCAT
TGCAATGTGAATTTGTATATTGCTCATTATTATCCAATACAGTAACAAAGTTTTCTTCCT
TTGACAATAGACATATCATATCAAGTATTATGTCATGGACACGACACCCAGTTATGATGC
CATGATATTGTGGGGTCTCTACCGGCATTAACATGCTTTTGTTCACCAACTCGTTGAAGT
ACCTCTCACCAATCTCAAATAGTCCTACCCCTGGTTTGTCGTGGATGAAACCTTCGCCAA
CCCACTTCCATATCAAGCTATCTTTTTCAATCAGACGATCTTCCGGGTATATGCTCAGAT
ACAATAAGCAAGTCCTTAGGTGATAAGGTAGATCATAATAGCTAAATAAAAGTATTTTCC
TCGTGTTATCCACATCTTTGTTCTCTTCATGCCCAAAACCCATTGAGGTGTATACCTTGG
ACCAAAGCTCCACTGGTTTATTGATGAGCAAACTAGCTATTGTGATTATAGCCAATGGTA
CACCACCACATTTATGTAGAATTTTATTGTATACCTCTGCTGGAAGATGACTTGGCTGTT
TTATTTCACCACAAGATAATCTTCTATGAAATAAATCCTTGGATAGATCATGGGAAAGCG
GTTGTAACCTGTATACTTCACCAGTCATTGTGGCAACTTCGAGTATACGAGTAGTTGTAA
TTATCCTGCTTCCACAATTATTACACACCAAAGCGAGCTTAACTATTTCCCATGTTTGTG
TATCCCATATGTCATCAATAACGATGAAGTACCTGTAATTTTCATTCATAACACAAGGGT
TGTCATAAATTAGCAAAACTATTTTGCAAGGTGCCAAAGTATGTAAAATACCTTAAAAAA
GAGGATGTAGGAAAGCTAGCCTCCTCATTAAGGAATCCACATTTGGAATAAGGACAAGTT
CATGACAGAGACATGCACAAGTTTGATTTCATTCATCATCGATAAATCAAATTTCTCAAA
TTAAAGAATTTATGAATTACATATCTTTTGTTCACACTTATTTTAGGAAGTCCTAAAATA
CTCCAGTGGTCACTAGCTATCGACCCAAATGATAGTAAAGAAGTTAAGGAAACATGGTAT
TTTTACTATATTTAAAAAATAGAACTAGCATATTCTATCCAAACTCAAATGTATAATATC
TCaaaaaaaGATTATGGCTCGTGTCAAATTCACTCTTCTTATTTTTGGCAGTAACTTTCT
CATTTACTACTTGATGAATTTCAAATTACATAATATGGTGGGTACCTTTTGTTCTCAAGT
AATCCTCGGAGTTCGTCAATAAGCTGCCTTTCATCCAATCCCGGGTACATTTGCTTTTTA
ATTGCAAAGAGAATGTCATTGAGAAGTTTCTTCACACTAGGATTCCGTCTTACGGGAACA
AAAGCGCTGTAATAGAATTCCTCTTGGAGCCTATCATACAACGCTTTGGCAAGAGTTGTC
TTGCCAAGGCCTCCAAATCCAAAAATAGAGAGTATCTTGAGTCGCTTGGATTCATCACCA
TCCCCATCACTCAACATCTTGGTTAGCTCATTCAATGAATGATCAATGCCAACTAGCTCT
TTCCGGTCCTTGTAAAGAGCCGATAGGCGAGGGTCGACCGTGGCTAGGCCAGCTGGATTA
GGGACCACATCTTCGACCTTGTACCGGTCACGCCGGTCAGCCACCTCCTGGACACTGGCC
TTGATTCCTTTGATCTTGTCACCAATGGCATGGCATGTCATGAACTTGGTGAACAAGCCG
CCCATCTTCTTCATGAGCCGCTTGAGCTTGCGTGGCTTGACGGCATGCTCAGTGCCCTCG
ACACGCACCAGGAACTTGTCGACGATATCCTCCATTTTATATGACATGTCCCTGACCTCC
TCGGCCCAGAGCTTGACCTGTTCGTCGAGCTGATCCCGTGGCACGTCCCCAACCTTGCGG
AGGGCAGCATGCATGCTCATCAACTCTCTCTCGAGATACTGGACGTCTTTTTTGACGCTG
GTCTGGAGGTGGTACTCCTCCTTGAGGAGTTCGCCAAGCTTGAGGAGCAGACTACCCATG
GCCCCCGTTGCGAGGTCCATGGCTCTCTCTCGGTAGCTGGTTGCTCGGTTGAGATAAAAT
GAGTGTGTTTCTTTTCTTTGTGTGGCAAGGGGGAGTGGCTAGCTGTGTCCTCCTGCGCGC
GTCCTTATAGCTAGACTAGATGGACAAGCTATCTAGCTTGTTGGCTGTTGCTGTTGGAAT
CTATGTGGTACAATAATGAAGGAATTTTATGCTTTCCCCACTAGGATGATATATGCCTCA
TATCCAACGAATTCTTCCAATATCATCTATATATTCCCGTTAACACGACTTTTTGTATGA
CTTTTCATCCCACCTTTGCATCATATATATTCTCGTCAAAAGTCCTTTTTGGAGAACGAT
TCAGCTTTCGGCACGACTCTCTACTTTACTTTAGTTAGTAGTATCAATGTTCCACCACCG
ATGTGCTGATTAGTTTACACACGTACCACCCATTTCTACACGACAAGGATAAAGCAAGGT
TCGCATGCTTATGCTTAGAGCAACTCCAAGGCACCAACGTGAACGGACACGCAGTTTGTC
CGCTTTTTATCCGTTTGGATCGGCATCCGTCCCCTTCCATGTTTGGATGGATCTATGCGC
CCAACTCACCAATACATTTTCTTCGGTGGGTCGGCATGCAGCCATATTTTTGCACCCTTT
TTGCATACATATCGAAAAGATTGCCCGAAGTTCGcatatttcataattaaataaaaatgt
catatttttataaccaaataaaagtctcatgatttacaaaccaaatgaaaTATAAATTGC
CACATATTCATTTGAAAGAAAAGAGCCAATATATCTATTGGTTGCCAAGGTGAGCCCACA
TATGCAACCAAATCACCCCAAAAGAGCCTCATTTTGTAGTTGAATCGTCTGACGACGACT
AATCGTCGGAATCACAAATGAAGTTCATGAAAAAGTCCTTATCTCCACTATCCATTTGTA
CCTTCCCGACGAAACATCGAACACCTTGTGGGCGAGGTGGAAGAAGCCGGCACCGCCGTC
CCCCAGTGCAGGCAGCAGGCCTATCGGCGTGGAGGCGACTAATGTCTGCTTGAACTACGT
CCGTATTTCCCCAAAAATGAAGGGATGAGGCAGCACAACAATGGTAGGTATTTCCATCAA
TGACGAGACCATGGTTATCGAACCAGTAGGAGAACCACGCAATACTACGTGAATGGCATC
TGCACGCAAATAACAAATACTCGCGACCCGACGTATTAAAGGGGTTGTCAATCCGTTTCG
GGTAACGGCGCCAGAAATTGGCAAGTAGACGGGATAAAAGTTGTGATAGATTGTtaaaag
caaataaaagcaaataaaaTTCAACGAGATATCTTTTGGTTTTTAGATTAATAGATCTGA
AAATAAAAGAAAATAAAACTAGATCGCGAAGGCAAATACAATAAAGAAGAGACCCGGGGG
CCGTAGATTTCACTAGTGGCTTCTCTCGAAAAAATAGCATACAGTAGGTAAACAAATTAC
TGTTAGGCAATTGATAGAACTTCAAATAATCATAACGATATCCTGACAATGATCATTATA
TAGGCATCACGTtctatcatacccgaaggaatttcatattcaatattttcagtaggtgca
gtaggttgaggggtagctaattgtggttccggtcgaggtgaagataccccgaacaaaccc
ctcaaatgattgttttccatagtaacaagtgacaataaatttcagcacactgtataaatg
tttccttaccaaattccacttaccaaaggcgcttcactccccggcaacggcgccagaaaa
tagcctggatgacccacaagtatagagatcaattgtagctcttttcgataagtaagagtg
tcaaacctaacgaggagtagaaggaaatgacaagtagttttcaataaggtaatgtctgca
agtgctgaaattgcaagtaactgagtagtttgatagcaagataatttgtaacgggcaagt
aacaatagtattaacaaaagtgcagcaaggtagcccaatccttttaaggcaaaggacagg
ctacggtctcttatgataagcaaagcgttcttgagggtacacgggattttcatctactca
cttttaccatgttggtttaattcatgttcggtattttgataatttgatatctgggtggac
cggttcttaggtgttgttcttacttgaacaaacctcctacttatgattaaccctcccgca
agcttccgcaactacgagaaaagtattaaggataatattctaaccatagcactaaaactt
ttggatccaatcggtcccttacggaatagcgcataaactggggtttaagcttctgtcact
ctcgcaacccatcatctaattgctactccacaatgcattctcttaggcccaaatatggtc
aagtgtcatgtagtcgacgttcacatgacaccactaagggaatcacaacatacatactat
caaaatatcgaatacatatcaagttcacatgattactTGCAACATGATtgttggagaacg
tagtaatttcaaaattttcctacgcacacgcaaggatcatggtgatgcatagcaacgaga
ggggagagtgttgtccacgtacccttgtagaccgtaagcggaagaattagaacaacgcgg
ttgatatagtcgtacgtcttcacggcccgaccgatcaaacaccgaaactacggcacctcc
gagttctagcacacgttcagctcgatgacgtacctcgaactccgatccagtcgagtgtcg
agggagagtcccgtcagcacgacggcgtggtgacgatcttgatgttctaccgtcgtaggg
cttcgcctaagcaccgccacgatattatcgaggtggactatggtggaggggggcaccgca
cacggctaagAGATCCAAGGGATCAATTnnnnnnnnnnnnnnnnnnnnnnnnnnnnnnnn
nnnnnnnnnnnnnnnnnnnnnnnnnnnnnnnnnnnnnnnnnnnnnnnnnnnnnnnnnnnn
nnnnnnnnnCTAGATTTAAGAAAACCGGCTCACTTGAATGTGCTTCAATCTGAATCATTC
GCTTTTTTCAGAGTATGAACAATTTTCAATCGAAGAAAGGGCAGACCGAACAATCTTTTG
AGCAAGGCGCATAATCCAAATACAAAACATCTGTTCAAAAACTGACAGGCAGCCTGCCAA
AAGAAAGACTCGATTCGTGAACCAATCGGAACAATCTTCAACTGAATGATTCATTTCTTT
TTTGTGGAAAATTCGGACTAAAAGAGGAGGCCCAGGCATAATGTATGATAAGCCAAGCTG
AATGTGCTTGTTTTGAACTATTTGTTCTTCAGAATCCAAACAATCTTCAACAGGAAAGAG
AACAAGATTTGAACTTGGTGGTGGCAAGTGATTTAACCATCCTGTAGCAGGGCTGGAGAG
GAGTCGTCGCTGTTTGGTCTGTAAGTGTTGGGCCTGTACATAGCTAGGGTTCCTGATGCC
GTCGATTCGTCGGCGTATCTAAATATCACAGACTAGTTTGTATTCGCCTTGCTAACAAAA
AGAAATAGAGGATAGATAGCAGCCGCCATTAGCGTGAGGATTCTGGCAGCATCTCCGTGC
GTCGCGTTGTCGGAAGGAGGAAGATTGTCAGGCCCCAAGTCGACCCGACGACTGAAGCTA
CAGCCAAATATTCAGAGTTCAAAAAACAGAGCATAGGCAGGCGAAGAACATGATTGGTTT
GatgccaaaagttggcatgccaacatttgccaatgccaaaTATTGGCTAGTGTTTGGTTG
GTTACCAATTCTACTTGCCAATTTTTGGTAACTTTTAAAattgccaattgttggcttgcc
aagtagtggcaatgccaaatgttggcatCAAACCAATTAGCCTCGAATTACCTACATGAT
ATCGCTTGACCTCAGTTCTACTAGCTACATCAAAAAGATAGCATTGGACGAACTTAAGAC
TGTTGGAATTTGTTATTACCTACAGGATATCGCTTGATGATAATGCTGTTAATTTTGTCT
TTCTTCTGAGCCAAGGGCCTGGATTGCAAACTCAATGCTCTAGCCTCTAATTATCAGTGA
GCCGTGAAGCACCTAGTGACGATCAGAACTGAGACATATTAGATGCAGGCTGCAATTGTG
CTTTCCCCTGCTTTTGCTCTGTTTTTCTCAACTCTGAATACTTGCTTCTAGCTTCAGGTT
TCAGGAATCTGGTCGACTTTACCTCCTCATGCTAATGGCGGCTGCTATCTATCCTCTCTT
TCTTTTGGCAAGGAGAATGAATACAAGGTATACTGTGATAGTAGATACTCGATATTTGCC
ATATGGCACCGAATCGAAGGCATCAGGAACCCTAGCTAGTTACAGGCCCAACACTTACAG
ATCAAGCCGTGACCACTCCACTTGACTCGATCTTAAAAATTCATCCGAGTCTATTGGCAT
TGATACACATGTGCTTCTTTCCAAATAATTTTGTTTGTTCAGAGTTTGAAACATCTTGAA
CAAAAAAGAAGGCAAGCTAGAGACTGAATTTGATGTTCGAAAATAACTGACAGTAACATG
CGATGGTACAGATAAAGTTGGGTCATCGTGACTGATAGTAACATTTCTGGAATCCAAATT
CAGACAGGAAATCACAGCTAGCAACTCAAAAAACAAATTGGCACTTTCTCCAAACTCATA
CATGTCTTCTCTTGTTGTAGCATCAGTGCTCACAGGACTCCGGCGGACTTGATCAGAATG
AGGCACAGGCAGACGTTCCAGCAGCCACTGCATGGAAATATGAACAGAAGCACAACGTCA
GTCAAGTAAACCAACAAATTGACAATCACAAGTTTAGaacaaaaacaaaaacaaaaacaa
TACAAGGTATCAAGGTTAATCCCTTAGCACATTGTAAACAGAAAAACTTCACGACCAACA
AAACAGCATATCATTGCCATTCAGAAGCTGATAACACAACTGAAGAAAAGCATATGGTGC
ATGGACCAAACGGGATAAAGAAAAACAGACTACAAGTGAATATGAGGTACGCACCTTATT
TATTATAGAAAGATAATTAAAGGATTAGCCAGGAGAACACCAGTATCTTCATTCATTCGT
CAATACCCATTGCATTCAGTATTAATTCTGTGGACTCAGCAACTCATCACTGCGCACAAA
ATCAGGTAGTCTCCTTCTGGCCGTGTGGCAAGCAAATTCCACACGGGCGGTTGCCCATCT
GGGGTCCATGAATGAAGCTCAACCACCTTTTCACCAGTAGAATTGATTGGAGGCCCAATA
ACAATCACCCTGTCACCACACGCTCGGAAACCCATGTCCCAGCCATCTTTCTTCTTAGAC
TGTACCGGCAATTTTCCAAGAGATATCCACTTGTTGTCTAGCTTGTCATACTGCCTCAAA
TCATTATTCTCACTGTAATCAGCGGCATACAGCTCATTTTTCACAACTGCAAGGAGCAGA
GGGGCTCCCTCATCTGTCTCGTTGAGCCCCTGAGACATGTTGTGGATGACCCTCATGTGG
CTGTAGCTCGGGAGGGTGTTTATGCGCGCCGCAATGCCAGCTCGTGGGAGGAAATGGCAC
AATCAGAATGGATCGTGGCGCGCGCAGCACTCCACCTCTTCCGTGATTTCTGTTGTAATA
ATAAGCTGAATAAAAGGAGTAAGAATAGACAGAAAAGCTGCGCAAGTCTGGCAGCACAAG
AAACCTTCTCTGAACTTTTTGTCTTCCACCTGATGTGAGTGTGTGTTGAGCGACGGAGAA
AAGAGAGGACGTAATTAAACTTTTCTAAACTAATCTCCACCAAGCTTGATCACACTTGTA
TCTAACCGGACTTGTGCTATAACCTTGCGCACGTATAACTAGTACGTACTACTTGCCTGA
TTCAACACAGCTCAGTCTTGATTACTCCACCAGACAAGTCCATTTGAACAGACTTGTCTG
GATTACACAACACAACTCAACCTTGCCATATCTCTGGGTTTTTCTCCTCTATACACAAGA
TATGATTGAAATGTGTTACGAGATTCACACTAAAGGACGTCTCTCAGGCGGTTTGTCACA
GGAGTGGTCTTTAGGGGTACGGTGGAGATGTTAGTGAAGGTGCAATCCATCACTAAAGGC
ATGAGATGGAAGAGCCCAAATAATGTATACAGAAGACATGATCCTTGTTGTTGTCAAGAC
TTACTGGACTGGTGAGCCTGCTCAAAAGCAGTAGCGATATCCATGCCTGCAAAACTGTTG
GTTCTCACAATTCTCTCTCTTAGCTTCATGATATCTCTACATATGAGGCAATTCGAACTA
GTTACTGTGGTTGGGATAGTAGTGTCACCACCGATTTGCGGTCAGTGCTCCGGGCTCGCT
AGGTGCCTTGCATGCTTGTGAGTCATGCAACACATTGCAGTTGCCTATCTTCATATGTTG
CCCTAATTCTGGCGACCGCGTCGCCCCCGCGGGCGATTGACCGCGCCCAAGTtcctcctc
cgccagctctccctctctcccccctccccGCCGCCGGGTCTGGCCCGGGCGACGCTGGTG
ATGGCGGCCCCTGGCCATTCCCCTCTCAGTTGCTCTCTGGCGCAGGGCGGAGTGCGCCGG
GGGGTGCTCCCTAGGTGGCAGGGCATCCTGGCGTGGCGCGGGAGATCGGCTGGACAGCGG
CGTCGCCGTTAGCGGTGGGGTGGCACGGCGGCGCGGCCTGGCTGCGCCCGCTCGGCCTAG
ATCTGGGCCCTTCGGGCCCCATCTGGGTCTGGGCAGGCCGAcggcggggcgggttggcgg
cgtggcttccaggaggtgggggagcggcgatgggcgttgggggcTGGCGGTGCTGGCCCT
GCCCTGCTGCAGCGTGGCCGGCGGGGCTTAGGAGGCCCAATTCGGACCTGGCCGGGCCAG
GGGTGGCCTGGTATGCCCTGCTGCTGTGTCCGGACGGCGACCGCGACGGTGCCGGAGGCA
CGAGCCTCCTGCACGACGGCGGAGGAGGTGGTTCCCTCCCGCGCGGCTATGGCGCTGCTG
CTCCCGTCAACCAATGCCTTCTCTCCTTGTTCTTTTGGCCTCGTGATGGTGATCTCAGTG
AGGCGGCGTGGGTGGCGTTGCGATCACAGTGGCGCATGCTGGTGGGCGGCGAGCTGGCTG
GTTAGCTCCGATTCGATTGGGCGGTGGGGTCTGGAGTTGGGAGAAATCCTTGCTGGGTCT
TCCGGCTATGATACGGTGACGCCTGCGGGTGCCACCATTCCTCCTTGGAGGGTGTTGGTG
GTCTTCATTCCCCTCTACCCTCCGCGTGCCGGGGGAAACCCTAGGACGTCCGGGCAGCAG
CGTCATCGGCGTCGCATTCCTTCCTGGAGGTGCTGCTTGGTATGCGGAGGATCGGAGCCT
AGGATTGTGGTGGGTAGATTTCGGAGGGCGCAGCGGTAGTGGGTCATCCGCGCTTTGTCG
AGCTGCCGGTGTTGGCATTGTTTCTTCTTCTTTTTCTTTGGCTTGTTGTGCTGCTCGCCC
CAACGTATGCTATGTAATCGGTGTTGGTGCTTTGGAATACAAAGCGGGGGGAAACCATTT
TTTGATATGTAAGATGGGATTGACGCAACTCGATATGTTCCAGAAGATATATTAGATCAT
ACTCAGCTGAGTCAGTAAGCTATAATAGATGTGCTTCTTTCCAAATTGTTTCTTTTTCGG
AGTTTGAACAATGTTCAGCAGAAAGAAAAGAGCAAGCTAGAGACTCAACTCGATGTTCAA
AAGTAACCCACAGTAATGTGCTACTGATAAAGTACAGTTTAAGTTGGTGATGGAAATGAA
GATCATAAGAATGCCGTGGAAAGAGTCGAAACATTTTTGGAATCCAAATTGCGACAATAA
TTAACGTCTAGGAACTAAAATGTCTGGATGCTTGTTTAGGCCCTTCCCCCTGAAATTCAT
TTATGTCTTCCATTTTTGTAGCACTGATGCGGAAATTCAGACTTGAGAATGAGACCTGCC
CAGCTGGCAGCACTGCAAGGGAAAATGAACAGAAACATGGTGTCAGGCAAACAAACCCCA
TGAATATGAACATCATAAGTTCATATCTAAGGCTGAAACAGTGaaaaaaaaTATCACATA
AAAATTAAAATTTCGCAACCAGCAAAGCAGAGTATCGTTACCAACTCAGAAGCTGATAGC
ACAATCTCTACAAAAGCATATCATGGGCCAAACTGGATAAAGACAAAAATATACCATGGA
AATACAAGGTATTGTTCATAATATAAAAGATCATACCATGGTAATTATGCATGCATCGAG
TCGTTCTTCTGTGGACTGACTCAGCAACACATCACAGTGCAGTACAAAAACGGCCCCTTA
TTGGTAAATTGCCGTGTTGCAACCAAATTCCACACAGGCTGTTGCTTATCAGGGGTCCAT
GAATGAAGCTCAACCAACTCTTTACTAGTAGAATTGTTTGGAGGCCCAATAACAATGAGC
CGGTCACCACACGCTCGGAAACCCATGTCGCAGCCCTTTCTCTTAGACTCTACAGGCAAT
TTTCCAAGAGTGATCCACTTGTTGTCCAGCTTATCATACTGCTTCAACTCATTATTCTCA
CTGTAATCAGCGCCATAAAGCTCATTCTTCACAACTGCAATGAGCGGAGGAGCACCCAAA
ACTGTATTGTTGAGGCCCTGAGCTATATTGTCGATGACCCTCCATGACCGCCAGTTCAAG
TCATACTCCTCACCGCATGTCAATACCTCAAGACTGCTGGTAATACCACCAATCACATAG
AACTTGCCGTCCATGAACGCGCCAGAGCATCCGAACCTAGCTGTATTCATGCTGGGAAGG
AGTGTCCAAGTGTGTGTCTCTGAGTCATACATCTCTACGGAGCTCAAGTGACTATTAGAA
GAATCAGCGCCTCCCGCGACATACGCCTTCTCCCCGACACTTGCTGACCCAAAGCAGTAC
CGCGGAGTGTTCATCTCATCCGCCAGCCATGTCCATGAATTGGTAAGGATGCTATATCTC
CAGGCAACCCTTCCGAAGTCCCCAAACACCAGCAGCTCGGTTCCTACAGCAAGAGAGTCC
CAGTAGGAGCTTTCAGCCGGTGGAATCTTGGGCACATGGATCCAGCGCCCAGTGGACGGG
TCATAAGCCTCCCACTCGTGGAGATTACGGCAAGGGAGGTAGAGCCAGTGTTCCGCCACC
CCATTTTTGCGACGCAGACGGTAGATGTCCCCGTTGCGAACCACCGAATTGAAATCATGG
TTCAGGGAGGCGATGGCACCATAGTCCCACCTGGACAGCCGGTGGAGGCAATAGATGAAG
AGGTCACGACCTATCGCACCAATGATATTGCTCCATGTCCACCAGCTCCCGCTCCTGACA
AAAGTCGACAAATTAATTGACGGGTAATAACTTATCACCTGAAGCCTGATGGCAAATTGT
CTCTGTTAGAAAAGTATATATACCTGGAACATGCAGCGnnnnnnnnnnnnnnnnnnnnnn
nnnnnnnnnnnnnnnnnnnnnnnnnnnnnnnnnnnnnnnnnnnnnnnnnnnnnnnnnnnn
nnnnnnnnnnnnnnnnnnnGGTGCGCGTCGAGGGAGCTGAGCCAGCCATCAAGCCACGCA
AACTCAAGAAGCTCATGAAGAAGATGGGGAACTTGTTCAGGAAGAACAAGACTCACCATG
AGATCTCCGATGAGATCAAAGACATCAAGGGCCGCGTCAAGGAGGCAGCTGAACGACGTG
ATAGGTACTGGGTCAACGATGTGGTTGTTAATCCAGTTGGCTCAATCAATGTTGACCCTC
GCCTATTGGCTTTGTACAAGGACCAGAAAGAGCTTATTGGTATTGATGATTCATTGAATG
AGCTAACTAAGATGATGTGTGATGGAGATGGTGATGCGTGCAAGCAACTGAAGATACTCT
CTATTTTCGGGTTTGGAGGCCTTGGCAAGACAACTCTTGCCAAAGCAGTGTATGATAAGC
TCAAACCACAGTTTGGTTGCTGTGCTTTTGTTCCGGTAGGACGGAACCCTAGCCTaaaaa
aaCTTCTCAATGACATTCTCTTTGGAATTCACAAGAAAAAGTACACGGAGTTGGATGAAA
GGGAGCTGATCGACAAACTCCGAGAATTACTTGAGAACAAAAGGTATGCATCCTATTATA
TTGTTCTATATATACTTCAAGTAGTAAATATGGGGTTGCATGAAAGGCAGCCAATTGTTG
AACTCTTAGAACAAGAGGTATGCACCCTGTTATGTAGTTTCATATACATCAAATTGTACA
TGGGGGGAGAGAGCGTCAATCCTGAGAAGAAATGATTTAGAGATGAGTGGAAATTTTGGT
TTGAGACATTAAAAGATAAGGTTTTAGATGCCCTCTCATCGCTGTTGTGTATTTTGCAAA
AAATAAAGCATGtttttttGTGGATAATAATGTATTATATCAAGTTTTTGTACCTTCTTT
GCTATAATTGGATGGCACTTACCGTTGAATCTTCACTGATGTTCACATATTCTGGAGCTT
CTTCCAATTGATGTCAGTaaaaaaaTGTAATAGCTGAAAGTATCTAGATTGGGAAATTTA
TTAATCAAAACTAGAATTCCGGATGATGAAATGGAATTAGACTCTGCTCGTGCATACATG
TCTCTCTCCTGGACCCCTCCATTTCCTGATTCAACCATGTCAACTTTAGATTTCTCAACA
AGTAGATTGACATGCATGCATCCTATTTTTTGAAGATACTTTGAATACTTGGGGCTCAAT
AAAATATTTTCACTAATTTGTGATATCTCTTGCGCTATGGATGGTGATGACAGGTACTTG
ATTGTTATTGATGACATATGGGATAAAAGAACATGGAAACTAGTCAAGACCGCTTTGGTG
TGTAATAATAATGGAAGCAGGATAATCACAACTACCCGTATACTCGAAGTTGCCACAATG
ACCAGTGAAGTATACAAGCTAAAACCGCTTTCTCTTGATTTATCGAAGGATTTGTTTCAT
AGAAGATTATCTTGTGGTGAAATAGAATGGTCTAATCATCTGCCGGCAGAGGTATACAAT
AAAATTTTACATAAATGTGGTGGTGTACCATTGGCTATAATCACAATAGCTAGTTTGCTT
GTCGGTaannnnnnnnnnnnnnnnnnnnnnnnnnnnnnnnnnnnnnnnnnnnnnnnnnnn
nnnnnnnnnnnnnnnnnnnnnnnnnnnnnnnnnnnnnnnnnnnnnnnnntaagcgcacct
tggggtttgtcaatcatgggactcactccgggaccccaaaacagtgagtaatagtccacg
aaacggccaaaactacatgtgttgatgactgacacgttagcgcaccttggggttcgtcaa
tcgtggaaatcactcctggtccccaaaacaatgagtaatagtccacgaaacgggccagaa
tcgggcaaaactacaagagttgatgaccgacacgtaagcgcaccttggggttcgtcaatc
atggaaatcactcgggaccacaaaacagtgagtaattgtccatgaaacggtccagaatcg
gccaaaactgtgagtgttgatgacccacacgtaagtgcaccttggggttcggcaatcacg
ggactcactccgggaccccaaaacaatgagtaatagtccacgaaacgggccagaatcggc
caaaactgcgagtgttgatgaccggcacatgagcgcatcttggggttcatcaatcgtgga
aatcactcctggaccccaaaacagtgtgtaaaagttcttcaactaatggccttatgtaca
catcaatgttgttgccgggttgcttagggccttggatgagcactgtcatcataatgaact
tccgcttcatgcacaaccaaggaggaaggttatagatacatagagtgacgggccaggtga
tatgattgttgttctgctcctcaaaaggattagtgccatctacacttatatcaaaccata
cattccttgcatcacttgcaaagtcccgcaaccttctcttgatttttctccactgcgacc
cgtcagcaggtgctctcaacttccagtctttcttacggtcttctttgtaccatctcatca
acttgacacgctctttgtttctaaacagacatttcagtcgtggtattataggagcatacc
acatcaccttggtaggaaccttcttactggggtgcttgccctcaacatcaccagggtcat
cttgtctgatcttataccgcaatgcaccacataccgggcatgagttcaattcctcgtact
caccgcggtagaggatgaagtcattagggcatgcatgtatcttctgcacctctaatccta
gagggcagagaaccttcttagctccgtacatactgtcaggcaattcgttatcctttggaa
gcttcttcttcattattttcagtagctgctcaaatcccttgtcagatacaccattctctg
ccttccattccagcatttccagtgtggtaccgagctttgtgtttccattttcgcaatttg
tgtacagcggttttttgtgatcctctaacatgtgatcgaacttcaacttctccttttcag
tctcgcattctctctttgcatcaataatgacccggggaagatcatcatcgggcacatcgt
ctagttcgtcttgatcttcagcttcccccgttgcagtatcaccatattcagcgggctgat
agttgtcatcatactcttcttctttgttgtcttccatcataactcctctttctctgtgct
tggtccaaacattatagtgtggcataaaacccttctcaagcaggtggacgtgaagggttt
tcgacgaagagtgagacttcgtattcccatagcgagtacatggacaacacataaaaccat
tctgcttggttgcctcagccacttcgagaaaattttgcatgttgtcaatgtagtcggagg
tgcatcggtcaccgtacatccattgtcggttcatctgcgtgcattatataattaaataaa
tcaaaaatcaTTATGGAACATCATGAATTgagaagtgatgaccaaattaatacaagttca
tcatcacattaaaaccaaagtattgtagtgatcaaatgtttttactgaaaaaataaatac
ataaagttcatacatagttctcatagaacaacatatagctctctagctagagcatctaat
taaaacatacatcaaaattatcgcaactaaggtaacaattgatccaacagcataatgata
ccaagctcattatcaatggcatattttctaatctttctaatcttcaagcgcattgcatcc
atttggatcttgtgatcatcgacgacatcggcaacatacaactccagtttcatcttctct
tcttcaattcttttcaatttttctttcacatactcagtttctatttcaactaaatttaac
ttctcgacaagaatatctatgtcggctggaatttctggttcacatacctcctagataaaa
acatctatgtcacgttggtcggcataattattataaacactaaatgaaacaaatagttat
aaaagataatataccacatccgaatcatagataggacgagggccgacgcgggcggatacc
aaaaccatcgcactatataataataaacaataataaaattaagaaaattatagaagttct
atctaaatcatacaactaagaattatttttcttttacaaagaaggtaagaacaagaggct
caccatggtggtgccagcgacgagatcgnggcgatcgacggcggtgaggacggggacagg
acAGGACGGGCCGGTaaatctagacaaatctttacgaaaatagagcttcgacaaggatct
tcgagaggagaaagctagtgtggcccgggcatatcatcgaacacctcatgtgcataggag
gtgagaggtagagcaacacacctctcccacacggccgagcaaaaaacagagcactgagcg
ggcagggcgggggtatatataggctactctgtagtcccggtttatggctagaaccgggac
taaaggacaacctttggtcccggttccagacacgaaccaggaccaaaggtagtgggccag
gagcgagacccattgttcacggttcgtgtctggaaccgggaccaaaagtatgagacgaac
cgggaacaatggcccccgaggcctggctggagccctggcctcgcgaactgggactgatgc
cccctttggtctcggtgcgtgagtgaaccgggactaatgcccttttcctggcctcaacca
aaagcatgttttctactagtgCTTGCAGTAGACAGGGGCGTGATCTCAATAGGCTTTGCC
CATCAAGCCAGTGGTCCTCCCAAAACATGCACGACTCGCCATTGCCGACGATCCAGGTGG
[truncated: 2,248,480 more chars]
